# Supplementary material for: Crystal structure of a rare trigonal bipyramidal titanium(IV) coordination complex: tri­chlorido­(3,3′-di-tert-butyl-2′-hy­droxy-5,5′,6,6′-tetra­methyl-1,1′-biphenyl-2-olato-κO 2)(tetra­hydro­furan-κO)­titanium(IV)
Source: Acta Crystallogr E Crystallogr Commun. 2017 Jan 1;73(Pt 1):88–91. doi: 10.1107/S2056989016020156 (PMC5209780; doi:10.1107/S2056989016020156)
Supplement: Supplementary file 1 [file e-73-00088-sup1.cif]

##############################################################################
#                                                                            #
# This CIF contains the data in a paper accepted for publication in          #
# Acta Crystallographica Section E. It conforms to the requirements of       #
# Notes for Authors for Acta Crystallographica Section E, and has been       #
# peer reviewed under the auspices of the IUCr Commission on Journals.       #
#                                                                            #
# Full details of the Crystallographic Information File format               #
# are given in the paper "The Crystallographic Information File (CIF):       #
# a New Standard Archive File for Crystallography" by S. R. Hall, F. H.      #
# Allen and I. D. Brown [Acta Cryst. (1991), A47, 655-685].                  #
#                                                                            #
# The current version of the core CIF dictionary is obtainable from          #
# ftp://ftp.iucr.org/pub/cif_core.dic.                                       #
#                                                                            #
# Software is freely available for graphical display of the structure(s)     #
# in this CIF. For information consult the CIF software page                 #
# http://www.iucr.org/resources/cif/software.                                #
#                                                                            #
# This file may be used for bona fide research purposes within the           #
# scientific community so long as proper attribution is given to the journal # 
# article from which it was obtained.                                        #
#                                                                            #
##############################################################################
data_global
_audit_creation_method     'APEX2 v2014.9-0'
_journal_date_recd_electronic     2016-12-07
_journal_date_accepted     2016-12-19
_journal_name_full     'Acta Crystallographica, Section E'
_journal_year     2017
_journal_volume     73
_journal_issue      1
_journal_page_first     88
_journal_page_last     91
_journal_paper_category     GM
_journal_paper_doi     10.1107/S2056989016020156
_journal_coeditor_code     RZ5202
_publ_contact_author_name     'Joseph M. Tanski'
_publ_contact_author_address
;
Department of Chemistry
Vassar College
Poughkeepsie, NY 12604
USA
;
_publ_contact_author_email     'jotanski@vassar.edu'
_publ_contact_author_fax     '845-437-5747'
_publ_contact_author_phone     '845-437-5731'
_publ_section_title
;\
Crystal structure of a rare trigonal bipyramidal titanium(IV) coordination
complex:
trichloro(3,3'-di-<i>t</i>-butyl-2'-hydroxy-5,5',6,6'-tetramethyl-1,1'-\
biphenyl-2-ol)(tetrahydrofuran)titanium(IV)
;
loop_
    _publ_author_name
    _publ_author_footnote
    _publ_author_address
    'Kim, Yun Young' .
;
Department of Chemistry
Vassar College
Poughkeepsie, NY 12604
USA
;
    'Tanski, Joseph M.' .
;
Department of Chemistry
Vassar College
Poughkeepsie, NY 12604
USA
;
_publ_section_synopsis
;
The synthesis and structure of a rare example of a trigonal--bipyramidal
titanium coordination complex with three chlorides and two oxygen donor
ligands is reported.
;
data_I
_database_code_depnum_ccdc_archive 'CCDC 1523643'
_chemical_name_systematic
;
trichloro(3,3'-di-<i>t</i>-butyl-2'-hydroxy-5,5',6,6'-tetramethyl-1,1'-\
biphenyl-2-ol)(tetrahydrofuran)titanium(IV)
;
_chemical_name_common     ?
_chemical_formula_moiety     'C28 H41 Cl3 O3 Ti'
_chemical_formula_sum     'C28 H41 Cl3 O3 Ti'
_chemical_formula_iupac     '[Ti Cl3 (C24 H33 O2)(C4 H8 O)]'
_chemical_formula_weight     579.86
_chemical_melting_point     ?
_space_group_crystal_system     monoclinic
_space_group_name_H-M_alt     'P 1 21 1'
_space_group_name_Hall     'P 2yb'
loop_
    _space_group_symop_operation_xyz
    'x, y, z'
    '-x, y+1/2, -z'
_cell_length_a     10.289(4)
_cell_length_b     7.141(3)
_cell_length_c     40.330(16)
_cell_angle_alpha     90
_cell_angle_beta     95.164(7)
_cell_angle_gamma     90
_cell_volume     2951.(2)
_cell_formula_units_Z     4
_cell_measurement_reflns_used     9897
_cell_measurement_theta_min     2.3111
_cell_measurement_theta_max     28.8923
_cell_measurement_temperature     125.(2)
_exptl_crystal_description     plate
_exptl_crystal_colour     red
_exptl_crystal_size_max     0.310
_exptl_crystal_size_mid     0.110
_exptl_crystal_size_min     0.010
_exptl_crystal_density_diffrn     1.305
_exptl_crystal_density_meas     ?
_exptl_crystal_density_method     'not measured'
_exptl_crystal_F_000     1224
_exptl_absorpt_coefficient_mu     0.588
_exptl_absorpt_correction_type     multi-scan
_exptl_absorpt_process_details
;
(SADABS; Bruker, 2013)
;
_exptl_absorpt_correction_T_min     0.81
_exptl_absorpt_correction_T_max     0.99
_exptl_special_details
;
;
_diffrn_ambient_temperature     125(2)
_diffrn_radiation_type     MoK\a
_diffrn_radiation_wavelength     0.71073
_diffrn_radiation_source     'fine-focus sealed tube'
_diffrn_radiation_monochromator     graphite
_diffrn_measurement_device_type     'Bruker APEXII CCD'
_diffrn_measurement_method     '\f and \w scans'
_diffrn_detector_area_resol_mean     8.3333
_diffrn_reflns_number     76791
_diffrn_reflns_av_R_equivalents     0.1562
_diffrn_reflns_theta_min     1.52
_diffrn_reflns_theta_max     30.59
_diffrn_reflns_theta_full     30.59
_diffrn_measured_fraction_theta_max     0.993
_diffrn_measured_fraction_theta_full     0.993
_diffrn_reflns_limit_h_min     -14
_diffrn_reflns_limit_h_max     14
_diffrn_reflns_limit_k_min     -10
_diffrn_reflns_limit_k_max     10
_diffrn_reflns_limit_l_min     -57
_diffrn_reflns_limit_l_max     57
_refine_special_details
;
;
_reflns_number_total     17956
_reflns_number_gt     10069
_reflns_threshold_expression     'I > 2\s(I)'
_refine_ls_structure_factor_coef     Fsqd
_refine_ls_matrix_type     full
_refine_ls_R_factor_all     0.1518
_refine_ls_R_factor_gt     0.0643
_refine_ls_wR_factor_gt     0.0988
_refine_ls_wR_factor_ref     0.1235
_refine_ls_goodness_of_fit_ref     1.001
_refine_ls_restrained_S_all     1.001
_refine_ls_number_reflns     17956
_refine_ls_number_parameters     653
_refine_ls_number_restraints     3
_refine_ls_number_constraints     ?
_refine_ls_hydrogen_treatment     mixed
_refine_ls_weighting_scheme     calc
_refine_ls_weighting_details
                      'w=1/[\s^2^(Fo^2^)+(0.0370P)^2^] where P=(Fo^2^+2Fc^2^)/3'
_atom_sites_solution_hydrogens     mixed
_atom_sites_solution_primary     ?
_atom_sites_solution_secondary     ?
_refine_ls_shift/su_max     0.001
_refine_ls_shift/su_mean     0.000
_refine_diff_density_max     0.562
_refine_diff_density_min     -0.553
_refine_ls_extinction_method     none
_refine_ls_extinction_coef     ?
_refine_ls_abs_structure_details
;
Flack <i>x</i> determined using 3136 quotients
[(<i>I</i>^+^)-(<i>I</i>^-^)]/[(<i>I</i>^+^)+(<i>I</i>^-^)]
(Parsons <i>et al.</i>, 2013)
;
_refine_ls_abs_structure_Flack     0.03(2)
loop_
    _atom_type_symbol
    _atom_type_description
    _atom_type_scat_dispersion_real
    _atom_type_scat_dispersion_imag
    _atom_type_scat_source
    C C 0.0033 0.0016 'International Tables Vol C Tables 4.2.6.8 and 6.1.1.4'
    H H 0.0000 0.0000 'International Tables Vol C Tables 4.2.6.8 and 6.1.1.4'
    O O 0.0106 0.0060 'International Tables Vol C Tables 4.2.6.8 and 6.1.1.4'
    Cl Cl 0.1484 0.1585 'International Tables Vol C Tables 4.2.6.8 and 6.1.1.4'
    Ti Ti 0.2776 0.4457 'International Tables Vol C Tables 4.2.6.8 and 6.1.1.4'
_computing_data_collection
;
APEX2 (Bruker, 2013)
;
_computing_cell_refinement
;
SAINT (Bruker, 2013)
;
_computing_data_reduction
;
SAINT (Bruker, 2013)
;
_computing_structure_solution
;
SHELXT2014 (Sheldrick, 2015<i>a</i>)
;
_computing_structure_refinement
;
<i>SHELXL2014/6</i> (Sheldrick, 2015<i>b</i>)
;
_computing_molecular_graphics
;
SHELXTL2014 (Sheldrick, 2008)
;
_computing_publication_material
;
SHELXTL2014 (Sheldrick, 2008), <i>OLEX2</i> (Dolomanov <i>et al.</i>,
2009) and
Mercury (Macrae <i>et al.</i>,  2008)
;
loop_
    _atom_site_type_symbol
    _atom_site_label
    _atom_site_fract_x
    _atom_site_fract_y
    _atom_site_fract_z
    _atom_site_U_iso_or_equiv
    _atom_site_adp_type
    _atom_site_calc_flag
    _atom_site_occupancy
    _atom_site_disorder_assembly
    _atom_site_disorder_group
    Ti Ti1 0.15076(9) 0.06244(13) 0.90044(2) 0.0147(2) Uani d 1.0 . .
    Ti Ti2 0.60744(10) 0.57807(14) 0.62786(3) 0.0200(2) Uani d 1.0 . .
    Cl Cl11 -0.04160(13) -0.0389(2) 0.91666(3) 0.0259(3) Uani d 1.0 . .
    Cl Cl12 0.16052(14) -0.17155(19) 0.86255(4) 0.0226(3) Uani d 1.0 . .
    Cl Cl13 0.32527(13) -0.0434(2) 0.93240(3) 0.0239(3) Uani d 1.0 . .
    Cl Cl21 0.53928(16) 0.4972(2) 0.57555(4) 0.0317(4) Uani d 1.0 . .
    Cl Cl22 0.49421(15) 0.3477(2) 0.65118(4) 0.0270(4) Uani d 1.0 . .
    Cl Cl23 0.80166(14) 0.4650(2) 0.65011(4) 0.0320(4) Uani d 1.0 . .
    O O11 0.1354(3) 0.2425(5) 0.87027(9) 0.0136(8) Uani d 1.0 . .
    O O12 0.3958(4) 0.5492(6) 0.89644(9) 0.0224(9) Uani d 1.0 . .
    H H1 0.339(4) 0.579(9) 0.8809(10) 0.027 Uiso d 1.0 . .
    O O21 0.5361(4) 0.7615(5) 0.64884(9) 0.0185(9) Uani d 1.0 . .
    O O22 0.3647(4) 1.0640(6) 0.59083(9) 0.0219(9) Uani d 1.0 . .
    H H2 0.381(5) 1.110(8) 0.6098(8) 0.026 Uiso d 1.0 . .
    O O23 0.7241(4) 0.7845(5) 0.60685(10) 0.0247(10) Uani d 1.0 . .
    C C11 0.4538(5) 0.8656(7) 0.66688(13) 0.0173(12) Uani d 1.0 . .
    C C12 0.5005(5) 0.9402(8) 0.69815(13) 0.0204(13) Uani d 1.0 . .
    C C13 0.6393(6) 0.9084(9) 0.71423(15) 0.0294(15) Uani d 1.0 . .
    C C14 0.7450(5) 0.9710(10) 0.69140(15) 0.0313(15) Uani d 1.0 . .
    H H14A 0.8313 0.9642 0.7038 0.047 Uiso calc 1.0 . .
    H H14B 0.7277 1.1001 0.684 0.047 Uiso calc 1.0 . .
    H H14C 0.7428 0.8883 0.672 0.047 Uiso calc 1.0 . .
    C C15 0.6658(7) 1.0211(13) 0.74656(16) 0.061(3) Uani d 1.0 . .
    H H15A 0.7582 1.0101 0.7546 0.091 Uiso calc 1.0 . .
    H H15B 0.6119 0.972 0.7634 0.091 Uiso calc 1.0 . .
    H H15C 0.6442 1.153 0.7423 0.091 Uiso calc 1.0 . .
    C C16 0.6578(6) 0.6995(11) 0.72326(17) 0.0438(19) Uani d 1.0 . .
    H H16A 0.7472 0.6787 0.7331 0.066 Uiso calc 1.0 . .
    H H16B 0.642 0.6233 0.7031 0.066 Uiso calc 1.0 . .
    H H16C 0.5961 0.6638 0.7393 0.066 Uiso calc 1.0 . .
    C C17 0.4077(5) 1.0378(8) 0.71449(13) 0.0213(13) Uani d 1.0 . .
    H H17A 0.435 1.0898 0.7357 0.026 Uiso calc 1.0 . .
    C C18 0.2776(5) 1.0652(8) 0.70211(13) 0.0197(12) Uani d 1.0 . .
    C C19 0.1860(6) 1.1667(8) 0.72264(15) 0.0300(15) Uani d 1.0 . .
    H H19A 0.1504 1.2764 0.7104 0.045 Uiso calc 1.0 . .
    H H19B 0.2332 1.2072 0.7436 0.045 Uiso calc 1.0 . .
    H H19C 0.1146 1.083 0.7274 0.045 Uiso calc 1.0 . .
    C C21 0.1589(5) 0.3449(7) 0.84236(12) 0.0132(11) Uani d 1.0 . .
    C C22 0.0537(5) 0.4116(7) 0.82072(13) 0.0143(12) Uani d 1.0 . .
    C C23 -0.0905(5) 0.3701(8) 0.82497(14) 0.0239(14) Uani d 1.0 . .
    C C24 -0.1298(6) 0.4392(9) 0.85904(14) 0.0298(15) Uani d 1.0 . .
    H H24A -0.0841 0.3647 0.8769 0.045 Uiso calc 1.0 . .
    H H24B -0.2242 0.4252 0.8598 0.045 Uiso calc 1.0 . .
    H H24C -0.1058 0.5713 0.862 0.045 Uiso calc 1.0 . .
    C C25 -0.1147(6) 0.1584(8) 0.82152(16) 0.0319(16) Uani d 1.0 . .
    H H25A -0.0637 0.0925 0.8396 0.048 Uiso calc 1.0 . .
    H H25B -0.0883 0.1154 0.8001 0.048 Uiso calc 1.0 . .
    H H25C -0.2077 0.1324 0.8227 0.048 Uiso calc 1.0 . .
    C C26 -0.1797(5) 0.4689(11) 0.79820(15) 0.0386(17) Uani d 1.0 . .
    H H26A -0.1676 0.6047 0.8003 0.058 Uiso calc 1.0 . .
    H H26B -0.2708 0.4374 0.801 0.058 Uiso calc 1.0 . .
    H H26C -0.158 0.4282 0.7762 0.058 Uiso calc 1.0 . .
    C C27 0.0896(6) 0.5126(7) 0.79334(13) 0.0194(13) Uani d 1.0 . .
    H H27A 0.0218 0.5622 0.7783 0.023 Uiso calc 1.0 . .
    C C28 0.2184(5) 0.5457(8) 0.78653(12) 0.0173(12) Uani d 1.0 . .
    C C29 0.2458(6) 0.6567(8) 0.75601(14) 0.0279(15) Uani d 1.0 . .
    H H29A 0.303 0.584 0.7427 0.042 Uiso calc 1.0 . .
    H H29B 0.2887 0.7748 0.7629 0.042 Uiso calc 1.0 . .
    H H29C 0.1635 0.6831 0.7427 0.042 Uiso calc 1.0 . .
    C C110 0.2357(5) 0.9910(7) 0.67039(13) 0.0174(12) Uani d 1.0 . .
    C C111 0.0941(5) 1.0074(8) 0.65711(14) 0.0248(14) Uani d 1.0 . .
    H H11A 0.0606 1.1304 0.6629 0.037 Uiso calc 1.0 . .
    H H11B 0.0433 0.9091 0.6669 0.037 Uiso calc 1.0 . .
    H H11C 0.0866 0.9934 0.6328 0.037 Uiso calc 1.0 . .
    C C112 0.3253(5) 0.8912(7) 0.65281(13) 0.0164(12) Uani d 1.0 . .
    C C113 0.2798(5) 0.8024(7) 0.61991(13) 0.0146(12) Uani d 1.0 . .
    C C114 0.3005(5) 0.8944(7) 0.59019(13) 0.0170(12) Uani d 1.0 . .
    C C115 0.2562(5) 0.8200(8) 0.55867(13) 0.0192(12) Uani d 1.0 . .
    C C116 0.2827(6) 0.9166(8) 0.52556(14) 0.0265(14) Uani d 1.0 . .
    C C117 0.4299(6) 0.9452(10) 0.52335(14) 0.0340(16) Uani d 1.0 . .
    H H11D 0.4616 1.0448 0.5387 0.051 Uiso calc 1.0 . .
    H H11E 0.4454 0.9805 0.5006 0.051 Uiso calc 1.0 . .
    H H11F 0.4763 0.8285 0.5294 0.051 Uiso calc 1.0 . .
    C C118 0.2144(7) 1.1076(9) 0.52238(16) 0.0396(18) Uani d 1.0 . .
    H H11G 0.2497 1.1896 0.5405 0.059 Uiso calc 1.0 . .
    H H11H 0.1205 1.0908 0.5237 0.059 Uiso calc 1.0 . .
    H H11I 0.2295 1.1643 0.5009 0.059 Uiso calc 1.0 . .
    C C119 0.2323(7) 0.7983(10) 0.49540(15) 0.0417(19) Uani d 1.0 . .
    H H11J 0.274 0.6748 0.4969 0.063 Uiso calc 1.0 . .
    H H11K 0.2532 0.8609 0.4749 0.063 Uiso calc 1.0 . .
    H H11L 0.1376 0.7835 0.4951 0.063 Uiso calc 1.0 . .
    C C120 0.1870(5) 0.6522(8) 0.55951(14) 0.0219(13) Uani d 1.0 . .
    H H12B 0.1554 0.598 0.5388 0.026 Uiso calc 1.0 . .
    C C121 0.1610(5) 0.5587(8) 0.58838(14) 0.0210(12) Uani d 1.0 . .
    C C122 0.0827(6) 0.3803(8) 0.58648(15) 0.0275(15) Uani d 1.0 . .
    H H12C 0.0106 0.3911 0.6007 0.041 Uiso calc 1.0 . .
    H H12D 0.139 0.2753 0.5941 0.041 Uiso calc 1.0 . .
    H H12E 0.0476 0.3583 0.5634 0.041 Uiso calc 1.0 . .
    C C123 0.2093(5) 0.6331(7) 0.61928(14) 0.0161(12) Uani d 1.0 . .
    C C124 0.1825(5) 0.5346(8) 0.65082(13) 0.0234(13) Uani d 1.0 . .
    H H12F 0.2362 0.5899 0.6696 0.035 Uiso calc 1.0 . .
    H H12G 0.2038 0.4015 0.649 0.035 Uiso calc 1.0 . .
    H H12H 0.0901 0.5482 0.6544 0.035 Uiso calc 1.0 . .
    C C125 0.6836(6) 0.9795(8) 0.60020(15) 0.0264(14) Uani d 1.0 . .
    H H12I 0.6573 1.04 0.6206 0.032 Uiso calc 1.0 . .
    H H12J 0.6096 0.9851 0.5828 0.032 Uiso calc 1.0 . .
    C C126 0.8018(6) 1.0726(9) 0.58865(15) 0.0305(14) Uani d 1.0 . .
    H H12K 0.8628 1.1126 0.6077 0.037 Uiso calc 1.0 . .
    H H12L 0.7776 1.1825 0.5745 0.037 Uiso calc 1.0 . .
    C C127 0.8605(7) 0.9180(9) 0.56885(17) 0.0390(18) Uani d 1.0 . .
    H H12M 0.8155 0.9086 0.5462 0.047 Uiso calc 1.0 . .
    H H12N 0.9547 0.9398 0.5672 0.047 Uiso calc 1.0 . .
    C C128 0.8390(6) 0.7464(9) 0.58863(17) 0.0360(17) Uani d 1.0 . .
    H H12O 0.8229 0.637 0.5738 0.043 Uiso calc 1.0 . .
    H H12P 0.9164 0.7201 0.6044 0.043 Uiso calc 1.0 . .
    C C210 0.3203(5) 0.4727(7) 0.80815(13) 0.0154(11) Uani d 1.0 . .
    C C211 0.4600(5) 0.4962(8) 0.80030(13) 0.0225(13) Uani d 1.0 . .
    H H21A 0.5187 0.4596 0.8197 0.034 Uiso calc 1.0 . .
    H H21B 0.4757 0.6275 0.7948 0.034 Uiso calc 1.0 . .
    H H21C 0.4763 0.4169 0.7813 0.034 Uiso calc 1.0 . .
    C C212 0.2898(5) 0.3722(7) 0.83678(13) 0.0150(12) Uani d 1.0 . .
    C C213 0.3973(5) 0.2860(7) 0.85896(13) 0.0152(12) Uani d 1.0 . .
    C C214 0.4484(5) 0.3793(7) 0.88810(13) 0.0154(12) Uani d 1.0 . .
    C C215 0.5524(5) 0.3068(7) 0.90883(13) 0.0159(12) Uani d 1.0 . .
    C C216 0.6054(5) 0.4046(8) 0.94181(13) 0.0194(13) Uani d 1.0 . .
    C C217 0.4962(6) 0.4228(9) 0.96536(14) 0.0300(15) Uani d 1.0 . .
    H H21D 0.4268 0.5034 0.9551 0.045 Uiso calc 1.0 . .
    H H21E 0.5319 0.478 0.9865 0.045 Uiso calc 1.0 . .
    H H21F 0.4605 0.2986 0.9695 0.045 Uiso calc 1.0 . .
    C C218 0.7130(6) 0.2885(9) 0.96042(15) 0.0350(17) Uani d 1.0 . .
    H H21G 0.679 0.1641 0.9652 0.052 Uiso calc 1.0 . .
    H H21H 0.7427 0.351 0.9814 0.052 Uiso calc 1.0 . .
    H H21I 0.7863 0.2759 0.9467 0.052 Uiso calc 1.0 . .
    C C219 0.6617(6) 0.5977(8) 0.93538(15) 0.0297(15) Uani d 1.0 . .
    H H21J 0.5917 0.6809 0.9262 0.044 Uiso calc 1.0 . .
    H H21K 0.7278 0.5864 0.9194 0.044 Uiso calc 1.0 . .
    H H21L 0.7019 0.6498 0.9563 0.044 Uiso calc 1.0 . .
    C C220 0.6074(5) 0.1392(7) 0.89813(14) 0.0190(13) Uani d 1.0 . .
    H H22B 0.6794 0.0877 0.9115 0.023 Uiso calc 1.0 . .
    C C221 0.5627(5) 0.0441(8) 0.86906(13) 0.0172(12) Uani d 1.0 . .
    C C222 0.6268(6) -0.1334(7) 0.85938(14) 0.0227(13) Uani d 1.0 . .
    H H22C 0.6464 -0.1253 0.8361 0.034 Uiso calc 1.0 . .
    H H22D 0.568 -0.2392 0.8621 0.034 Uiso calc 1.0 . .
    H H22E 0.708 -0.1519 0.8737 0.034 Uiso calc 1.0 . .
    C C223 0.4542(5) 0.1158(7) 0.84961(13) 0.0169(12) Uani d 1.0 . .
    C C224 0.4013(5) 0.0151(7) 0.81800(13) 0.0218(13) Uani d 1.0 . .
    H H22F 0.3165 0.0685 0.81 0.033 Uiso calc 1.0 . .
    H H22G 0.3909 -0.1184 0.8227 0.033 Uiso calc 1.0 . .
    H H22H 0.4624 0.0303 0.8009 0.033 Uiso calc 1.0 . .
    O O13 0.1609(13) 0.2791(12) 0.9378(2) 0.011(2) Uiso d 0.50(3) A 1
    C C225 0.0961(19) 0.463(2) 0.9323(4) 0.023(4) Uiso d 0.50(3) A 1
    H H22A 0.147 0.5434 0.9182 0.028 Uiso calc 0.50(3) A 1
    H H22I 0.0074 0.4464 0.921 0.028 Uiso calc 0.50(3) A 1
    C C226 0.0890(18) 0.549(2) 0.9649(4) 0.020(4) Uiso d 0.50(3) A 1
    H H22J 0.1623 0.6374 0.9698 0.024 Uiso calc 0.50(3) A 1
    H H22K 0.006 0.6183 0.9656 0.024 Uiso calc 0.50(3) A 1
    C C227 0.0964(18) 0.3992(17) 0.9888(3) 0.017(3) Uiso d 0.50(3) A 1
    H H22L 0.0077 0.3643 0.9943 0.02 Uiso calc 0.50(3) A 1
    H H22M 0.1476 0.4394 1.0095 0.02 Uiso calc 0.50(3) A 1
    C C228 0.1629(17) 0.2306(15) 0.9735(3) 0.011(3) Uiso d 0.50(3) A 1
    H H22N 0.2535 0.2149 0.9837 0.013 Uiso calc 0.50(3) A 1
    H H22O 0.1137 0.1137 0.9766 0.013 Uiso calc 0.50(3) A 1
    O O13' 0.1223(14) 0.2678(12) 0.9368(2) 0.012(2) Uiso d 0.50(3) A 2
    C C25' 0.1329(16) 0.4767(18) 0.9327(3) 0.009(3) Uiso d 0.50(3) A 2
    H H25D 0.2169 0.5098 0.924 0.011 Uiso calc 0.50(3) A 2
    H H25E 0.0608 0.5239 0.9171 0.011 Uiso calc 0.50(3) A 2
    C C26' 0.1253(17) 0.559(2) 0.9660(4) 0.017(3) Uiso d 0.50(3) A 2
    H H26D 0.1945 0.6542 0.9706 0.021 Uiso calc 0.50(3) A 2
    H H26E 0.0395 0.6196 0.9674 0.021 Uiso calc 0.50(3) A 2
    C C27' 0.1427(19) 0.4070(18) 0.9899(3) 0.024(4) Uiso d 0.50(3) A 2
    H H27B 0.0847 0.4251 1.0079 0.029 Uiso calc 0.50(3) A 2
    H H27C 0.2341 0.404 0.9999 0.029 Uiso calc 0.50(3) A 2
    C C28' 0.110(2) 0.2295(16) 0.9720(3) 0.021(3) Uiso d 0.50(3) A 2
    H H28A 0.1714 0.1291 0.9802 0.025 Uiso calc 0.50(3) A 2
    H H28B 0.0203 0.1897 0.9755 0.025 Uiso calc 0.50(3) A 2
loop_
    _atom_site_aniso_label
    _atom_site_aniso_U_11
    _atom_site_aniso_U_22
    _atom_site_aniso_U_33
    _atom_site_aniso_U_12
    _atom_site_aniso_U_13
    _atom_site_aniso_U_23
    Ti1 0.0174(5) 0.0126(4) 0.0144(5) 0.0020(4) 0.0022(4) 0.0006(4)
    Ti2 0.0205(6) 0.0159(5) 0.0242(6) -0.0012(5) 0.0056(4) -0.0011(5)
    Cl11 0.0196(7) 0.0328(8) 0.0262(8) 0.0006(7) 0.0063(6) 0.0057(7)
    Cl12 0.0287(8) 0.0172(7) 0.0221(8) 0.0018(6) 0.0026(6) -0.0055(6)
    Cl13 0.0232(8) 0.0240(7) 0.0238(8) 0.0021(6) -0.0016(6) 0.0012(7)
    Cl21 0.0380(9) 0.0324(9) 0.0250(8) 0.0008(7) 0.0044(7) -0.0047(7)
    Cl22 0.0267(9) 0.0213(7) 0.0335(9) -0.0064(7) 0.0054(7) 0.0046(7)
    Cl23 0.0224(8) 0.0300(8) 0.0437(9) 0.0024(7) 0.0041(7) 0.0068(8)
    O11 0.014(2) 0.0145(19) 0.012(2) 0.0001(15) 0.0020(16) 0.0013(15)
    O12 0.024(2) 0.019(2) 0.022(2) 0.0096(19) -0.0064(17) -0.0041(19)
    O21 0.017(2) 0.018(2) 0.021(2) 0.0008(16) 0.0048(17) 0.0007(17)
    O22 0.030(2) 0.0184(19) 0.018(2) -0.007(2) 0.0026(18) -0.001(2)
    O23 0.024(2) 0.018(2) 0.034(3) 0.0026(17) 0.015(2) 0.0032(18)
    C11 0.021(3) 0.017(3) 0.015(3) -0.001(2) 0.006(2) 0.000(2)
    C12 0.024(3) 0.025(3) 0.012(3) -0.005(3) 0.002(2) 0.003(3)
    C13 0.020(3) 0.047(4) 0.021(3) 0.003(3) -0.002(3) -0.003(3)
    C14 0.019(3) 0.040(4) 0.036(4) -0.003(3) 0.008(3) 0.000(3)
    C15 0.034(4) 0.116(8) 0.031(4) -0.009(5) -0.005(3) -0.037(5)
    C16 0.029(4) 0.075(5) 0.027(4) 0.009(4) 0.001(3) 0.022(4)
    C17 0.025(3) 0.024(3) 0.016(3) -0.006(3) 0.002(2) -0.001(3)
    C18 0.028(3) 0.013(2) 0.019(3) 0.002(3) 0.010(2) 0.003(3)
    C19 0.032(4) 0.031(4) 0.027(4) 0.009(3) 0.004(3) -0.002(3)
    C21 0.022(3) 0.007(2) 0.011(3) 0.005(2) 0.004(2) 0.000(2)
    C22 0.014(3) 0.015(3) 0.013(3) -0.001(2) 0.001(2) -0.001(2)
    C23 0.014(3) 0.034(3) 0.022(3) 0.001(3) -0.007(3) 0.009(3)
    C24 0.022(3) 0.035(4) 0.032(4) 0.009(3) 0.004(3) 0.004(3)
    C25 0.026(4) 0.037(4) 0.033(4) -0.015(3) 0.002(3) -0.002(3)
    C26 0.014(3) 0.060(5) 0.041(4) 0.004(3) 0.000(3) 0.017(4)
    C27 0.025(3) 0.018(3) 0.014(3) 0.003(2) -0.002(2) 0.001(2)
    C28 0.021(3) 0.015(3) 0.015(3) 0.000(2) -0.001(2) 0.003(2)
    C29 0.031(4) 0.029(3) 0.023(3) -0.006(3) 0.003(3) 0.005(3)
    C110 0.019(3) 0.013(3) 0.021(3) -0.001(2) 0.007(2) 0.003(2)
    C111 0.024(3) 0.024(3) 0.027(3) 0.000(3) 0.005(3) -0.002(3)
    C112 0.019(3) 0.014(3) 0.017(3) -0.004(2) 0.006(2) 0.001(2)
    C113 0.009(3) 0.018(3) 0.017(3) 0.003(2) 0.000(2) -0.001(2)
    C114 0.017(3) 0.016(3) 0.018(3) -0.002(2) 0.000(2) -0.002(2)
    C115 0.020(3) 0.020(3) 0.018(3) 0.001(3) 0.002(2) 0.000(2)
    C116 0.036(4) 0.031(3) 0.013(3) 0.003(3) 0.002(3) -0.004(3)
    C117 0.042(4) 0.044(4) 0.017(3) -0.001(3) 0.009(3) 0.005(3)
    C118 0.053(5) 0.039(4) 0.027(4) 0.010(3) 0.002(3) 0.014(3)
    C119 0.057(5) 0.049(5) 0.019(4) -0.010(4) 0.001(3) -0.001(3)
    C120 0.020(3) 0.026(3) 0.019(3) 0.004(3) -0.002(3) -0.005(3)
    C121 0.017(3) 0.017(3) 0.029(3) 0.001(3) 0.001(2) -0.002(3)
    C122 0.028(4) 0.028(3) 0.026(4) -0.004(3) 0.006(3) -0.009(3)
    C123 0.015(3) 0.014(3) 0.021(3) 0.002(2) 0.006(2) -0.002(2)
    C124 0.020(3) 0.024(3) 0.027(3) -0.003(2) 0.000(3) 0.006(3)
    C125 0.034(4) 0.017(3) 0.029(3) 0.005(3) 0.007(3) 0.002(3)
    C126 0.035(4) 0.021(3) 0.037(4) -0.004(3) 0.009(3) 0.006(3)
    C127 0.041(4) 0.035(4) 0.044(4) 0.001(3) 0.023(4) 0.006(3)
    C128 0.034(4) 0.032(4) 0.045(4) 0.001(3) 0.024(3) 0.001(3)
    C210 0.016(3) 0.012(2) 0.019(3) -0.004(2) 0.004(2) -0.002(2)
    C211 0.025(3) 0.027(3) 0.016(3) -0.004(3) 0.008(2) 0.000(3)
    C212 0.019(3) 0.010(2) 0.015(3) 0.001(2) 0.003(2) -0.001(2)
    C213 0.014(3) 0.017(3) 0.015(3) 0.000(2) 0.003(2) -0.001(2)
    C214 0.015(3) 0.011(2) 0.021(3) 0.005(2) 0.005(2) -0.001(2)
    C215 0.011(3) 0.018(3) 0.019(3) -0.002(2) 0.002(2) 0.000(2)
    C216 0.017(3) 0.025(3) 0.015(3) -0.003(2) -0.003(2) -0.003(2)
    C217 0.031(4) 0.039(4) 0.019(3) 0.000(3) -0.001(3) -0.006(3)
    C218 0.038(4) 0.038(4) 0.026(4) 0.015(3) -0.014(3) -0.008(3)
    C219 0.033(4) 0.029(4) 0.026(4) -0.012(3) -0.003(3) -0.007(3)
    C220 0.012(3) 0.022(3) 0.024(3) 0.001(2) 0.002(2) 0.005(3)
    C221 0.017(3) 0.017(3) 0.018(3) 0.002(2) 0.005(2) 0.001(2)
    C222 0.023(3) 0.016(3) 0.030(4) 0.004(2) 0.003(3) -0.001(3)
    C223 0.020(3) 0.016(3) 0.016(3) 0.000(2) 0.005(2) -0.003(2)
    C224 0.027(3) 0.021(3) 0.018(3) 0.004(2) 0.003(3) -0.006(2)
_geom_special_details
;
All esds (except the esd in the dihedral angle between two l.s. planes)
are estimated using the full covariance matrix.  The cell esds are taken
into account individually in the estimation of esds in distances, angles
and torsion angles; correlations between esds in cell parameters are only
used when they are defined by crystal symmetry.  An approximate (isotropic)
treatment of cell esds is used for estimating esds involving l.s. planes.
;
loop_
    _geom_bond_atom_site_label_1
    _geom_bond_atom_site_label_2
    _geom_bond_site_symmetry_2
    _geom_bond_distance
    _geom_bond_publ_flag
    Ti1 O11 . 1.767(4) ?
    Ti1 O13' . 2.112(9) ?
    Ti1 O13 . 2.157(9) ?
    Ti1 Cl13 . 2.2451(18) ?
    Ti1 Cl11 . 2.2587(18) ?
    Ti1 Cl12 . 2.2728(17) ?
    Ti2 O21 . 1.756(4) ?
    Ti2 O23 . 2.125(4) ?
    Ti2 Cl21 . 2.2381(19) ?
    Ti2 Cl23 . 2.2645(19) ?
    Ti2 Cl22 . 2.2685(18) ?
    O11 C21 . 1.382(6) ?
    O12 C214 . 1.383(6) ?
    O12 H1 . 0.85(3) ?
    O21 C11 . 1.382(6) ?
    O22 C114 . 1.379(6) ?
    O22 H2 . 0.84(3) ?
    O23 C125 . 1.471(7) ?
    O23 C128 . 1.473(7) ?
    C11 C112 . 1.403(7) ?
    C11 C12 . 1.413(7) ?
    C12 C17 . 1.394(7) ?
    C12 C13 . 1.532(8) ?
    C13 C15 . 1.535(9) ?
    C13 C16 . 1.544(9) ?
    C13 C14 . 1.553(8) ?
    C14 H14A . 0.98 ?
    C14 H14B . 0.98 ?
    C14 H14C . 0.98 ?
    C15 H15A . 0.98 ?
    C15 H15B . 0.98 ?
    C15 H15C . 0.98 ?
    C16 H16A . 0.98 ?
    C16 H16B . 0.98 ?
    C16 H16C . 0.98 ?
    C17 C18 . 1.400(7) ?
    C17 H17A . 0.95 ?
    C18 C110 . 1.415(7) ?
    C18 C19 . 1.496(7) ?
    C19 H19A . 0.98 ?
    C19 H19B . 0.98 ?
    C19 H19C . 0.98 ?
    C21 C212 . 1.398(7) ?
    C21 C22 . 1.411(7) ?
    C22 C27 . 1.396(7) ?
    C22 C23 . 1.538(8) ?
    C23 C26 . 1.526(8) ?
    C23 C25 . 1.536(8) ?
    C23 C24 . 1.547(8) ?
    C24 H24A . 0.98 ?
    C24 H24B . 0.98 ?
    C24 H24C . 0.98 ?
    C25 H25A . 0.98 ?
    C25 H25B . 0.98 ?
    C25 H25C . 0.98 ?
    C26 H26A . 0.98 ?
    C26 H26B . 0.98 ?
    C26 H26C . 0.98 ?
    C27 C28 . 1.398(7) ?
    C27 H27A . 0.95 ?
    C28 C210 . 1.402(7) ?
    C28 C29 . 1.512(7) ?
    C29 H29A . 0.98 ?
    C29 H29B . 0.98 ?
    C29 H29C . 0.98 ?
    C110 C112 . 1.406(7) ?
    C110 C111 . 1.511(7) ?
    C111 H11A . 0.98 ?
    C111 H11B . 0.98 ?
    C111 H11C . 0.98 ?
    C112 C113 . 1.506(7) ?
    C113 C114 . 1.400(7) ?
    C113 C123 . 1.409(7) ?
    C114 C115 . 1.415(7) ?
    C115 C120 . 1.396(8) ?
    C115 C116 . 1.549(8) ?
    C116 C119 . 1.533(8) ?
    C116 C118 . 1.534(8) ?
    C116 C117 . 1.538(8) ?
    C117 H11D . 0.98 ?
    C117 H11E . 0.98 ?
    C117 H11F . 0.98 ?
    C118 H11G . 0.98 ?
    C118 H11H . 0.98 ?
    C118 H11I . 0.98 ?
    C119 H11J . 0.98 ?
    C119 H11K . 0.98 ?
    C119 H11L . 0.98 ?
    C120 C121 . 1.389(8) ?
    C120 H12B . 0.95 ?
    C121 C123 . 1.404(7) ?
    C121 C122 . 1.506(8) ?
    C122 H12C . 0.98 ?
    C122 H12D . 0.98 ?
    C122 H12E . 0.98 ?
    C123 C124 . 1.501(7) ?
    C124 H12F . 0.98 ?
    C124 H12G . 0.98 ?
    C124 H12H . 0.98 ?
    C125 C126 . 1.497(8) ?
    C125 H12I . 0.99 ?
    C125 H12J . 0.99 ?
    C126 C127 . 1.520(8) ?
    C126 H12K . 0.99 ?
    C126 H12L . 0.99 ?
    C127 C128 . 1.489(8) ?
    C127 H12M . 0.99 ?
    C127 H12N . 0.99 ?
    C128 H12O . 0.99 ?
    C128 H12P . 0.99 ?
    C210 C212 . 1.418(7) ?
    C210 C211 . 1.509(7) ?
    C211 H21A . 0.98 ?
    C211 H21B . 0.98 ?
    C211 H21C . 0.98 ?
    C212 C213 . 1.492(7) ?
    C213 C214 . 1.411(7) ?
    C213 C223 . 1.415(7) ?
    C214 C215 . 1.396(7) ?
    C215 C220 . 1.408(7) ?
    C215 C216 . 1.557(7) ?
    C216 C218 . 1.525(8) ?
    C216 C219 . 1.527(8) ?
    C216 C217 . 1.540(8) ?
    C217 H21D . 0.98 ?
    C217 H21E . 0.98 ?
    C217 H21F . 0.98 ?
    C218 H21G . 0.98 ?
    C218 H21H . 0.98 ?
    C218 H21I . 0.98 ?
    C219 H21J . 0.98 ?
    C219 H21K . 0.98 ?
    C219 H21L . 0.98 ?
    C220 C221 . 1.397(7) ?
    C220 H22B . 0.95 ?
    C221 C223 . 1.402(7) ?
    C221 C222 . 1.497(7) ?
    C222 H22C . 0.98 ?
    C222 H22D . 0.98 ?
    C222 H22E . 0.98 ?
    C223 C224 . 1.521(7) ?
    C224 H22F . 0.98 ?
    C224 H22G . 0.98 ?
    C224 H22H . 0.98 ?
    O13 C228 . 1.478(14) ?
    O13 C225 . 1.481(18) ?
    C225 C226 . 1.46(2) ?
    C225 H22A . 0.99 ?
    C225 H22I . 0.99 ?
    C226 C227 . 1.436(19) ?
    C226 H22J . 0.99 ?
    C226 H22K . 0.99 ?
    C227 C228 . 1.541(18) ?
    C227 H22L . 0.99 ?
    C227 H22M . 0.99 ?
    C228 H22N . 0.99 ?
    C228 H22O . 0.99 ?
    O13' C28' . 1.465(15) ?
    O13' C25' . 1.506(17) ?
    C25' C26' . 1.474(19) ?
    C25' H25D . 0.99 ?
    C25' H25E . 0.99 ?
    C26' C27' . 1.451(19) ?
    C26' H26D . 0.99 ?
    C26' H26E . 0.99 ?
    C27' C28' . 1.481(19) ?
    C27' H27B . 0.99 ?
    C27' H27C . 0.99 ?
    C28' H28A . 0.99 ?
    C28' H28B . 0.99 ?
loop_
    _geom_angle_atom_site_label_1
    _geom_angle_atom_site_label_2
    _geom_angle_atom_site_label_3
    _geom_angle_site_symmetry_1
    _geom_angle_site_symmetry_3
    _geom_angle
    _geom_angle_publ_flag
    O11 Ti1 O13' . . 87.9(3) ?
    O11 Ti1 O13 . . 87.4(3) ?
    O11 Ti1 Cl13 . . 131.13(13) ?
    O13' Ti1 Cl13 . . 89.4(3) ?
    O13 Ti1 Cl13 . . 81.6(3) ?
    O11 Ti1 Cl11 . . 113.94(13) ?
    O13' Ti1 Cl11 . . 80.9(4) ?
    O13 Ti1 Cl11 . . 90.9(4) ?
    Cl13 Ti1 Cl11 . . 113.72(7) ?
    O11 Ti1 Cl12 . . 94.51(12) ?
    O13' Ti1 Cl12 . . 173.9(4) ?
    O13 Ti1 Cl12 . . 174.5(4) ?
    Cl13 Ti1 Cl12 . . 93.26(6) ?
    Cl11 Ti1 Cl12 . . 92.98(7) ?
    O21 Ti2 O23 . . 87.15(16) ?
    O21 Ti2 Cl21 . . 122.51(14) ?
    O23 Ti2 Cl21 . . 86.77(12) ?
    O21 Ti2 Cl23 . . 117.88(14) ?
    O23 Ti2 Cl23 . . 84.00(12) ?
    Cl21 Ti2 Cl23 . . 118.16(7) ?
    O21 Ti2 Cl22 . . 95.09(13) ?
    O23 Ti2 Cl22 . . 176.50(13) ?
    Cl21 Ti2 Cl22 . . 94.27(7) ?
    Cl23 Ti2 Cl22 . . 92.57(7) ?
    C21 O11 Ti1 . . 159.1(3) ?
    C214 O12 H1 . . 108.(4) ?
    C11 O21 Ti2 . . 163.3(3) ?
    C114 O22 H2 . . 114.(4) ?
    C125 O23 C128 . . 108.1(4) ?
    C125 O23 Ti2 . . 124.6(3) ?
    C128 O23 Ti2 . . 125.3(3) ?
    O21 C11 C112 . . 117.2(5) ?
    O21 C11 C12 . . 119.9(5) ?
    C112 C11 C12 . . 123.0(5) ?
    C17 C12 C11 . . 114.7(5) ?
    C17 C12 C13 . . 121.7(5) ?
    C11 C12 C13 . . 123.5(5) ?
    C12 C13 C15 . . 111.7(5) ?
    C12 C13 C16 . . 109.5(5) ?
    C15 C13 C16 . . 107.3(6) ?
    C12 C13 C14 . . 112.5(5) ?
    C15 C13 C14 . . 105.8(5) ?
    C16 C13 C14 . . 109.9(5) ?
    C13 C14 H14A . . 109.5 ?
    C13 C14 H14B . . 109.5 ?
    H14A C14 H14B . . 109.5 ?
    C13 C14 H14C . . 109.5 ?
    H14A C14 H14C . . 109.5 ?
    H14B C14 H14C . . 109.5 ?
    C13 C15 H15A . . 109.5 ?
    C13 C15 H15B . . 109.5 ?
    H15A C15 H15B . . 109.5 ?
    C13 C15 H15C . . 109.5 ?
    H15A C15 H15C . . 109.5 ?
    H15B C15 H15C . . 109.5 ?
    C13 C16 H16A . . 109.5 ?
    C13 C16 H16B . . 109.5 ?
    H16A C16 H16B . . 109.5 ?
    C13 C16 H16C . . 109.5 ?
    H16A C16 H16C . . 109.5 ?
    H16B C16 H16C . . 109.5 ?
    C12 C17 C18 . . 125.1(5) ?
    C12 C17 H17A . . 117.5 ?
    C18 C17 H17A . . 117.5 ?
    C17 C18 C110 . . 118.2(5) ?
    C17 C18 C19 . . 120.0(5) ?
    C110 C18 C19 . . 121.7(5) ?
    C18 C19 H19A . . 109.5 ?
    C18 C19 H19B . . 109.5 ?
    H19A C19 H19B . . 109.5 ?
    C18 C19 H19C . . 109.5 ?
    H19A C19 H19C . . 109.5 ?
    H19B C19 H19C . . 109.5 ?
    O11 C21 C212 . . 116.6(4) ?
    O11 C21 C22 . . 120.1(5) ?
    C212 C21 C22 . . 123.3(5) ?
    C27 C22 C21 . . 114.9(5) ?
    C27 C22 C23 . . 121.0(5) ?
    C21 C22 C23 . . 124.1(5) ?
    C26 C23 C25 . . 108.0(5) ?
    C26 C23 C22 . . 110.9(5) ?
    C25 C23 C22 . . 109.3(5) ?
    C26 C23 C24 . . 107.0(5) ?
    C25 C23 C24 . . 109.9(5) ?
    C22 C23 C24 . . 111.7(5) ?
    C23 C24 H24A . . 109.5 ?
    C23 C24 H24B . . 109.5 ?
    H24A C24 H24B . . 109.5 ?
    C23 C24 H24C . . 109.5 ?
    H24A C24 H24C . . 109.5 ?
    H24B C24 H24C . . 109.5 ?
    C23 C25 H25A . . 109.5 ?
    C23 C25 H25B . . 109.5 ?
    H25A C25 H25B . . 109.5 ?
    C23 C25 H25C . . 109.5 ?
    H25A C25 H25C . . 109.5 ?
    H25B C25 H25C . . 109.5 ?
    C23 C26 H26A . . 109.5 ?
    C23 C26 H26B . . 109.5 ?
    H26A C26 H26B . . 109.5 ?
    C23 C26 H26C . . 109.5 ?
    H26A C26 H26C . . 109.5 ?
    H26B C26 H26C . . 109.5 ?
    C22 C27 C28 . . 124.5(5) ?
    C22 C27 H27A . . 117.8 ?
    C28 C27 H27A . . 117.8 ?
    C27 C28 C210 . . 119.0(5) ?
    C27 C28 C29 . . 119.9(5) ?
    C210 C28 C29 . . 121.2(5) ?
    C28 C29 H29A . . 109.5 ?
    C28 C29 H29B . . 109.5 ?
    H29A C29 H29B . . 109.5 ?
    C28 C29 H29C . . 109.5 ?
    H29A C29 H29C . . 109.5 ?
    H29B C29 H29C . . 109.5 ?
    C112 C110 C18 . . 119.1(5) ?
    C112 C110 C111 . . 121.0(5) ?
    C18 C110 C111 . . 119.8(5) ?
    C110 C111 H11A . . 109.5 ?
    C110 C111 H11B . . 109.5 ?
    H11A C111 H11B . . 109.5 ?
    C110 C111 H11C . . 109.5 ?
    H11A C111 H11C . . 109.5 ?
    H11B C111 H11C . . 109.5 ?
    C11 C112 C110 . . 119.9(5) ?
    C11 C112 C113 . . 120.5(5) ?
    C110 C112 C113 . . 119.5(5) ?
    C114 C113 C123 . . 120.3(5) ?
    C114 C113 C112 . . 119.8(5) ?
    C123 C113 C112 . . 119.7(5) ?
    O22 C114 C113 . . 120.4(5) ?
    O22 C114 C115 . . 117.5(5) ?
    C113 C114 C115 . . 122.1(5) ?
    C120 C115 C114 . . 115.1(5) ?
    C120 C115 C116 . . 122.2(5) ?
    C114 C115 C116 . . 122.7(5) ?
    C119 C116 C118 . . 107.7(5) ?
    C119 C116 C117 . . 106.9(5) ?
    C118 C116 C117 . . 108.8(5) ?
    C119 C116 C115 . . 111.4(5) ?
    C118 C116 C115 . . 110.7(5) ?
    C117 C116 C115 . . 111.1(5) ?
    C116 C117 H11D . . 109.5 ?
    C116 C117 H11E . . 109.5 ?
    H11D C117 H11E . . 109.5 ?
    C116 C117 H11F . . 109.5 ?
    H11D C117 H11F . . 109.5 ?
    H11E C117 H11F . . 109.5 ?
    C116 C118 H11G . . 109.5 ?
    C116 C118 H11H . . 109.5 ?
    H11G C118 H11H . . 109.5 ?
    C116 C118 H11I . . 109.5 ?
    H11G C118 H11I . . 109.5 ?
    H11H C118 H11I . . 109.5 ?
    C116 C119 H11J . . 109.5 ?
    C116 C119 H11K . . 109.5 ?
    H11J C119 H11K . . 109.5 ?
    C116 C119 H11L . . 109.5 ?
    H11J C119 H11L . . 109.5 ?
    H11K C119 H11L . . 109.5 ?
    C121 C120 C115 . . 124.8(5) ?
    C121 C120 H12B . . 117.6 ?
    C115 C120 H12B . . 117.6 ?
    C120 C121 C123 . . 118.8(5) ?
    C120 C121 C122 . . 120.4(5) ?
    C123 C121 C122 . . 120.7(5) ?
    C121 C122 H12C . . 109.5 ?
    C121 C122 H12D . . 109.5 ?
    H12C C122 H12D . . 109.5 ?
    C121 C122 H12E . . 109.5 ?
    H12C C122 H12E . . 109.5 ?
    H12D C122 H12E . . 109.5 ?
    C121 C123 C113 . . 118.8(5) ?
    C121 C123 C124 . . 119.8(5) ?
    C113 C123 C124 . . 121.4(5) ?
    C123 C124 H12F . . 109.5 ?
    C123 C124 H12G . . 109.5 ?
    H12F C124 H12G . . 109.5 ?
    C123 C124 H12H . . 109.5 ?
    H12F C124 H12H . . 109.5 ?
    H12G C124 H12H . . 109.5 ?
    O23 C125 C126 . . 104.6(5) ?
    O23 C125 H12I . . 110.8 ?
    C126 C125 H12I . . 110.8 ?
    O23 C125 H12J . . 110.8 ?
    C126 C125 H12J . . 110.8 ?
    H12I C125 H12J . . 108.9 ?
    C125 C126 C127 . . 102.3(5) ?
    C125 C126 H12K . . 111.3 ?
    C127 C126 H12K . . 111.3 ?
    C125 C126 H12L . . 111.3 ?
    C127 C126 H12L . . 111.3 ?
    H12K C126 H12L . . 109.2 ?
    C128 C127 C126 . . 103.3(5) ?
    C128 C127 H12M . . 111.1 ?
    C126 C127 H12M . . 111.1 ?
    C128 C127 H12N . . 111.1 ?
    C126 C127 H12N . . 111.1 ?
    H12M C127 H12N . . 109.1 ?
    O23 C128 C127 . . 106.3(5) ?
    O23 C128 H12O . . 110.5 ?
    C127 C128 H12O . . 110.5 ?
    O23 C128 H12P . . 110.5 ?
    C127 C128 H12P . . 110.5 ?
    H12O C128 H12P . . 108.7 ?
    C28 C210 C212 . . 119.1(5) ?
    C28 C210 C211 . . 120.1(5) ?
    C212 C210 C211 . . 120.8(5) ?
    C210 C211 H21A . . 109.5 ?
    C210 C211 H21B . . 109.5 ?
    H21A C211 H21B . . 109.5 ?
    C210 C211 H21C . . 109.5 ?
    H21A C211 H21C . . 109.5 ?
    H21B C211 H21C . . 109.5 ?
    C21 C212 C210 . . 119.3(5) ?
    C21 C212 C213 . . 121.2(5) ?
    C210 C212 C213 . . 119.3(5) ?
    C214 C213 C223 . . 119.7(5) ?
    C214 C213 C212 . . 120.4(5) ?
    C223 C213 C212 . . 119.8(5) ?
    O12 C214 C215 . . 118.4(5) ?
    O12 C214 C213 . . 119.5(5) ?
    C215 C214 C213 . . 122.1(5) ?
    C214 C215 C220 . . 116.0(5) ?
    C214 C215 C216 . . 122.4(5) ?
    C220 C215 C216 . . 121.6(5) ?
    C218 C216 C219 . . 107.7(5) ?
    C218 C216 C217 . . 106.2(5) ?
    C219 C216 C217 . . 109.7(5) ?
    C218 C216 C215 . . 111.1(5) ?
    C219 C216 C215 . . 111.7(5) ?
    C217 C216 C215 . . 110.2(4) ?
    C216 C217 H21D . . 109.5 ?
    C216 C217 H21E . . 109.5 ?
    H21D C217 H21E . . 109.5 ?
    C216 C217 H21F . . 109.5 ?
    H21D C217 H21F . . 109.5 ?
    H21E C217 H21F . . 109.5 ?
    C216 C218 H21G . . 109.5 ?
    C216 C218 H21H . . 109.5 ?
    H21G C218 H21H . . 109.5 ?
    C216 C218 H21I . . 109.5 ?
    H21G C218 H21I . . 109.5 ?
    H21H C218 H21I . . 109.5 ?
    C216 C219 H21J . . 109.5 ?
    C216 C219 H21K . . 109.5 ?
    H21J C219 H21K . . 109.5 ?
    C216 C219 H21L . . 109.5 ?
    H21J C219 H21L . . 109.5 ?
    H21K C219 H21L . . 109.5 ?
    C221 C220 C215 . . 124.0(5) ?
    C221 C220 H22B . . 118.0 ?
    C215 C220 H22B . . 118.0 ?
    C220 C221 C223 . . 118.5(5) ?
    C220 C221 C222 . . 120.7(5) ?
    C223 C221 C222 . . 120.7(5) ?
    C221 C222 H22C . . 109.5 ?
    C221 C222 H22D . . 109.5 ?
    H22C C222 H22D . . 109.5 ?
    C221 C222 H22E . . 109.5 ?
    H22C C222 H22E . . 109.5 ?
    H22D C222 H22E . . 109.5 ?
    C221 C223 C213 . . 119.5(5) ?
    C221 C223 C224 . . 120.2(5) ?
    C213 C223 C224 . . 120.3(5) ?
    C223 C224 H22F . . 109.5 ?
    C223 C224 H22G . . 109.5 ?
    H22F C224 H22G . . 109.5 ?
    C223 C224 H22H . . 109.5 ?
    H22F C224 H22H . . 109.5 ?
    H22G C224 H22H . . 109.5 ?
    C228 O13 C225 . . 108.7(9) ?
    C228 O13 Ti1 . . 120.5(6) ?
    C225 O13 Ti1 . . 122.6(9) ?
    C226 C225 O13 . . 107.2(11) ?
    C226 C225 H22A . . 110.3 ?
    O13 C225 H22A . . 110.3 ?
    C226 C225 H22I . . 110.3 ?
    O13 C225 H22I . . 110.3 ?
    H22A C225 H22I . . 108.5 ?
    C227 C226 C225 . . 106.7(13) ?
    C227 C226 H22J . . 110.4 ?
    C225 C226 H22J . . 110.4 ?
    C227 C226 H22K . . 110.4 ?
    C225 C226 H22K . . 110.4 ?
    H22J C226 H22K . . 108.6 ?
    C226 C227 C228 . . 108.2(11) ?
    C226 C227 H22L . . 110.1 ?
    C228 C227 H22L . . 110.1 ?
    C226 C227 H22M . . 110.1 ?
    C228 C227 H22M . . 110.1 ?
    H22L C227 H22M . . 108.4 ?
    O13 C228 C227 . . 103.8(9) ?
    O13 C228 H22N . . 111.0 ?
    C227 C228 H22N . . 111.0 ?
    O13 C228 H22O . . 111.0 ?
    C227 C228 H22O . . 111.0 ?
    H22N C228 H22O . . 109.0 ?
    C28' O13' C25' . . 107.6(9) ?
    C28' O13' Ti1 . . 125.0(7) ?
    C25' O13' Ti1 . . 126.7(7) ?
    C26' C25' O13' . . 106.6(10) ?
    C26' C25' H25D . . 110.4 ?
    O13' C25' H25D . . 110.4 ?
    C26' C25' H25E . . 110.4 ?
    O13' C25' H25E . . 110.4 ?
    H25D C25' H25E . . 108.6 ?
    C27' C26' C25' . . 107.1(12) ?
    C27' C26' H26D . . 110.3 ?
    C25' C26' H26D . . 110.3 ?
    C27' C26' H26E . . 110.3 ?
    C25' C26' H26E . . 110.3 ?
    H26D C26' H26E . . 108.6 ?
    C26' C27' C28' . . 107.9(11) ?
    C26' C27' H27B . . 110.1 ?
    C28' C27' H27B . . 110.1 ?
    C26' C27' H27C . . 110.1 ?
    C28' C27' H27C . . 110.1 ?
    H27B C27' H27C . . 108.4 ?
    O13' C28' C27' . . 106.1(10) ?
    O13' C28' H28A . . 110.5 ?
    C27' C28' H28A . . 110.5 ?
    O13' C28' H28B . . 110.5 ?
    C27' C28' H28B . . 110.5 ?
    H28A C28' H28B . . 108.7 ?
loop_
    _geom_torsion_atom_site_label_1
    _geom_torsion_atom_site_label_2
    _geom_torsion_atom_site_label_3
    _geom_torsion_atom_site_label_4
    _geom_torsion_site_symmetry_1
    _geom_torsion_site_symmetry_2
    _geom_torsion_site_symmetry_3
    _geom_torsion_site_symmetry_4
    _geom_torsion
    _geom_torsion_publ_flag
    O13' Ti1 O11 C21 . . . . 141.2(10) ?
    O13 Ti1 O11 C21 . . . . 130.3(10) ?
    Cl13 Ti1 O11 C21 . . . . 53.8(10) ?
    Cl11 Ti1 O11 C21 . . . . -139.8(9) ?
    Cl12 Ti1 O11 C21 . . . . -44.5(9) ?
    O23 Ti2 O21 C11 . . . . 166.2(13) ?
    Cl21 Ti2 O21 C11 . . . . 81.9(13) ?
    Cl23 Ti2 O21 C11 . . . . -112.1(13) ?
    Cl22 Ti2 O21 C11 . . . . -16.5(13) ?
    Ti2 O21 C11 C112 . . . . -63.3(14) ?
    Ti2 O21 C11 C12 . . . . 116.5(12) ?
    O21 C11 C12 C17 . . . . -178.2(5) ?
    C112 C11 C12 C17 . . . . 1.6(8) ?
    O21 C11 C12 C13 . . . . -1.6(8) ?
    C112 C11 C12 C13 . . . . 178.2(5) ?
    C17 C12 C13 C15 . . . . -8.9(9) ?
    C11 C12 C13 C15 . . . . 174.8(6) ?
    C17 C12 C13 C16 . . . . 109.8(6) ?
    C11 C12 C13 C16 . . . . -66.5(7) ?
    C17 C12 C13 C14 . . . . -127.7(6) ?
    C11 C12 C13 C14 . . . . 55.9(8) ?
    C11 C12 C17 C18 . . . . -0.3(8) ?
    C13 C12 C17 C18 . . . . -177.0(5) ?
    C12 C17 C18 C110 . . . . -0.9(9) ?
    C12 C17 C18 C19 . . . . 177.7(5) ?
    Ti1 O11 C21 C212 . . . . -43.0(12) ?
    Ti1 O11 C21 C22 . . . . 135.3(8) ?
    O11 C21 C22 C27 . . . . -179.8(4) ?
    C212 C21 C22 C27 . . . . -1.6(7) ?
    O11 C21 C22 C23 . . . . -3.1(8) ?
    C212 C21 C22 C23 . . . . 175.1(5) ?
    C27 C22 C23 C26 . . . . -5.7(7) ?
    C21 C22 C23 C26 . . . . 177.8(5) ?
    C27 C22 C23 C25 . . . . 113.2(6) ?
    C21 C22 C23 C25 . . . . -63.3(7) ?
    C27 C22 C23 C24 . . . . -124.9(5) ?
    C21 C22 C23 C24 . . . . 58.6(7) ?
    C21 C22 C27 C28 . . . . 1.1(7) ?
    C23 C22 C27 C28 . . . . -175.6(5) ?
    C22 C27 C28 C210 . . . . 0.5(8) ?
    C22 C27 C28 C29 . . . . 179.8(5) ?
    C17 C18 C110 C112 . . . . 0.8(8) ?
    C19 C18 C110 C112 . . . . -177.7(5) ?
    C17 C18 C110 C111 . . . . 176.3(5) ?
    C19 C18 C110 C111 . . . . -2.2(8) ?
    O21 C11 C112 C110 . . . . 178.1(4) ?
    C12 C11 C112 C110 . . . . -1.6(8) ?
    O21 C11 C112 C113 . . . . 1.9(7) ?
    C12 C11 C112 C113 . . . . -177.8(5) ?
    C18 C110 C112 C11 . . . . 0.4(8) ?
    C111 C110 C112 C11 . . . . -175.0(5) ?
    C18 C110 C112 C113 . . . . 176.6(5) ?
    C111 C110 C112 C113 . . . . 1.2(7) ?
    C11 C112 C113 C114 . . . . -85.7(6) ?
    C110 C112 C113 C114 . . . . 98.1(6) ?
    C11 C112 C113 C123 . . . . 98.3(6) ?
    C110 C112 C113 C123 . . . . -77.9(6) ?
    C123 C113 C114 O22 . . . . 177.3(5) ?
    C112 C113 C114 O22 . . . . 1.3(7) ?
    C123 C113 C114 C115 . . . . -2.1(8) ?
    C112 C113 C114 C115 . . . . -178.0(5) ?
    O22 C114 C115 C120 . . . . -177.4(5) ?
    C113 C114 C115 C120 . . . . 2.0(8) ?
    O22 C114 C115 C116 . . . . 2.9(8) ?
    C113 C114 C115 C116 . . . . -177.7(5) ?
    C120 C115 C116 C119 . . . . -3.9(8) ?
    C114 C115 C116 C119 . . . . 175.9(5) ?
    C120 C115 C116 C118 . . . . 115.9(6) ?
    C114 C115 C116 C118 . . . . -64.3(7) ?
    C120 C115 C116 C117 . . . . -123.0(6) ?
    C114 C115 C116 C117 . . . . 56.7(7) ?
    C114 C115 C120 C121 . . . . -0.2(8) ?
    C116 C115 C120 C121 . . . . 179.6(5) ?
    C115 C120 C121 C123 . . . . -1.6(8) ?
    C115 C120 C121 C122 . . . . 178.6(5) ?
    C120 C121 C123 C113 . . . . 1.5(8) ?
    C122 C121 C123 C113 . . . . -178.7(5) ?
    C120 C121 C123 C124 . . . . -180.0(5) ?
    C122 C121 C123 C124 . . . . -0.2(8) ?
    C114 C113 C123 C121 . . . . 0.2(8) ?
    C112 C113 C123 C121 . . . . 176.2(5) ?
    C114 C113 C123 C124 . . . . -178.2(5) ?
    C112 C113 C123 C124 . . . . -2.3(7) ?
    C128 O23 C125 C126 . . . . -20.2(6) ?
    Ti2 O23 C125 C126 . . . . 174.8(3) ?
    O23 C125 C126 C127 . . . . 36.0(6) ?
    C125 C126 C127 C128 . . . . -38.4(7) ?
    C125 O23 C128 C127 . . . . -4.2(7) ?
    Ti2 O23 C128 C127 . . . . 160.6(4) ?
    C126 C127 C128 O23 . . . . 26.4(7) ?
    C27 C28 C210 C212 . . . . -1.8(8) ?
    C29 C28 C210 C212 . . . . 178.9(5) ?
    C27 C28 C210 C211 . . . . 176.3(5) ?
    C29 C28 C210 C211 . . . . -2.9(8) ?
    O11 C21 C212 C210 . . . . 178.6(4) ?
    C22 C21 C212 C210 . . . . 0.4(8) ?
    O11 C21 C212 C213 . . . . 3.2(7) ?
    C22 C21 C212 C213 . . . . -175.1(5) ?
    C28 C210 C212 C21 . . . . 1.4(7) ?
    C211 C210 C212 C21 . . . . -176.7(5) ?
    C28 C210 C212 C213 . . . . 176.9(5) ?
    C211 C210 C212 C213 . . . . -1.2(7) ?
    C21 C212 C213 C214 . . . . -87.0(6) ?
    C210 C212 C213 C214 . . . . 97.5(6) ?
    C21 C212 C213 C223 . . . . 97.2(6) ?
    C210 C212 C213 C223 . . . . -78.3(6) ?
    C223 C213 C214 O12 . . . . 177.5(5) ?
    C212 C213 C214 O12 . . . . 1.6(7) ?
    C223 C213 C214 C215 . . . . -1.6(8) ?
    C212 C213 C214 C215 . . . . -177.5(5) ?
    O12 C214 C215 C220 . . . . -176.3(5) ?
    C213 C214 C215 C220 . . . . 2.8(8) ?
    O12 C214 C215 C216 . . . . 3.6(8) ?
    C213 C214 C215 C216 . . . . -177.3(5) ?
    C214 C215 C216 C218 . . . . 176.4(5) ?
    C220 C215 C216 C218 . . . . -3.8(7) ?
    C214 C215 C216 C219 . . . . -63.4(7) ?
    C220 C215 C216 C219 . . . . 116.5(6) ?
    C214 C215 C216 C217 . . . . 58.9(7) ?
    C220 C215 C216 C217 . . . . -121.3(5) ?
    C214 C215 C220 C221 . . . . -1.1(8) ?
    C216 C215 C220 C221 . . . . 179.0(5) ?
    C215 C220 C221 C223 . . . . -1.8(8) ?
    C215 C220 C221 C222 . . . . 179.9(5) ?
    C220 C221 C223 C213 . . . . 3.0(8) ?
    C222 C221 C223 C213 . . . . -178.6(5) ?
    C220 C221 C223 C224 . . . . -179.2(5) ?
    C222 C221 C223 C224 . . . . -0.9(8) ?
    C214 C213 C223 C221 . . . . -1.4(8) ?
    C212 C213 C223 C221 . . . . 174.4(5) ?
    C214 C213 C223 C224 . . . . -179.2(5) ?
    C212 C213 C223 C224 . . . . -3.3(7) ?
    C228 O13 C225 C226 . . . . 14.4(16) ?
    Ti1 O13 C225 C226 . . . . 162.9(10) ?
    O13 C225 C226 C227 . . . . -23.0(19) ?
    C225 C226 C227 C228 . . . . 22.7(19) ?
    C225 O13 C228 C227 . . . . -0.7(13) ?
    Ti1 O13 C228 C227 . . . . -149.9(14) ?
    C226 C227 C228 O13 . . . . -13.6(16) ?
    C28' O13' C25' C26' . . . . -0.7(14) ?
    Ti1 O13' C25' C26' . . . . -171.3(10) ?
    O13' C25' C26' C27' . . . . 13.6(18) ?
    C25' C26' C27' C28' . . . . -21.(2) ?
    C25' O13' C28' C27' . . . . -12.1(14) ?
    Ti1 O13' C28' C27' . . . . 158.7(16) ?
    C26' C27' C28' O13' . . . . 20.9(18) ?
loop_
    _geom_hbond_atom_site_label_D
    _geom_hbond_atom_site_label_H
    _geom_hbond_atom_site_label_A
    _geom_hbond_site_symmetry_A
    _geom_hbond_distance_DH
    _geom_hbond_distance_HA
    _geom_hbond_distance_DA
    _geom_hbond_angle_DHA
    _geom_hbond_publ_flag
    O12 H1 Cl12 1_565 0.85(3) 2.62(4) 3.333(4) 143.(5) y
    O22 H2 Cl22 1_565 0.84(3) 2.59(4) 3.350(4) 153.(5) y
    C125 H12J O22 . 0.99 2.63 3.324(7) 127.2 ?
    C228 H22O Cl11 . 0.99 2.98 3.538(14) 116.6 ?
    C25' H25D O12 . 0.99 2.25 3.231(16) 169.5 ?
    C28' H28A Cl13 . 0.99 2.88 3.448(16) 117.4 ?
_shelx_hkl_file
;
   1   0   0 1152.48   41.40
   1   0   0 1118.29   41.90
  -1   0   0 1075.69   42.60
  -1   0   0 1131.99   42.50
  -1   0   0 1044.40   41.00
  -2   0   0  951.50   38.50
  -2   0   0  938.01   41.60
   2   0   0  968.30   40.00
  -2   0   0 1006.00   41.50
   2   0   0  989.90   41.90
   2   0   0 1017.10   39.20
  -2   0   0  952.50   41.80
  -3   0   0 2614.44  101.09
   3   0   0 2593.94   96.99
   3   0   0 2524.75   97.99
   3   0   0 2597.34  100.69
  -3   0   0 2506.75   95.99
  -3   0   0 2509.75  100.59
  -3   0   0 2504.75  100.09
   4   0   0  746.53   34.80
  -4   0   0  702.73   37.50
   4   0   0  707.33   33.00
  -4   0   0  668.03   32.10
  -4   0   0  682.03   37.90
  -4   0   0  724.23   39.00
   4   0   0  696.23   37.50
  -5   0   0   13.40    8.40
   5   0   0    3.80    7.90
   5   0   0    8.80    8.90
  -5   0   0   -2.00   11.60
   5   0   0   19.20   12.70
  -5   0   0   11.00   12.30
  -5   0   0   -5.40   13.00
   6   0   0  296.97   23.10
   6   0   0  289.27   21.40
  -6   0   0  252.37   19.20
  -6   0   0  291.67   27.40
  -6   0   0  229.48   25.50
  -6   0   0  214.18   28.30
   6   0   0  251.47   26.00
  -7   0   0   34.90   17.60
   7   0   0   63.89   18.30
   7   0   0   50.39   14.40
  -7   0   0   76.59   12.90
  -7   0   0   23.50   15.90
   7   0   0   47.00   13.00
  -7   0   0   50.29   19.60
  -8   0   0    1.60   17.50
  -8   0   0   27.20   20.10
  -8   0   0   -5.50   15.80
  -8   0   0   13.10    9.80
   8   0   0   11.70   17.10
   8   0   0  -18.90   10.50
  -9   0   0  168.48   32.20
  -9   0   0  161.98   30.10
  -9   0   0  189.18   32.70
   9   0   0  210.18   25.30
   9   0   0   93.79   25.60
  10   0   0   13.00   23.50
  10   0   0  -19.90   13.20
 -10   0   0    7.20   19.70
 -10   0   0   34.00   25.60
 -10   0   0  -13.10   21.90
  11   0   0   51.69   27.20
 -11   0   0   19.70   29.40
 -11   0   0   58.49   25.70
 -11   0   0   37.50   23.80
 -12   0   0    8.20   30.60
 -12   0   0    1.20   23.90
 -12   0   0    9.20   23.60
  12   0   0   13.60   22.40
 -13   0   0   41.60   33.70
  13   0   0   56.79   29.60
  14   0   0  -67.89   23.40
 -14   0   0   16.30   32.30
   0  -1   0   -4.00    4.30
   0  -1   0  -12.80    4.30
   0  -1   0   -8.90    4.40
   0  -1   0   -8.90    3.90
   0   1   0   -2.80    4.40
  -1  -1   0  637.84   26.70
   1  -1   0  648.84   27.20
  -1  -1   0  646.44   29.30
  -1  -1   0  624.04   27.20
   1  -1   0  643.24   29.00
  -1  -1   0  639.44   29.20
   1  -1   0  663.33   28.40
  -1   1   0  655.73   28.80
  -1   1   0  651.23   28.30
   1   1   0  608.84   27.30
  -1   1   0  663.13   29.30
  -2  -1   0  729.43   29.40
   2  -1   0  693.83   33.20
  -2  -1   0  744.83   30.90
   2  -1   0  766.52   35.10
  -2  -1   0  761.82   36.60
  -2  -1   0  752.22   30.40
  -2  -1   0  728.03   33.90
   2  -1   0  682.43   33.20
   2   1   0  824.32   32.60
  -2   1   0  678.13   34.60
   2   1   0  766.62   35.10
  -2   1   0  766.82   35.90
  -2   1   0  754.42   35.40
  -2   1   0  733.23   30.10
  -3  -1   0  845.52   43.20
   3  -1   0  882.51   40.10
   3  -1   0  857.71   41.60
  -3  -1   0  857.81   40.90
   3  -1   0  851.51   38.90
  -3  -1   0  876.91   37.60
  -3  -1   0  863.41   34.10
  -3  -1   0  849.72   39.00
  -3   1   0  914.31   37.80
  -3   1   0  855.41   40.10
   3   1   0  909.21   38.00
  -3   1   0  872.01   42.30
   3   1   0  946.91   42.50
  -3   1   0  873.61   43.00
   4  -1   0  596.54   31.20
  -4  -1   0  607.64   36.50
  -4  -1   0  563.84   30.10
  -4  -1   0  622.34   34.90
   4  -1   0  569.64   32.30
   4  -1   0  615.64   35.00
  -4  -1   0  589.54   33.30
  -4  -1   0  609.94   25.10
  -4   1   0  654.63   36.80
  -4   1   0  594.74   35.90
  -4   1   0  620.14   33.00
   4   1   0  548.95   29.70
  -4   1   0  642.44   31.20
   4   1   0  550.04   34.00
  -5  -1   0  261.47   25.60
   5  -1   0  243.88   22.70
  -5  -1   0  289.47   25.60
  -5  -1   0  261.37   14.40
   5  -1   0  258.67   20.80
  -5  -1   0  284.77   27.10
   5  -1   0  263.97   24.60
  -5   1   0  226.78   21.60
   5   1   0  270.67   19.50
  -5   1   0  247.38   26.10
  -5   1   0  267.57   26.60
   5   1   0  268.07   25.50
  -5   1   0  256.47   21.80
  -6  -1   0   82.79    9.50
  -6  -1   0   61.89   17.30
  -6  -1   0   96.29   19.60
   6  -1   0   93.89   14.90
  -6  -1   0   71.39   19.90
   6  -1   0   87.29   16.60
   6  -1   0   65.59   17.70
  -6   1   0   79.09   14.50
  -6   1   0   45.70   17.90
   6   1   0   50.89   16.90
  -6   1   0   67.29   18.00
   6   1   0   82.09   13.10
  -6   1   0   79.89   16.20
  -7  -1   0  -26.00   13.30
   7  -1   0   -9.40   12.30
   7  -1   0  -13.60    9.90
  -7  -1   0   -3.60    5.30
  -7  -1   0   17.70   16.30
   7  -1   0   14.60   13.60
  -7  -1   0   12.30   14.80
  -7   1   0   24.80   13.00
   7   1   0    0.20    8.90
  -7   1   0   -1.90   15.20
   7   1   0   -4.10   14.00
  -7   1   0   15.70   16.70
  -7   1   0  -13.80   11.20
  -8  -1   0   28.20   18.70
  -8  -1   0   34.90   19.90
  -8  -1   0   20.60   19.60
   8  -1   0   40.30   19.70
   8  -1   0   27.10   14.30
   8   1   0   48.70   14.20
   8   1   0    8.30   16.00
  -8   1   0   33.70   19.30
  -8   1   0   33.30   19.90
  -8   1   0    9.90   16.30
  -8   1   0   38.50   15.10
  -9  -1   0   77.59   26.70
   9  -1   0   94.89   21.00
  -9  -1   0  131.59   28.20
  -9  -1   0   33.20   23.70
   9  -1   0   87.49   25.70
  -9   1   0  127.39   26.60
   9   1   0  116.89   25.40
  -9   1   0  113.59   30.40
   9   1   0  103.29   19.50
  -9   1   0  165.28   32.50
  10  -1   0   25.00   16.40
 -10  -1   0  -11.60   22.60
 -10  -1   0   44.20   22.30
  10  -1   0   15.80   19.80
 -10  -1   0    6.50   21.00
 -10   1   0   12.10   23.40
 -10   1   0  -26.00   16.60
 -10   1   0   66.09   29.10
  10   1   0   32.00   21.70
 -11  -1   0  -10.70   25.60
  11  -1   0    6.80   19.60
 -11  -1   0    4.40   21.70
 -11  -1   0    2.20   23.00
  11   1   0    2.60   23.80
 -11   1   0   41.70   28.70
 -11   1   0   18.10   21.60
 -12  -1   0  -36.50   27.80
 -12  -1   0   25.40   27.00
  12  -1   0   62.89   29.00
 -12  -1   0   40.60   29.90
 -12   1   0   73.39   35.40
  12   1   0   33.60   30.90
 -13  -1   0   30.20   34.20
 -13  -1   0   13.10   35.80
 -13  -1   0   22.80   30.60
  13  -1   0  -10.40   24.50
 -13   1   0  -14.80   26.40
  13   1   0  -16.90   32.00
 -14  -1   0  -10.50   35.50
 -14  -1   0  -46.70   23.40
  14  -1   0  -36.60   26.50
 -14   1   0   67.09   36.30
  14   1   0   17.50   40.10
   0  -2   0 6581.54  245.38
   0  -2   0 6657.63  244.38
   0  -2   0 6489.55  242.08
   0  -2   0 6642.04  238.58
   0  -2   0 6646.33  239.08
   0   2   0 6591.04  244.68
   0   2   0 6681.53  242.68
   1  -2   0  160.18   12.60
   1  -2   0  137.49   15.20
   1  -2   0  171.88   10.00
  -1  -2   0  155.78   14.50
  -1  -2   0  148.29   16.10
  -1  -2   0  178.88   14.30
   1  -2   0  162.08   13.50
  -1  -2   0  162.18   17.10
  -1  -2   0  145.79   14.30
   1  -2   0  157.68   17.60
  -1   2   0  169.98   15.80
  -1   2   0  152.98   17.60
   2  -2   0  366.46   25.90
  -2  -2   0  351.66   15.00
  -2  -2   0  336.87   21.50
  -2  -2   0  350.26   25.20
  -2  -2   0  341.87   19.80
  -2  -2   0  353.86   15.00
   2  -2   0  374.16   23.20
   2  -2   0  328.87   21.00
   2  -2   0  389.06   25.30
  -2  -2   0  332.47   24.40
  -2   2   0  340.27   22.90
  -2   2   0  334.97   24.40
   2   2   0  362.86   21.90
  -2   2   0  377.36   25.30
   3  -2   0   70.19   14.50
  -3  -2   0   89.29   10.40
  -3  -2   0   86.49   10.30
  -3  -2   0   90.39   13.80
  -3  -2   0   86.79   14.60
  -3  -2   0   67.19    8.90
   3  -2   0   53.59   12.00
  -3  -2   0  100.89   18.10
   3  -2   0   76.59   12.80
   3   2   0  101.39   16.50
  -3   2   0   96.69   15.60
  -3   2   0   66.39   14.70
  -3   2   0  101.89   15.90
   3   2   0   78.59   12.80
   4  -2   0  649.54   36.40
   4  -2   0  689.93   39.10
  -4  -2   0  645.84   28.80
  -4  -2   0  715.73   37.70
  -4  -2   0  645.34   31.60
   4  -2   0  676.43   37.00
  -4  -2   0  654.83   41.40
  -4  -2   0  655.83   33.00
   4   2   0  682.73   39.00
   4   2   0  664.33   33.70
  -4   2   0  622.54   37.70
  -4   2   0  650.53   38.90
  -4   2   0  661.83   29.70
   5  -2   0 1115.19   51.79
  -5  -2   0  968.60   47.10
  -5  -2   0 1018.90   53.59
   5  -2   0 1020.00   51.89
  -5  -2   0 1056.79   41.60
  -5  -2   0 1075.99   50.89
   5  -2   0 1037.10   55.49
  -5  -2   0 1076.29   58.49
   5   2   0 1058.69   48.30
  -5   2   0 1062.69   55.09
  -5   2   0 1074.59   56.39
   5   2   0 1112.49   55.39
  -5   2   0 1011.30   45.70
  -5   2   0  969.80   51.99
  -6  -2   0  126.79   24.00
   6  -2   0  122.09   22.70
  -6  -2   0  113.39   18.60
  -6  -2   0  109.99   21.10
  -6  -2   0   96.79   15.10
   6  -2   0  107.39   19.50
   6  -2   0   97.39   17.50
  -6   2   0   91.59   21.80
   6   2   0  113.69   17.30
  -6   2   0  104.69   15.50
  -6   2   0   80.39   20.10
  -6   2   0  116.19   20.30
   6   2   0   97.49   18.70
  -7  -2   0   68.59   19.60
   7  -2   0   84.99   18.70
   7  -2   0   70.19   19.60
  -7  -2   0   43.00   21.50
  -7  -2   0   55.99   19.20
   7  -2   0   70.39   17.70
  -7   2   0  101.39   23.30
   7   2   0   80.29   22.30
   7   2   0  123.59   18.10
  -7   2   0   94.09   16.60
  -7   2   0   81.39   20.80
  -7   2   0   77.69   20.20
  -8  -2   0   97.69   24.70
   8  -2   0  190.28   27.90
   8  -2   0  157.48   24.30
   8  -2   0  117.99   25.60
  -8  -2   0  131.49   27.10
  -8  -2   0  189.58   34.40
  -8   2   0  218.58   33.60
   8   2   0  134.09   19.90
  -8   2   0  114.09   25.80
   8   2   0  147.59   29.10
  -8   2   0  162.88   23.20
  -8   2   0  162.68   25.30
  -9  -2   0   33.00   22.60
   9  -2   0   -2.50   15.20
  -9  -2   0  -18.20   18.00
  -9  -2   0   11.60   22.00
   9  -2   0   12.50   20.30
  -9   2   0   37.10   25.90
   9   2   0   44.70   22.90
   9   2   0   22.70   14.20
  -9   2   0   33.70   23.30
  -9   2   0   40.90   19.50
 -10  -2   0   27.80   26.50
 -10  -2   0   -9.00   21.60
  10  -2   0    4.80   17.00
 -10  -2   0   43.20   25.80
  10  -2   0   23.30   22.30
 -10   2   0   13.90   23.90
  10   2   0  -53.69   18.30
 -11  -2   0   20.80   25.40
 -11  -2   0   58.09   30.80
  11  -2   0   13.90   21.80
 -11  -2   0   46.30   31.30
 -11   2   0    6.80   28.40
  11   2   0   88.29   30.30
 -12  -2   0    5.10   29.80
 -12  -2   0   14.90   28.60
  12  -2   0  -31.40   20.60
 -12  -2   0  -26.40   23.10
 -12   2   0   -0.30   32.70
  12   2   0   21.90   27.40
 -13  -2   0    3.70   32.00
  13  -2   0   -8.40   24.20
 -13  -2   0  -37.80   27.10
 -13  -2   0   25.90   35.40
  13   2   0   44.70   35.60
 -13   2   0   45.30   41.00
 -14  -2   0   38.80   40.10
 -14  -2   0  101.29   43.10
 -14  -2   0   26.60   37.80
  14  -2   0   -7.00   30.40
  14   2   0  -36.70   30.90
 -14   2   0   -5.00   31.90
   0  -3   0    6.00    7.30
   0  -3   0    2.50    5.00
   0  -3   0    4.60    9.50
   0  -3   0    3.30    4.90
   0  -3   0   24.50   12.30
   0   3   0   11.90   10.70
   0   3   0   -0.90    8.90
   1  -3   0   33.30   11.20
  -1  -3   0   36.90   11.40
   1  -3   0   40.30   12.70
  -1  -3   0   35.50   13.00
   1  -3   0   52.09    8.20
  -1  -3   0   70.09   13.20
   1  -3   0   34.80    8.70
   1  -3   0   32.80    7.80
  -1  -3   0   40.10   10.50
   1   3   0   18.20   11.00
  -1   3   0   32.10   13.20
  -1   3   0   56.89   12.30
   2  -3   0  113.89   14.70
   2  -3   0   97.09   17.70
  -2  -3   0   67.89   13.30
   2  -3   0   97.39   14.10
  -2  -3   0   84.79   16.80
  -2  -3   0   93.79   17.20
   2  -3   0   99.19   15.50
  -2  -3   0   99.89   15.20
  -2  -3   0  106.49   15.20
  -2   3   0  107.39   17.70
  -2   3   0  101.99   18.10
  -3  -3   0  193.88   19.10
  -3  -3   0  204.78   17.20
  -3  -3   0  210.08   23.80
   3  -3   0  213.58   19.80
   3  -3   0  159.98   21.90
  -3  -3   0  185.88   23.60
  -3  -3   0  193.68   12.80
   3  -3   0  195.98   23.60
  -3  -3   0  207.98   12.30
  -3   3   0  173.98   23.40
   3   3   0  210.98   19.90
  -3   3   0  159.78   20.20
  -4  -3   0  251.47   27.30
  -4  -3   0  204.08   20.80
  -4  -3   0  201.98   16.20
  -4  -3   0  226.88   15.60
   4  -3   0  259.97   25.00
   4  -3   0  242.58   26.40
   4  -3   0  204.58   21.50
  -4  -3   0  222.48   16.40
  -4  -3   0  191.98   24.30
   4   3   0  185.28   23.40
   4   3   0  192.28   19.50
  -4   3   0  236.38   24.60
  -4   3   0  214.18   24.60
  -4   3   0  238.78   23.60
  -5  -3   0   19.90    7.00
  -5  -3   0    5.70   11.30
   5  -3   0   23.10   14.50
   5  -3   0   16.20   13.60
  -5  -3   0   18.20    8.40
  -5  -3   0   15.50    9.00
   5  -3   0   25.50   12.50
  -5  -3   0    3.60   14.30
   5   3   0   20.30   14.30
  -5   3   0    5.70   13.10
  -5   3   0   37.60   16.60
   5   3   0   -0.50    9.80
  -5   3   0   -5.60   14.30
   6  -3   0   63.29   12.90
   6  -3   0   66.19   17.80
  -6  -3   0   71.19   18.50
   6  -3   0   66.49   17.40
   6  -3   0   63.09   20.60
  -6  -3   0   55.39   22.50
  -6  -3   0   48.20   14.90
  -6   3   0    5.00   15.70
   6   3   0   69.49   20.30
  -6   3   0   60.39   20.30
   6   3   0   48.30   14.50
  -6   3   0   80.99   20.70
   7  -3   0   31.00   19.60
  -7  -3   0   21.60   16.20
   7  -3   0   47.30   19.20
  -7  -3   0   75.19   24.80
  -7  -3   0   38.70   18.80
   7  -3   0   46.10   16.90
   7   3   0   39.40   18.80
  -7   3   0   56.49   21.40
   7   3   0   28.30   14.20
  -7   3   0   47.60   21.10
   8  -3   0   98.69   22.20
  -8  -3   0  154.58   32.00
   8  -3   0  135.49   28.90
  -8  -3   0  143.09   28.10
   8  -3   0  115.19   25.40
  -8  -3   0  117.99   24.90
   8   3   0  146.99   23.10
  -8   3   0  181.48   32.00
   8   3   0  199.88   31.70
  -8   3   0  154.38   31.20
  -9  -3   0  104.29   31.90
  -9  -3   0  186.88   34.50
  -9  -3   0  157.28   30.60
   9  -3   0  104.59   25.30
   9  -3   0   73.49   27.50
   9   3   0   79.79   26.70
  -9   3   0  139.19   33.00
  -9   3   0  110.79   28.80
  10  -3   0   71.79   23.40
 -10  -3   0  112.09   32.50
  10  -3   0   55.19   25.90
 -10  -3   0   57.19   25.80
 -10  -3   0   24.10   25.30
 -10   3   0   54.59   25.50
 -10   3   0   40.90   28.10
  10   3   0   53.59   27.30
 -11  -3   0   24.30   28.80
 -11  -3   0   24.70   28.00
 -11  -3   0   40.00   28.40
  11  -3   0   53.99   23.80
  11  -3   0   -8.10   21.40
 -11   3   0   75.99   31.00
  11   3   0   17.40   24.90
  12  -3   0   51.29   30.50
 -12  -3   0   28.60   28.90
 -12  -3   0   22.10   29.80
 -12  -3   0   29.20   33.10
 -12   3   0    4.50   32.10
  12   3   0   44.90   31.70
 -13  -3   0   -0.50   36.90
  13  -3   0   -6.30   25.10
 -13  -3   0   44.50   32.60
 -13  -3   0  -48.10   23.20
 -13   3   0   25.30   35.20
  13   3   0   45.90   32.30
   0  -4   0  428.86   22.50
   0  -4   0  467.45   32.00
   0  -4   0  457.35   23.90
   0  -4   0  485.95   34.10
   0  -4   0  429.36   27.30
   0   4   0  519.05   34.60
   0   4   0  482.35   29.50
  -1  -4   0  139.29   18.70
   1  -4   0  197.48   24.50
  -1  -4   0  162.68   10.30
   1  -4   0  169.88   22.10
  -1  -4   0  166.98   10.70
  -1  -4   0  151.38   23.00
   1  -4   0  124.19   13.60
  -1  -4   0  170.48   19.70
   1  -4   0  150.48   15.90
  -1  -4   0  172.18   20.70
   1  -4   0  142.59   15.00
   1   4   0  157.68   20.60
  -1   4   0  158.08   22.60
  -1   4   0  192.48   19.90
  -2  -4   0    7.00   10.60
   2  -4   0    9.70   12.50
  -2  -4   0    7.40    9.50
  -2  -4   0   -3.00   11.60
   2  -4   0    1.10    9.00
   2  -4   0   11.90    9.50
  -2  -4   0   10.60    4.00
  -2  -4   0   -3.30   10.00
   2  -4   0   17.40   13.50
   2   4   0   25.20   11.00
  -2   4   0   15.60   11.80
  -2   4   0   16.90   13.30
   3  -4   0  282.57   26.90
  -3  -4   0  276.07   28.30
   3  -4   0  324.67   24.60
   3  -4   0  221.48   23.70
  -3  -4   0  291.57   24.00
  -3  -4   0  252.07   13.90
   3  -4   0  241.28   27.50
  -3  -4   0  260.97   27.70
  -3  -4   0  266.17   14.30
  -3   4   0  194.78   26.90
   3   4   0  252.37   24.20
   3   4   0  221.78   21.30
  -3   4   0  228.88   24.50
   4  -4   0  220.58   24.60
   4  -4   0  187.38   25.60
  -4  -4   0  232.28   16.20
  -4  -4   0  163.18   22.30
  -4  -4   0  210.18   15.30
  -4  -4   0  202.58   27.80
   4  -4   0  220.58   28.10
  -4  -4   0  154.18   26.40
   4   4   0  240.38   23.60
  -4   4   0  202.78   25.20
  -4   4   0  209.28   28.50
   4   4   0  209.58   19.60
   5  -4   0   94.19   20.30
   5  -4   0   88.99   22.00
  -5  -4   0   88.19   13.90
   5  -4   0  108.19   21.50
  -5  -4   0   99.19   26.00
  -5  -4   0  120.39   19.80
  -5  -4   0   94.99   13.70
   5   4   0   97.19   18.60
   5   4   0   92.29   13.80
   5   4   0   73.79   20.50
  -5   4   0   49.20   19.20
  -5   4   0   89.19   21.30
   6  -4   0    9.70   16.00
  -6  -4   0   15.90   20.30
  -6  -4   0   28.80   12.60
  -6  -4   0   12.20   15.00
   6  -4   0   15.80   17.80
   6  -4   0  -23.40   15.40
   6   4   0  -17.50   16.80
  -6   4   0   14.60   20.30
  -6   4   0  -24.70   16.60
   6   4   0   21.40   14.60
  -7  -4   0  228.08   31.20
  -7  -4   0  237.58   39.40
  -7  -4   0  240.78   28.10
   7  -4   0  222.58   33.30
   7  -4   0  191.18   30.20
   7  -4   0  242.28   33.40
  -7   4   0  188.48   32.10
  -7   4   0  167.08   30.50
   7   4   0  213.38   26.80
   7   4   0  231.98   36.70
  -8  -4   0  143.49   26.30
  -8  -4   0  121.29   31.30
   8  -4   0  129.09   28.40
  -8  -4   0  170.28   30.30
   8  -4   0  148.29   29.70
   8  -4   0  111.79   27.30
  -8   4   0  180.48   35.20
  -8   4   0  155.38   31.10
   8   4   0  125.49   28.70
   8   4   0  167.98   26.30
   9  -4   0  230.38   36.40
  -9  -4   0  354.06   43.10
  -9  -4   0  321.57   46.50
  -9  -4   0  296.17   38.00
   9  -4   0  333.07   39.20
   9  -4   0  207.58   36.80
   9   4   0  257.07   40.10
  -9   4   0  204.78   38.00
  -9   4   0  207.48   37.40
  10  -4   0   10.60   20.70
 -10  -4   0    6.50   25.80
  10  -4   0  -10.70   20.90
 -10  -4   0   24.20   23.80
 -10  -4   0   54.89   26.00
 -10   4   0   51.49   26.10
 -10   4   0   13.20   27.80
  10   4   0   29.30   26.50
 -11  -4   0   32.20   29.10
  11  -4   0   19.40   22.40
 -11  -4   0   21.00   30.40
 -11  -4   0   83.29   31.70
  11  -4   0   47.40   29.50
  11   4   0   24.40   29.40
 -11   4   0  -15.20   26.00
 -12  -4   0   50.89   32.50
 -12  -4   0   11.30   32.20
  12  -4   0   -0.70   24.80
 -12  -4   0    7.40   38.40
 -12   4   0  -10.50   30.70
  12   4   0  -23.50   29.70
 -13  -4   0   94.09   41.00
 -13  -4   0   77.79   41.80
  13  -4   0  118.79   40.10
 -13  -4   0   79.69   40.80
 -13   4   0   -0.70   32.90
  13   4   0  109.19   42.10
   0  -5   0    0.70   15.20
   0  -5   0    3.50    7.30
   0  -5   0    5.50   10.20
   0  -5   0   -2.60   11.90
   0  -5   0    0.20    7.60
   0   5   0   -3.80   10.60
   0   5   0   13.00   14.40
   1  -5   0  151.48   15.70
  -1  -5   0  123.49   20.30
   1  -5   0  101.79   16.00
  -1  -5   0   86.59   11.50
   1  -5   0  119.39   22.10
  -1  -5   0  123.59   24.00
  -1  -5   0  117.19   21.90
   1  -5   0  135.79   16.50
   1  -5   0  114.69   22.60
  -1  -5   0  120.39   12.50
   1   5   0  120.69   22.00
  -1   5   0  139.29   23.70
  -1   5   0  100.79   18.90
   1   5   0  135.19   19.90
  -2  -5   0  185.88   23.10
   2  -5   0  160.88   20.30
   2  -5   0  189.28   28.50
  -2  -5   0  204.28   13.10
  -2  -5   0  192.88   12.30
  -2  -5   0  192.08   25.40
  -2  -5   0  171.38   25.80
   2  -5   0  202.18   27.00
  -2  -5   0  191.88   27.70
  -2   5   0  143.09   25.30
  -2   5   0  197.68   24.30
   2   5   0  207.18   24.20
  -3  -5   0  190.18   13.70
   3  -5   0  198.48   23.10
  -3  -5   0  205.28   13.30
  -3  -5   0  208.48   24.30
   3  -5   0  176.38   27.10
  -3  -5   0  198.38   27.80
  -3  -5   0  219.48   31.30
   3  -5   0  179.38   30.10
   3   5   0  235.68   26.70
  -3   5   0  216.18   27.60
   3   5   0  184.08   24.40
  -3   5   0  182.38   29.00
  -4  -5   0   68.69   21.60
  -4  -5   0   68.79   10.40
   4  -5   0   54.39   19.60
  -4  -5   0   67.59   17.90
  -4  -5   0   76.79   22.70
  -4  -5   0   73.79   11.00
   4  -5   0   22.60   18.70
   4  -5   0   53.29   17.30
   4   5   0   69.79   18.80
  -4   5   0   85.39   20.50
   4   5   0   65.29   15.90
  -4   5   0   64.19   22.60
  -5  -5   0   74.39   12.40
   5  -5   0   48.20   18.70
  -5  -5   0   32.60   11.00
   5  -5   0   67.59   21.10
  -5  -5   0   53.79   17.70
  -5  -5   0   59.89   23.20
   5  -5   0  106.29   26.10
  -5  -5   0   60.39   22.60
  -5   5   0   44.50   23.20
   5   5   0   45.70   13.70
   5   5   0   56.09   18.60
  -5   5   0   80.79   22.90
  -6  -5   0   34.50   23.30
  -6  -5   0   -6.40   10.50
  -6  -5   0   -9.30   15.10
   6  -5   0  -15.10   14.40
   6  -5   0   14.90   19.80
   6  -5   0   -6.40   16.50
  -6   5   0  -24.10   18.40
   6   5   0  -13.60   12.70
   6   5   0   49.60   21.90
  -6   5   0  -17.90   18.30
  -7  -5   0   59.19   27.30
  -7  -5   0   29.50   15.50
   7  -5   0   31.40   21.40
   7  -5   0   81.49   23.90
   7  -5   0   99.59   25.50
  -7  -5   0   40.30   19.20
  -7   5   0   95.29   26.50
   7   5   0   48.20   18.80
  -7   5   0   66.39   29.00
   7   5   0   42.90   23.80
   8  -5   0  296.27   42.20
  -8  -5   0  213.18   31.50
  -8  -5   0  306.07   45.30
   8  -5   0  248.98   38.60
  -8  -5   0  227.38   35.20
   8  -5   0  183.78   35.60
   8   5   0  212.48   30.80
   8   5   0  290.67   44.20
  -8   5   0  278.77   40.60
  -9  -5   0  121.89   36.70
   9  -5   0  141.39   32.10
   9  -5   0   99.49   32.70
   9  -5   0  151.88   32.50
  -9  -5   0  213.68   36.40
  -9  -5   0  170.78   30.50
   9   5   0   94.39   32.90
  -9   5   0  131.79   35.30
  -9   5   0  109.19   34.90
  10  -5   0  -16.80   20.20
 -10  -5   0  -11.60   21.40
  10  -5   0  -10.20   22.50
 -10  -5   0   35.90   24.90
 -10  -5   0  -15.00   20.70
  10   5   0  -10.40   25.50
 -10   5   0   -1.00   28.30
 -10   5   0   42.60   29.10
 -11  -5   0   19.70   31.40
  11  -5   0    7.10   24.50
  11  -5   0   -2.20   23.60
 -11  -5   0   -3.80   25.20
 -11  -5   0   14.80   27.50
  11   5   0   31.60   32.50
 -11   5   0   71.59   33.40
 -11   5   0  -18.10   29.30
 -12  -5   0   89.59   37.90
  12  -5   0  -16.00   26.60
 -12  -5   0  -23.00   27.70
 -12  -5   0   64.09   38.80
  12   5   0   92.19   41.10
 -12   5   0   46.30   40.60
   0  -6   0   13.50   10.10
   0  -6   0   44.60   15.00
   0  -6   0   -4.90   15.50
   0  -6   0   46.50   20.70
   0   6   0   51.09   20.40
   0   6   0   26.20   16.00
  -1  -6   0    7.40    8.20
  -1  -6   0    8.40   16.60
   1  -6   0   -2.10   16.00
  -1  -6   0   27.40   14.20
  -1  -6   0   16.10   15.60
  -1  -6   0    5.90    8.10
   1  -6   0   17.90   16.50
   1  -6   0    0.40   10.40
   1   6   0    5.10   13.60
  -1   6   0   -7.20   13.80
  -1   6   0   -5.20   17.50
   1   6   0   12.00   16.10
  -2  -6   0   51.39   19.20
   2  -6   0   63.09   20.20
  -2  -6   0   59.79   10.50
   2  -6   0   45.90   20.70
  -2  -6   0   46.10    9.00
   2  -6   0   71.29   16.10
  -2  -6   0   79.19   20.70
  -2  -6   0   28.20   19.50
   2   6   0   70.59   18.00
   2   6   0   40.90   18.30
  -2   6   0   31.60   19.90
  -2   6   0   72.89   20.10
  -3  -6   0  121.99   23.50
  -3  -6   0  110.09   25.30
   3  -6   0  122.39   25.80
   3  -6   0  118.59   26.60
  -3  -6   0   75.89   12.00
  -3  -6   0  126.99   27.80
  -3  -6   0  112.09   13.40
   3  -6   0   86.69   19.10
  -3   6   0  102.09   23.20
   3   6   0  102.29   21.40
  -3   6   0   34.30   23.10
   3   6   0  114.99   23.40
  -4  -6   0  354.76   22.20
   4  -6   0  328.17   40.10
   4  -6   0  298.27   32.20
  -4  -6   0  364.06   41.80
  -4  -6   0  309.67   21.50
  -4  -6   0  363.76   39.20
  -4  -6   0  317.97   34.00
   4  -6   0  304.27   36.50
  -4   6   0  285.67   38.60
   4   6   0  385.76   32.10
   4   6   0  295.37   34.20
  -4   6   0  347.87   35.60
   5  -6   0   19.40   19.90
  -5  -6   0    2.40   15.60
  -5  -6   0   12.70   10.70
  -5  -6   0    9.50   20.60
   5  -6   0   49.00   23.80
   5  -6   0   24.00   18.40
  -5  -6   0   -8.90   17.90
  -5   6   0  -36.90   18.90
  -5   6   0   26.30   21.30
   5   6   0   19.30   18.30
   6  -6   0   -3.00   18.80
  -6  -6   0   -7.50   10.50
   6  -6   0   16.10   19.30
  -6  -6   0   29.10   18.00
   6  -6   0  -18.00   18.80
  -6  -6   0   33.80   23.60
  -6   6   0   15.00   21.70
  -6   6   0  -26.90   22.40
   6   6   0   -1.70   17.60
   6   6   0  -14.50   20.50
   7  -6   0    2.90   20.70
  -7  -6   0   34.70   26.30
   7  -6   0   84.49   28.00
   7  -6   0   29.40   23.40
  -7  -6   0   49.10   17.00
  -7  -6   0   26.50   19.70
  -7   6   0   10.50   26.80
  -7   6   0   46.00   26.00
   7   6   0   17.60   23.40
   7   6   0   41.90   21.50
  -8  -6   0   22.10   20.10
  -8  -6   0   48.90   29.70
   8  -6   0   63.69   28.40
   8  -6   0   19.50   24.20
  -8  -6   0   92.29   22.70
   8  -6   0   47.10   23.50
  -8   6   0   72.39   29.90
  -8   6   0   66.29   30.20
   8   6   0   47.10   26.90
   9  -6   0   11.50   22.20
  -9  -6   0    4.80   27.60
   9  -6   0   12.60   25.50
  -9  -6   0   54.69   23.40
   9  -6   0   51.69   26.60
  -9   6   0   66.89   33.10
   9   6   0   82.49   31.00
  -9   6   0   76.99   32.40
 -10  -6   0   -1.80   30.60
 -10  -6   0    8.10   23.10
  10  -6   0   40.30   28.50
  10  -6   0    7.20   23.40
 -10   6   0   25.20   35.30
  10   6   0  -36.80   27.60
 -10   6   0  -26.20   27.90
  11  -6   0   22.10   27.80
  11  -6   0   35.90   29.30
 -11  -6   0   36.60   36.20
 -11  -6   0   49.00   30.30
 -11   6   0    7.80   30.90
 -11   6   0    3.30   31.40
  11   6   0    0.30   34.90
   0  -7   0   -1.60   18.30
   0  -7   0   -1.20   10.70
   0  -7   0    4.50   17.50
   0   7   0   -6.30   17.70
   1  -7   0  218.28   36.40
  -1  -7   0  271.77   22.00
   1  -7   0  239.68   25.30
  -1  -7   0  200.28   35.30
  -1  -7   0  309.87   36.70
   1  -7   0  279.97   36.00
  -1   7   0  296.67   39.70
   1   7   0  316.77   36.90
  -2  -7   0   43.50   10.50
  -2  -7   0   21.60   17.20
  -2  -7   0   30.50   19.10
   2  -7   0   45.50   22.60
  -2  -7   0    5.60   21.20
   2  -7   0   43.80   22.00
   2  -7   0   71.69   17.50
   2   7   0    6.90   18.10
  -2   7   0   23.60   22.90
   3  -7   0   -6.20   18.40
  -3  -7   0  -24.10   15.70
   3  -7   0   14.10   19.40
   3  -7   0   -5.10   14.40
  -3  -7   0   -5.90    8.00
  -3  -7   0  -34.20   16.50
   3   7   0   -3.10   14.20
   3   7   0   -2.30   16.70
  -3   7   0   31.60   22.20
  -4  -7   0  139.99   31.90
  -4  -7   0  160.28   33.70
  -4  -7   0  103.79   16.70
   4  -7   0  138.29   25.60
   4  -7   0  128.39   30.90
   4  -7   0  154.08   32.70
  -4   7   0  146.39   32.60
   4   7   0  120.49   27.00
   4   7   0  121.49   27.80
  -5  -7   0  131.69   33.20
  -5  -7   0   50.09   25.80
   5  -7   0   89.79   24.40
   5  -7   0   91.49   28.80
  -5  -7   0   97.09   15.70
   5  -7   0   92.29   28.50
  -5   7   0   79.09   31.80
   5   7   0   99.49   25.80
   6  -7   0   16.30   22.70
   6  -7   0   -1.80   20.10
   6  -7   0   28.30   27.50
  -6  -7   0   12.10   12.90
  -6  -7   0   27.00   24.90
   6   7   0  -15.10   21.60
   6   7   0    6.50   19.60
  -6   7   0  -24.80   25.80
  -7  -7   0   18.10   16.60
   7  -7   0   24.10   24.40
  -7  -7   0   18.70   28.10
   7  -7   0   52.19   26.50
   7  -7   0   63.59   29.20
   7   7   0   -2.90   25.00
   7   7   0   -7.80   21.90
  -7   7   0   29.50   32.10
   8  -7   0  102.69   34.80
  -8  -7   0   70.69   33.60
   8  -7   0  105.89   32.50
   8  -7   0   25.70   29.80
  -8  -7   0   20.50   19.80
   8   7   0   50.19   31.20
  -8   7   0   74.89   33.10
   9  -7   0   -4.80   25.70
  -9  -7   0  -15.90   20.30
  -9  -7   0    6.90   28.00
   9  -7   0  -18.20   21.20
   9  -7   0   18.60   26.30
   9   7   0  -52.59   26.20
  -9   7   0   -8.30   30.90
 -10  -7   0   21.20   33.00
  10  -7   0   67.99   39.40
 -10  -7   0   -5.80   22.80
  10  -7   0   -4.30   26.00
  10   7   0   19.20   32.60
 -10   7   0   40.80   40.40
   0  -8   0  104.49   28.50
   0  -8   0   83.09   29.20
   0  -8   0  121.49   19.40
   0   8   0  115.89   32.30
   1  -8   0    4.50   22.10
  -1  -8   0   15.10   12.00
  -1  -8   0   55.69   24.30
  -1  -8   0    3.40   17.50
   1  -8   0   15.70   15.50
   1  -8   0    3.30   20.30
   1   8   0   31.20   24.80
  -1   8   0   -8.90   21.80
   2  -8   0   37.70   24.80
  -2  -8   0   56.19   27.10
  -2  -8   0   51.89   13.30
   2  -8   0   40.30   23.50
   2  -8   0   47.10   19.10
   2   8   0   47.50   24.80
   2   8   0   20.90   21.80
  -2   8   0   88.59   30.90
  -3  -8   0   -4.40    9.80
   3  -8   0   -2.00   16.50
   3  -8   0   31.60   25.00
  -3  -8   0  -33.30   16.30
   3  -8   0   -5.10   18.30
   3   8   0    8.30   20.70
  -3   8   0    7.10   24.00
   3   8   0   16.40   23.30
  -4  -8   0   68.69   27.60
  -4  -8   0   19.20   25.50
   4  -8   0   76.49   29.70
   4  -8   0   30.80   20.20
  -4  -8   0   36.70   13.60
   4  -8   0   47.50   26.70
  -4   8   0   42.80   32.70
   4   8   0   58.99   25.00
  -5  -8   0   44.20   14.40
   5  -8   0   53.39   26.70
   5  -8   0   51.49   27.70
  -5  -8   0   64.69   29.50
   5  -8   0   72.69   25.10
  -5  -8   0   33.80   26.30
   5   8   0   48.30   28.60
  -5   8   0   33.10   34.50
   6  -8   0  103.49   30.70
  -6  -8   0  110.69   19.60
   6  -8   0   60.49   27.80
  -6  -8   0  152.18   43.10
   6  -8   0   92.09   35.40
  -6   8   0   72.89   35.90
   6   8   0   61.59   33.10
   6   8   0  142.19   33.00
   7  -8   0    8.40   25.70
   7  -8   0   51.49   29.80
  -7  -8   0   59.89   19.60
   7  -8   0   35.80   26.70
  -7  -8   0   -1.20   27.90
  -7   8   0   -3.10   37.90
   7   8   0   36.00   30.10
  -8  -8   0   48.80   34.30
   8  -8   0    7.70   26.80
   8  -8   0    5.50   26.90
  -8  -8   0  -25.90   17.80
   8  -8   0    5.70   24.90
  -8   8   0   23.20   42.80
   8   8   0   -4.90   28.40
  -9  -8   0   87.19   28.70
   9  -8   0  165.78   43.20
  -9  -8   0   70.99   37.60
   9  -8   0   45.80   39.40
   9  -8   0  158.58   51.09
  -9   8   0   26.40   36.50
   0  -9   0   20.90   16.50
   0  -9   0   16.70   24.70
   0  -9   0   11.50   20.50
   0   9   0   26.20   25.70
  -1  -9   0   18.40   15.10
   1  -9   0   26.70   18.20
  -1  -9   0   85.19   29.00
   1  -9   0   31.10   26.90
  -1  -9   0   47.10   28.80
   1  -9   0   31.80   25.60
  -1   9   0  104.99   43.30
   1   9   0   55.79   27.50
   1   9   0   27.00   29.80
   2  -9   0   16.70   18.30
   2  -9   0  -15.40   18.80
  -2  -9   0   -6.30   11.20
   2  -9   0  -34.50   19.50
  -2  -9   0   40.80   30.40
   2   9   0   -5.60   23.40
   2   9   0  -20.80   23.00
  -2   9   0   22.10   30.40
   3  -9   0   13.50   18.80
   3  -9   0  -26.60   19.90
   3  -9   0   24.40   25.50
  -3  -9   0   13.90   12.90
  -3  -9   0  -16.30   24.30
  -3   9   0    1.10   31.00
   3   9   0  -12.90   24.70
   4  -9   0    6.20   21.00
   4  -9   0   26.30   27.80
  -4  -9   0   29.20   26.00
   4  -9   0  -10.90   21.50
  -4  -9   0   23.40   13.50
  -4   9   0  -22.70   28.90
   4   9   0   65.09   28.70
   5  -9   0   41.50   30.00
  -5  -9   0   19.50   29.20
   5  -9   0   53.09   29.80
  -5  -9   0   60.69   17.20
   5  -9   0   24.60   25.00
   5   9   0   21.70   28.70
  -5   9   0   51.59   34.10
   6  -9   0   26.70   31.10
  -6  -9   0   31.20   17.20
   6  -9   0   48.30   29.30
  -6   9   0   40.50   35.50
   6   9   0   38.50   35.30
   0 -10   0  136.29   37.80
   0 -10   0  117.19   23.70
   0 -10   0  138.89   40.10
   0  10   0  107.69   44.30
   0  10   0   53.99   30.70
   1 -10   0    7.50   24.70
   1 -10   0   49.10   20.70
  -1 -10   0    9.50   28.80
  -1 -10   0    6.90   16.50
   1 -10   0   47.40   26.90
   1  10   0   -5.50   28.90
  -1  10   0   26.70   33.60
   1  10   0    0.80   28.50
  -2 -10   0   14.80   26.70
   2 -10   0   -7.70   25.50
   2 -10   0   30.30   21.30
  -2 -10   0   31.50   15.10
   2  10   0  -18.20   25.40
  -2  10   0   30.20   40.10
 -14   0   1    4.70   29.30
  14   0  -1   55.19   35.20
  13   0  -1  -46.10   22.50
 -13   0   1  -33.90   24.30
 -12   0   1   83.69   31.50
 -12   0   1  117.99   34.50
 -12   0   1   75.69   38.40
  12   0  -1  104.69   30.30
 -11   0   1   39.80   24.20
  11   0  -1   39.80   27.30
 -11   0   1   57.69   31.30
 -11   0   1   17.40   22.20
 -10   0   1  195.68   37.50
  10   0  -1  202.78   37.70
  10   0  -1  217.78   35.00
 -10   0   1  117.79   30.80
 -10   0   1  201.38   34.50
  -9   0   1   -0.80   18.50
   9   0  -1   11.40   19.60
  -9   0   1   16.60   22.30
  -9   0   1   -1.10   17.90
   9   0  -1    8.00   12.60
   8   0  -1   54.99   14.20
  -8   0   1   49.80   20.50
  -8   0   1   55.89   13.50
  -8   0   1   20.90   19.30
  -8   0   1   37.90   19.40
   8   0  -1   53.39   20.90
   7   0  -1  126.89   18.00
   7   0  -1  108.59   23.00
  -7   0   1  114.69   16.40
  -7   0   1  131.49   25.90
  -7   0   1  140.49   25.30
   7   0  -1  120.69   18.90
  -7   0   1  128.89   24.30
  -6   0   1  710.33   44.00
  -6   0   1  668.73   34.60
  -6   0   1  750.22   45.70
   6   0  -1  745.13   39.20
   6   0  -1  706.43   42.80
  -6   0   1  709.43   42.90
   6   0  -1  680.53   35.70
   5   0  -1   13.60    9.70
   5   0  -1   29.80   12.40
  -5   0   1   25.20   14.00
  -5   0   1   17.50    8.60
   5   0  -1   31.30    9.00
  -5   0   1   27.80   13.50
  -5   0   1   25.10   14.20
  -4   0   1 1241.38   57.99
  -4   0   1 1266.47   52.39
   4   0  -1 1288.17   57.79
  -4   0   1 1336.37   57.89
  -4   0   1 1202.48   58.59
   4   0  -1 1232.88   52.19
   4   0  -1 1334.07   54.89
  -3   0   1  142.69   12.50
   3   0  -1  148.59   11.70
   3   0  -1  119.39   13.40
  -3   0   1  130.59   16.50
   3   0  -1  149.29   16.10
  -3   0   1  127.99   17.30
  -3   0   1  158.18   16.70
   2   0  -1    3.20    4.80
  -2   0   1   -4.00    7.70
   2   0  -1   -4.40    6.40
  -2   0   1   -4.60    5.90
  -2   0   1    2.40    7.90
   2   0  -1  -10.40    5.60
  -2   0   1  -12.00    7.20
   1   0  -1   13.90    2.40
   1   0  -1   12.10    3.20
  -1   0   1    9.20    3.50
   1   0  -1   14.70    3.60
  -1   0   1   12.80    2.80
  -1   0   1   16.50    3.90
  -1   0   1   11.70    3.80
   1   0   1 3691.43  131.09
  -1   0  -1 3645.14  131.69
  -1   0  -1 3517.95  131.79
   1   0   1 3592.74  131.19
  -1   0  -1 3648.64  131.89
  -1   0  -1 3497.15  129.99
   2   0   1 2629.64   99.29
   2   0   1 2693.23   98.69
  -2   0  -1 2690.73  101.09
   2   0   1 2732.23  100.89
  -2   0  -1 2529.35   97.29
  -2   0  -1 2591.04  100.89
  -2   0  -1 2598.64  100.39
   3   0   1   37.10    9.90
  -3   0  -1   23.20   11.00
   3   0   1   39.50    9.10
   3   0   1   42.60    8.50
  -3   0  -1   16.50    9.80
  -3   0  -1   33.40    7.60
  -3   0  -1   64.09   12.90
   4   0   1 2008.10   84.89
  -4   0  -1 2034.10   85.69
   4   0   1 2073.59   82.09
   4   0   1 2011.60   80.59
  -4   0  -1 1944.11   84.09
  -4   0  -1 2041.30   85.89
  -4   0  -1 2072.99   78.99
   5   0   1  187.18   22.00
  -5   0  -1  194.18   24.00
   5   0   1  200.88   18.80
  -5   0  -1  197.68   16.40
  -5   0  -1  211.38   24.50
   5   0   1  172.48   16.80
  -5   0  -1  215.68   23.30
  -6   0  -1   67.49   11.10
  -6   0  -1   40.20   16.50
   6   0   1   42.40   12.10
  -6   0  -1   32.00   16.60
   6   0   1   83.09   14.80
  -6   0  -1   49.30   17.00
   6   0   1   77.19   17.60
   7   0   1  515.35   33.30
  -7   0  -1  438.96   37.10
  -7   0  -1  462.35   27.80
  -7   0  -1  465.45   37.60
   7   0   1  524.45   32.30
  -7   0  -1  497.15   41.90
   7   0   1  487.95   37.70
  -8   0  -1   23.30   19.00
  -8   0  -1   18.90   16.50
  -8   0  -1   54.39   22.00
   8   0   1   31.40   19.00
   8   0   1   36.90   14.00
  -8   0  -1   28.20   11.50
   9   0   1   18.80   13.90
  -9   0  -1   25.30   20.10
  -9   0  -1  -14.80   19.50
   9   0   1  -12.40   18.50
  -9   0  -1   19.30   21.40
 -10   0  -1  141.59   31.10
  10   0   1   99.89   31.20
  10   0   1  171.98   27.50
 -10   0  -1   76.99   29.30
 -10   0  -1  159.08   35.00
 -11   0  -1  374.56   47.50
  11   0   1  358.76   47.60
 -11   0  -1  319.07   48.60
 -11   0  -1  429.96   47.00
 -12   0  -1   57.99   32.60
 -12   0  -1   32.50   32.10
 -12   0  -1  107.19   31.90
  12   0   1    0.10   29.80
 -13   0  -1   65.39   35.70
  13   0   1   47.80   28.30
  14   0   1  -15.20   26.80
 -14   0  -1   10.40   30.00
 -14  -1   1  -15.70   30.80
 -14  -1   1   19.40   37.90
  14  -1  -1  -29.00   25.20
 -14   1   1   19.50   30.80
  14   1  -1   77.19   45.70
 -13  -1   1   62.69   35.10
 -13  -1   1   18.30   37.60
 -13  -1   1   37.50   34.90
  13  -1  -1   12.50   29.10
  13   1  -1    8.30   31.40
 -13   1   1   36.20   29.30
 -12  -1   1  -18.20   29.20
  12  -1  -1   -9.60   22.30
 -12  -1   1  -18.50   23.30
 -12  -1   1  -28.90   21.50
  12   1  -1   -1.40   28.30
 -12   1   1  -11.30   25.50
 -11  -1   1  194.98   36.70
 -11  -1   1  247.28   42.90
 -11  -1   1  285.97   46.00
  11  -1  -1  215.88   38.80
  11   1  -1  217.48   39.50
 -11   1   1  173.78   38.20
 -11   1   1  203.68   34.60
 -10  -1   1   94.09   28.80
  10  -1  -1  169.78   31.60
 -10  -1   1  177.98   35.40
 -10  -1   1  147.59   34.50
  10  -1  -1  172.68   27.70
  10   1  -1  120.69   27.60
 -10   1   1  185.48   34.00
 -10   1   1  204.98   37.90
 -10   1   1  156.38   30.00
  -9  -1   1   -4.50   20.40
   9  -1  -1   -1.70   19.10
   9  -1  -1   11.10   14.20
  -9  -1   1   15.60   20.50
  -9  -1   1   34.00   20.80
   9   1  -1   -4.20   17.90
  -9   1   1   -6.80   21.30
  -9   1   1  -32.00   16.60
  -9   1   1   18.50   15.70
   9   1  -1   25.80   13.40
  -9   1   1  -10.50   15.70
  -8  -1   1   51.89   22.10
   8  -1  -1   32.00   14.20
  -8  -1   1   31.30   19.10
  -8  -1   1   48.00   21.70
   8  -1  -1   26.50   17.80
  -8   1   1   10.00   18.60
  -8   1   1   42.60   19.80
  -8   1   1   35.10   17.90
   8   1  -1   29.20   18.10
   8   1  -1   27.60   13.10
  -8   1   1   27.70   15.50
   7  -1  -1  329.57   29.00
   7  -1  -1  394.26   27.50
   7  -1  -1  366.96   34.30
  -7  -1   1  318.37   33.30
  -7  -1   1  386.06   34.60
  -7  -1   1  386.16   36.50
  -7  -1   1  301.67   19.80
  -7   1   1  392.06   30.80
  -7   1   1  357.86   28.20
  -7   1   1  317.37   34.70
  -7   1   1  393.96   35.80
   7   1  -1  354.56   33.40
   7   1  -1  322.07   24.80
  -6  -1   1   31.40   15.20
   6  -1  -1   38.30   13.70
  -6  -1   1   45.60    8.10
  -6  -1   1   38.20   16.50
   6  -1  -1   64.09   13.30
   6  -1  -1   36.00   13.90
  -6  -1   1   43.90   17.60
  -6   1   1   49.60   14.10
   6   1  -1   35.70   10.50
   6   1  -1   20.90   15.20
  -6   1   1   57.69   18.10
  -6   1   1   80.39   19.80
  -6   1   1   57.69   14.70
   5  -1  -1 1534.15   67.29
  -5  -1   1 1491.15   71.79
  -5  -1   1 1526.05   59.59
  -5  -1   1 1587.54   70.69
  -5  -1   1 1476.95   68.69
   5  -1  -1 1435.46   69.69
   5  -1  -1 1497.45   64.69
  -5   1   1 1555.54   72.19
   5   1  -1 1560.04   63.09
   5   1  -1 1529.75   70.59
  -5   1   1 1510.65   71.09
  -5   1   1 1491.55   65.99
  -5   1   1 1477.05   66.09
   4  -1  -1   48.80   10.20
  -4  -1   1   42.00   11.60
   4  -1  -1   35.90   11.70
  -4  -1   1   45.60   14.80
   4  -1  -1   16.10   10.00
  -4  -1   1   61.39   10.30
  -4  -1   1   52.59    7.10
  -4  -1   1   60.79   13.40
  -4   1   1   64.99   14.00
  -4   1   1   50.09   10.80
  -4   1   1   32.30   13.50
   4   1  -1   73.99   14.70
  -4   1   1   71.79   15.30
   4   1  -1   51.69    9.90
   3  -1  -1  681.33   33.10
  -3  -1   1  641.54   36.00
  -3  -1   1  677.13   32.30
   3  -1  -1  649.43   34.90
  -3  -1   1  690.83   34.80
   3  -1  -1  665.83   31.90
  -3  -1   1  660.93   30.30
  -3  -1   1  697.63   28.10
  -3   1   1  752.72   37.30
  -3   1   1  678.93   36.00
  -3   1   1  708.93   31.20
  -3   1   1  603.44   33.40
   3   1  -1  642.44   34.50
   3   1  -1  721.13   30.50
  -2  -1   1 1186.88   46.80
  -2  -1   1 1183.08   47.30
  -2  -1   1 1221.38   52.79
   2  -1  -1 1167.68   49.90
   2  -1  -1 1163.58   51.39
  -2  -1   1 1255.67   50.99
  -2  -1   1 1193.98   46.80
   2  -1  -1 1174.48   49.60
   2   1  -1 1316.17   51.59
  -2   1   1 1229.58   51.49
  -2   1   1 1223.88   51.29
  -2   1   1 1223.08   47.00
   2   1  -1 1277.67   48.30
   1  -1  -1  456.25   21.30
   1  -1  -1  424.26   21.70
   1  -1  -1  444.16   22.50
   1  -1  -1  427.46   17.60
   1  -1  -1  414.36   20.00
  -1  -1   1  454.15   20.30
  -1  -1   1  447.66   20.90
  -1  -1   1  438.36   22.20
  -1  -1   1  430.26   22.40
  -1  -1   1  424.76   20.00
  -1   1   1  464.85   22.60
  -1   1   1  454.35   21.40
  -1   1   1  477.25   21.00
   0  -1  -1    2.40    4.30
   0  -1   1    3.10    4.80
   0  -1   1    1.10    3.90
   0  -1   1    2.60    4.30
   0  -1   1   -3.00    3.90
   0  -1   1    7.80    5.00
   0  -1  -1    1.10    4.50
   0  -1  -1   -0.40    2.40
   0  -1  -1    1.60    2.30
   0  -1  -1   15.90    5.80
   0   1   1    5.40    3.90
   0   1  -1    7.40    4.80
   0   1   1    7.70    5.50
   1  -1   1   21.70    5.50
  -1  -1  -1   33.90    8.60
  -1  -1  -1   23.70    3.40
   1  -1   1   24.20    6.60
   1  -1   1   27.30    6.90
  -1  -1  -1   19.60    3.40
  -1  -1  -1   23.60    5.50
  -1  -1  -1   15.20    7.60
  -1  -1  -1   25.00    5.40
   1  -1   1   27.10    7.20
   1   1   1   30.70    7.00
  -1   1  -1   22.10    7.80
  -1   1  -1   37.20    8.20
   2  -1   1  968.80   41.10
  -2  -1  -1  985.90   36.30
  -2  -1  -1  984.00   41.40
  -2  -1  -1  950.40   43.80
  -2  -1  -1  933.91   38.20
   2  -1   1  961.10   41.80
  -2  -1  -1  960.60   38.70
   2  -1   1  926.21   41.00
   2   1   1  983.80   40.50
  -2   1  -1  958.90   42.00
   2   1   1  933.21   42.50
  -2   1  -1  931.61   42.90
  -2   1  -1  910.71   37.40
  -2   1  -1  906.51   42.70
   3  -1   1 2148.29   85.99
  -3  -1  -1 2139.99   84.49
  -3  -1  -1 2125.29   89.89
   3  -1   1 2281.77   88.49
  -3  -1  -1 2261.37   88.39
   3  -1   1 2197.08   86.89
  -3  -1  -1 2184.08   85.59
   3   1   1 2185.88   88.39
  -3   1  -1 2253.87   89.29
  -3   1  -1 2173.38   89.49
  -3   1  -1 1923.31   85.89
  -3   1  -1 2245.68   84.29
   3   1   1 2305.27   85.19
  -4  -1  -1   54.39   13.10
   4  -1   1   50.59   11.00
   4  -1   1   52.19   13.60
  -4  -1  -1   64.59   11.00
   4  -1   1   45.50   11.50
  -4  -1  -1   38.20   12.50
  -4  -1  -1   58.69    6.00
  -4  -1  -1   51.59   15.00
  -4   1  -1   54.69   14.80
  -4   1  -1   76.29   12.60
   4   1   1   62.29   14.70
  -4   1  -1   69.89   13.10
   4   1   1   62.79   11.20
  -4   1  -1   54.59   16.30
  -5  -1  -1  413.36   32.20
   5  -1   1  496.75   28.80
   5  -1   1  494.15   32.60
  -5  -1  -1  502.15   35.50
  -5  -1  -1  414.06   31.00
  -5  -1  -1  483.75   20.80
   5  -1   1  454.15   30.00
  -5   1  -1  467.85   28.90
   5   1   1  493.35   27.60
   5   1   1  453.75   33.30
  -5   1  -1  484.05   34.40
  -5   1  -1  462.35   34.50
  -5   1  -1  479.35   29.50
   6  -1   1  181.68   21.30
  -6  -1  -1  201.78   27.00
   6  -1   1  173.78   23.70
  -6  -1  -1  177.28   11.60
  -6  -1  -1  170.68   24.60
   6  -1   1  166.98   19.20
  -6  -1  -1  164.98   24.60
   6   1   1  190.08   18.50
  -6   1  -1  151.68   20.40
   6   1   1  165.68   23.80
  -6   1  -1  191.48   19.70
  -6   1  -1  131.09   23.80
  -6   1  -1  188.18   26.10
  -7  -1  -1   26.70   18.70
   7  -1   1   33.50   14.50
  -7  -1  -1    2.60   15.20
   7  -1   1   31.50   17.10
  -7  -1  -1   21.80    6.20
   7  -1   1   24.90   12.50
  -7  -1  -1   51.09   18.40
   7   1   1    7.80   15.20
  -7   1  -1   25.70   17.30
   7   1   1   26.30   11.30
  -7   1  -1   24.60   16.60
  -7   1  -1   32.90   14.80
  -7   1  -1   10.50   10.40
  -8  -1  -1   -4.80   15.40
  -8  -1  -1  -48.00   13.60
   8  -1   1    5.50   20.00
   8  -1   1   -2.40   15.20
  -8  -1  -1   18.30   19.20
   8  -1   1   -9.90   12.10
   8   1   1   22.30   19.50
   8   1   1    2.20   11.20
  -8   1  -1   -4.60   16.50
  -8   1  -1   -4.40   13.90
  -8   1  -1  -23.70   13.20
  -8   1  -1   -5.40   17.60
  -9  -1  -1   15.60   20.60
   9  -1   1    8.00   16.20
   9  -1   1    8.70   18.50
  -9  -1  -1   14.70   19.80
  -9  -1  -1   21.20   22.50
   9   1   1   48.90   22.50
  -9   1  -1  -11.70   18.90
   9   1   1  -12.90   11.80
  -9   1  -1    1.50   16.50
  -9   1  -1  -11.80   19.30
 -10  -1  -1  235.78   38.50
 -10  -1  -1  211.58   38.90
  10  -1   1  189.48   33.20
  10  -1   1  197.88   29.30
 -10  -1  -1  215.18   37.80
  10   1   1  234.38   37.80
 -10   1  -1  215.78   33.20
 -10   1  -1  286.57   42.00
  10   1   1  223.48   36.50
 -10   1  -1  261.87   41.50
 -11  -1  -1   48.20   27.20
 -11  -1  -1   54.79   28.00
  11  -1   1   59.39   24.30
 -11  -1  -1  118.99   36.70
 -11   1  -1  105.59   32.40
  11   1   1   28.50   27.10
 -11   1  -1   69.09   27.90
 -12  -1  -1   81.59   34.50
 -12  -1  -1  -30.30   23.80
 -12  -1  -1   83.69   35.40
  12  -1   1   82.79   30.40
 -12   1  -1   21.50   33.20
  12   1   1  112.79   35.10
 -13  -1  -1  -24.00   24.70
  13  -1   1   13.90   26.40
 -13  -1  -1  -54.39   22.20
 -13  -1  -1   37.50   37.40
  13   1   1  -24.10   35.00
 -13   1  -1   59.19   35.00
 -14  -1  -1  -45.30   27.70
  14  -1   1   -7.50   27.50
 -14  -1  -1  -18.80   29.90
 -14   1  -1   10.20   29.30
  14   1   1   51.69   41.40
 -14  -2   1   22.40   41.80
 -14  -2   1   72.49   38.80
 -14  -2   1    6.40   29.80
  14  -2  -1  -20.80   29.10
 -14   2   1   64.39   38.90
  14   2  -1  124.09   44.40
 -13  -2   1   32.60   33.00
 -13  -2   1   27.70   36.90
 -13  -2   1   17.50   31.70
  13  -2  -1   68.69   32.60
 -13   2   1    9.40   37.10
  13   2  -1   34.80   35.10
  12  -2  -1   54.29   27.00
 -12  -2   1    8.70   32.30
 -12  -2   1   28.90   29.40
 -12  -2   1   39.90   33.30
  12   2  -1   14.60   27.70
 -12   2   1   33.90   33.20
 -11  -2   1  -26.40   20.70
  11  -2  -1   15.50   22.00
 -11  -2   1   38.80   31.10
 -11  -2   1   29.70   25.40
 -11   2   1   31.70   30.40
  11   2  -1  106.59   30.50
 -10  -2   1   15.90   22.00
 -10  -2   1   22.50   23.90
  10  -2  -1   43.90   20.50
  10  -2  -1   24.10   23.30
 -10  -2   1   11.70   24.60
  10   2  -1   26.70   21.80
 -10   2   1   61.19   27.50
   9  -2  -1   -6.80   14.30
  -9  -2   1    6.50   21.70
  -9  -2   1   -0.80   19.90
  -9  -2   1   18.60   22.80
   9  -2  -1   20.10   18.90
  -9   2   1    4.00   14.70
   9   2  -1   -1.70   17.60
  -9   2   1    1.60   17.50
   9   2  -1   -2.70   12.40
  -9   2   1   11.60   20.50
  -8  -2   1  101.09   25.60
   8  -2  -1   83.59   18.90
   8  -2  -1   48.50   19.50
  -8  -2   1   35.50   20.70
   8  -2  -1   30.10   18.90
  -8  -2   1   75.19   24.60
   8   2  -1   46.80   22.10
  -8   2   1   56.79   23.10
  -8   2   1   72.69   17.70
  -8   2   1   66.69   23.70
   8   2  -1   83.69   16.30
  -8   2   1   84.89   21.50
   7  -2  -1   36.10   17.00
  -7  -2   1   44.00   17.70
   7  -2  -1   24.80   14.00
  -7  -2   1   54.59   21.40
   7  -2  -1   54.29   17.50
  -7  -2   1   45.20   17.90
  -7   2   1   18.30   16.60
  -7   2   1   19.60   19.00
  -7   2   1   14.40   16.80
   7   2  -1   37.10   17.50
  -7   2   1   49.20   14.00
   7   2  -1   63.99   13.70
   6  -2  -1  177.28   25.50
  -6  -2   1  186.58   12.00
  -6  -2   1  192.98   23.90
  -6  -2   1  184.68   19.10
   6  -2  -1  185.28   21.30
   6  -2  -1  197.08   23.20
  -6  -2   1  213.98   26.30
  -6  -2   1  195.98   29.50
   6   2  -1  153.78   23.50
   6   2  -1  165.98   18.80
  -6   2   1  155.48   25.00
  -6   2   1  154.58   23.10
  -6   2   1  191.98   27.40
  -6   2   1  137.09   17.20
  -5  -2   1  517.15   33.90
  -5  -2   1  504.15   38.40
   5  -2  -1  480.55   35.00
  -5  -2   1  489.05   22.70
  -5  -2   1  469.75   27.50
   5  -2  -1  471.55   32.10
   5  -2  -1  484.75   30.90
  -5  -2   1  441.16   30.50
   5   2  -1  501.15   27.80
  -5   2   1  467.85   34.10
  -5   2   1  463.15   32.80
  -5   2   1  484.25   26.30
   5   2  -1  498.75   35.10
  -4  -2   1  424.56   31.90
  -4  -2   1  396.36   19.90
   4  -2  -1  367.26   28.90
  -4  -2   1  375.26   21.80
   4  -2  -1  363.06   20.90
  -4  -2   1  394.86   23.60
  -4  -2   1  405.86   28.10
   4  -2  -1  392.26   26.70
   4  -2  -1  368.76   26.00
  -4   2   1  371.26   28.50
  -4   2   1  378.06   28.80
   4   2  -1  392.66   23.70
  -4   2   1  354.16   29.30
   4   2  -1  393.76   28.90
   3  -2  -1   86.99   15.50
  -3  -2   1   94.39    9.20
   3  -2  -1  114.09   15.30
  -3  -2   1   75.09   10.00
  -3  -2   1   86.89   16.70
  -3  -2   1   94.39   10.90
   3  -2  -1   65.99   12.10
  -3  -2   1  100.29   15.00
  -3   2   1  105.19   15.90
  -3   2   1   97.29   15.70
  -3   2   1  124.39   17.50
   3   2  -1   99.59   13.20
   3   2  -1  101.79   15.30
   2  -2  -1  309.57   23.50
  -2  -2   1  330.97   21.30
  -2  -2   1  302.07   19.50
   2  -2  -1  296.97   20.30
  -2  -2   1  268.17   23.50
   2  -2  -1  337.37   22.80
  -2  -2   1  300.37   24.00
  -2   2   1  377.86   22.20
  -2   2   1  395.86   25.50
   2   2  -1  351.06   21.00
  -2   2   1  353.06   22.00
   1  -2  -1  196.98   19.10
   1  -2  -1  174.28   14.30
   1  -2  -1  194.98   11.40
  -1  -2   1  213.88   17.40
  -1  -2   1  200.18   15.60
   1  -2  -1  190.58   13.60
  -1  -2   1  188.68   17.50
  -1  -2   1  201.78   15.60
  -1  -2   1  189.48   16.10
   1  -2  -1  183.18   16.90
  -1   2   1  191.28   16.20
  -1   2   1  194.48   18.50
   0  -2  -1   83.99    7.60
   0  -2   1   88.29   12.90
   0  -2  -1   58.59   11.50
   0  -2   1   96.89    6.50
   0  -2  -1   85.99    8.40
   0  -2   1  113.29   14.40
   0  -2   1   97.59    6.30
   0  -2   1   71.09   11.00
   0  -2  -1   68.99   11.10
   0  -2  -1   90.89   13.30
   0  -2   1   85.39   12.70
   0   2   1   80.39   12.70
   0   2   1   75.09   12.10
   0   2  -1   91.69   13.10
  -1  -2  -1   97.49   11.60
  -1  -2  -1   98.39   13.90
   1  -2   1   67.59   11.30
   1  -2   1   90.99   13.10
  -1  -2  -1   83.19   13.20
   1  -2   1   77.69   11.30
  -1  -2  -1  110.89   15.70
   1  -2   1   78.39    7.40
   1  -2   1   81.09   10.30
  -1   2  -1   84.29   13.70
   1   2   1   80.09   12.50
  -1   2  -1  107.39   15.00
   2  -2   1  389.96   22.50
  -2  -2  -1  401.96   26.40
   2  -2   1  385.16   24.70
  -2  -2  -1  366.26   16.90
  -2  -2  -1  364.96   16.90
   2  -2   1  422.66   25.00
  -2  -2  -1  335.77   19.90
   2  -2   1  347.77   24.70
  -2  -2  -1  371.36   26.20
  -2  -2  -1  396.76   22.20
  -2   2  -1  378.46   24.80
   2   2   1  402.06   23.30
  -2   2  -1  383.96   25.70
  -3  -2  -1  486.15   30.30
  -3  -2  -1  444.06   22.80
  -3  -2  -1  441.56   22.10
   3  -2   1  399.66   27.30
  -3  -2  -1  472.05   27.40
  -3  -2  -1  442.96   21.80
   3  -2   1  430.86   27.00
  -3  -2  -1  484.75   31.70
   3  -2   1  469.45   29.50
  -3   2  -1  471.35   30.30
  -3   2  -1  459.95   29.10
   3   2   1  470.35   26.00
  -3   2  -1  494.65   29.40
  -4  -2  -1  323.57   28.90
  -4  -2  -1  304.87   20.90
  -4  -2  -1  344.37   25.60
  -4  -2  -1  305.77   19.60
   4  -2   1  331.87   24.70
   4  -2   1  327.17   26.70
  -4  -2  -1  289.77   15.40
   4  -2   1  274.47   23.50
   4   2   1  279.17   21.20
  -4   2  -1  287.47   24.70
   4   2   1  303.07   26.30
  -4   2  -1  273.97   25.90
  -4   2  -1  290.87   27.00
  -4   2  -1  297.87   17.40
  -5  -2  -1  206.18   18.60
  -5  -2  -1  262.77   23.10
  -5  -2  -1  199.88   28.00
   5  -2   1  240.18   23.10
   5  -2   1  247.98   25.40
  -5  -2  -1  235.58   24.50
   5  -2   1  187.38   20.60
   5   2   1  230.68   20.50
  -5   2  -1  232.18   26.10
   5   2   1  278.17   26.70
  -5   2  -1  210.18   23.10
  -5   2  -1  246.38   25.80
  -5   2  -1  248.28   17.70
  -6  -2  -1   86.99   17.60
  -6  -2  -1   54.69   17.00
   6  -2   1   56.79   17.10
  -6  -2  -1   59.99   19.80
   6  -2   1    9.90   11.60
   6  -2   1   49.10   15.00
  -6  -2  -1   54.99   12.40
   6   2   1   56.69   17.30
  -6   2  -1   34.20   16.00
  -6   2  -1   55.19   12.30
  -6   2  -1   59.99   18.30
  -6   2  -1   59.19   16.90
   6   2   1   56.59   13.60
   7  -2   1   26.20   13.80
  -7  -2  -1   -3.70   13.80
   7  -2   1   12.10   14.30
  -7  -2  -1   21.80   17.10
   7  -2   1   10.30   16.80
  -7  -2  -1    4.30   17.40
  -7   2  -1   51.79   19.50
  -7   2  -1    3.50   15.40
   7   2   1   24.20   16.20
   7   2   1   27.80   11.80
  -7   2  -1   15.50   16.50
  -7   2  -1   22.40   12.00
  -8  -2  -1   28.00   19.30
   8  -2   1   27.10   19.90
  -8  -2  -1   39.80   22.20
   8  -2   1   20.40   16.70
   8  -2   1   54.49   17.50
  -8  -2  -1   28.50   19.60
  -8   2  -1    8.70   17.90
  -8   2  -1   -0.40   19.70
  -8   2  -1   19.00   21.10
   8   2   1   11.90   12.70
   8   2   1   52.49   22.90
  -8   2  -1   -5.00   13.20
   9  -2   1   28.00   20.20
   9  -2   1   34.00   18.80
  -9  -2  -1   25.90   21.50
  -9  -2  -1   22.40   23.90
  -9  -2  -1   46.20   22.80
  -9   2  -1   58.79   25.00
   9   2   1    5.30   18.00
  -9   2  -1   -1.50   16.30
   9   2   1   27.50   15.20
 -10  -2  -1  -20.20   19.50
 -10  -2  -1    9.90   24.10
  10  -2   1  -13.10   16.80
  10  -2   1  -12.40   16.10
 -10  -2  -1   11.50   22.10
 -10   2  -1    9.50   26.80
  10   2   1    9.20   21.90
 -11  -2  -1  113.19   33.00
 -11  -2  -1  183.08   42.00
  11  -2   1  113.39   31.90
 -11  -2  -1   72.19   33.90
  11  -2   1  152.08   31.70
 -11   2  -1   75.89   34.60
  11   2   1  149.29   35.70
  12  -2   1   21.70   25.90
 -12  -2  -1   76.99   35.10
 -12  -2  -1   42.90   30.50
 -12  -2  -1   42.40   31.00
 -12   2  -1  101.69   39.50
  12   2   1   12.10   27.50
  13  -2   1    4.40   25.50
 -13  -2  -1    5.50   38.40
 -13  -2  -1   29.90   36.10
 -13  -2  -1   46.70   35.30
 -13   2  -1  -23.90   30.00
  13   2   1   33.50   34.30
  14  -2   1  -42.30   23.20
 -14  -2  -1  -14.90   38.00
 -14  -2  -1   16.00   32.10
 -14  -2  -1   79.19   38.30
 -14   2  -1   21.30   36.80
  14   2   1  -42.10   32.60
  14  -3  -1   53.59   35.20
 -14  -3   1  103.39   45.70
 -13  -3   1   71.99   38.20
 -13  -3   1   32.80   31.40
  13  -3  -1   26.10   28.30
 -13  -3   1    3.70   33.70
 -13   3   1   14.80   38.70
  13   3  -1   10.40   31.80
 -12  -3   1  116.29   39.00
 -12  -3   1   18.70   25.70
  12  -3  -1   18.50   28.70
 -12  -3   1   42.70   32.90
 -12   3   1   -6.70   31.00
  12   3  -1   55.39   31.70
 -11  -3   1  249.48   46.40
 -11  -3   1  127.39   36.90
 -11  -3   1  211.58   45.50
  11  -3  -1  149.09   36.50
  11  -3  -1  143.19   33.80
 -11   3   1  115.89   38.30
  11   3  -1  119.59   34.90
 -10  -3   1   61.49   27.20
 -10  -3   1   50.59   25.40
 -10  -3   1   14.60   22.80
  10  -3  -1   71.09   25.40
  10  -3  -1    8.20   22.20
  10   3  -1   42.80   26.10
 -10   3   1   -2.50   20.60
 -10   3   1   34.60   26.00
  -9  -3   1    6.90   22.70
  -9  -3   1    5.40   20.90
   9  -3  -1   47.30   23.90
  -9  -3   1   18.10   21.00
   9  -3  -1   13.30   18.00
  -9   3   1   45.50   24.00
   9   3  -1   36.10   24.20
  -9   3   1   16.90   20.90
   8  -3  -1  134.39   26.00
  -8  -3   1  120.49   26.40
  -8  -3   1  135.49   29.40
   8  -3  -1   84.09   21.90
  -8  -3   1  108.49   24.40
   8  -3  -1  103.99   26.70
  -8   3   1   77.89   25.20
   8   3  -1  109.49   26.30
  -8   3   1   83.09   25.70
   8   3  -1  116.89   19.90
   7  -3  -1  526.85   45.10
   7  -3  -1  512.85   39.50
  -7  -3   1  505.15   47.50
   7  -3  -1  558.94   41.80
  -7  -3   1  596.84   43.40
  -7  -3   1  533.85   39.80
   7   3  -1  552.34   35.80
  -7   3   1  500.45   43.30
  -7   3   1  559.24   44.50
   7   3  -1  575.24   43.80
  -6  -3   1   83.29   20.20
  -6  -3   1   35.70   13.60
   6  -3  -1   50.09   16.90
   6  -3  -1   41.60   15.30
  -6  -3   1   29.90   19.10
   6  -3  -1   54.59   20.40
   6  -3  -1   54.09   11.40
  -6  -3   1   51.59    8.40
   6   3  -1   40.10   12.70
  -6   3   1   31.10   17.80
   6   3  -1   51.79   18.30
  -6   3   1   35.90   18.30
  -6   3   1   49.60   18.50
   5  -3  -1  429.46   35.50
  -5  -3   1  455.75   25.60
   5  -3  -1  443.36   32.70
  -5  -3   1  437.96   38.50
  -5  -3   1  448.36   23.60
  -5  -3   1  468.35   33.30
  -5  -3   1  426.46   27.10
   5  -3  -1  449.06   32.90
  -5   3   1  430.56   34.60
   5   3  -1  410.76   28.60
   5   3  -1  441.16   34.50
  -5   3   1  360.66   32.80
  -5   3   1  420.56   33.30
   4  -3  -1  238.48   23.30
  -4  -3   1  233.48   15.80
  -4  -3   1  258.37   17.90
  -4  -3   1  214.08   16.60
   4  -3  -1  238.58   24.00
   4  -3  -1  231.68   26.90
  -4  -3   1  270.27   23.20
  -4  -3   1  288.77   28.80
   4   3  -1  225.38   19.80
  -4   3   1  223.98   24.10
  -4   3   1  272.67   26.80
   4   3  -1  237.38   26.10
  -4   3   1  298.07   25.80
   3  -3  -1  730.13   39.50
  -3  -3   1  662.63   34.30
  -3  -3   1  701.73   28.40
   3  -3  -1  728.33   36.90
  -3  -3   1  661.63   28.60
   3  -3  -1  680.33   41.50
  -3  -3   1  678.03   37.00
  -3  -3   1  676.53   41.60
  -3  -3   1  677.43   40.60
  -3   3   1  705.33   38.50
  -3   3   1  656.43   41.00
   3   3  -1  734.43   36.80
   2  -3  -1  256.67   21.70
  -2  -3   1  279.27   21.50
  -2  -3   1  280.17   21.50
   2  -3  -1  310.57   21.10
  -2  -3   1  298.27   21.90
   2  -3  -1  276.67   26.40
  -2  -3   1  292.27   24.70
  -2  -3   1  250.27   24.50
   2  -3  -1  242.68   22.80
  -2   3   1  296.57   26.40
  -2   3   1  295.17   23.00
  -1  -3   1   85.99   15.90
   1  -3  -1  111.09   17.30
   1  -3  -1   93.79   12.50
  -1  -3   1   99.89   15.10
   1  -3  -1   95.09   11.90
   1  -3  -1   78.89   10.60
  -1  -3   1   87.29   13.90
  -1  -3   1  115.39   17.10
   1  -3  -1  106.89   16.90
  -1  -3   1  109.29   15.40
  -1   3   1  120.09   18.80
  -1   3   1  109.39   15.30
   0  -3  -1   33.10    6.30
   0  -3  -1   29.90    9.10
   0  -3   1   42.20   13.00
   0  -3   1   31.80   11.30
   0  -3   1   36.60    9.40
   0  -3  -1   10.80    9.70
   0  -3   1   28.80    5.90
   0  -3  -1   20.30    6.30
   0  -3  -1   30.50   12.70
   0  -3   1   28.80    5.40
   0   3  -1   17.60   10.60
   0   3   1   41.70   13.10
   0   3   1   28.90   10.50
   0   3  -1   36.00   12.10
   1  -3   1   30.00   11.70
  -1  -3  -1   44.70   10.70
   1  -3   1   48.80    8.10
  -1  -3  -1   30.00   11.50
   1  -3   1   32.10    8.00
   1  -3   1   17.60    7.60
  -1  -3  -1   51.79   14.00
   1  -3   1   38.10   12.00
  -1  -3  -1   37.00    5.00
  -1  -3  -1   22.40   10.90
  -1  -3  -1   36.70    5.50
  -1   3  -1   50.69   12.50
  -1   3  -1   53.29   14.30
   1   3   1   45.80   12.10
  -2  -3  -1  443.56   26.10
   2  -3   1  459.65   27.90
  -2  -3  -1  431.36   18.90
  -2  -3  -1  424.16   30.40
  -2  -3  -1  437.46   19.20
   2  -3   1  437.16   30.80
   2  -3   1  433.96   29.50
   2  -3   1  494.55   26.80
  -2  -3  -1  452.95   32.70
  -2   3  -1  492.05   29.90
   2   3   1  459.95   26.80
  -2   3  -1  450.15   31.70
   2   3   1  461.95   28.20
  -3  -3  -1  543.05   37.10
   3  -3   1  563.34   35.50
  -3  -3  -1  579.44   37.50
   3  -3   1  561.64   36.10
  -3  -3  -1  602.44   32.90
  -3  -3  -1  604.44   26.70
  -3  -3  -1  572.74   26.00
   3  -3   1  548.25   32.70
  -3   3  -1  609.14   37.50
  -3   3  -1  570.14   35.10
   3   3   1  602.94   33.40
  -4  -3  -1  101.29   12.10
   4  -3   1   98.89   18.40
  -4  -3  -1   96.09   15.70
   4  -3   1  116.89   18.10
   4  -3   1  116.49   18.80
  -4  -3  -1  100.99   13.00
  -4  -3  -1  108.49   21.80
  -4  -3  -1   66.69   17.10
  -4   3  -1  138.69   20.90
   4   3   1  114.19   16.70
  -4   3  -1   93.99   19.60
  -4   3  -1  125.89   19.10
   5  -3   1  215.18   26.60
   5  -3   1  282.97   25.70
   5  -3   1  252.17   25.50
  -5  -3  -1  244.38   18.80
  -5  -3  -1  205.18   23.80
  -5  -3  -1  193.28   28.10
  -5  -3  -1  203.28   19.50
   5   3   1  184.78   25.30
  -5   3  -1  238.88   27.10
  -5   3  -1  202.88   26.40
   5   3   1  220.88   21.40
  -5   3  -1  178.88   25.80
   6  -3   1  124.39   22.00
  -6  -3  -1  100.89   20.70
  -6  -3  -1   96.89   17.10
   6  -3   1  103.89   23.40
   6  -3   1   81.99   19.10
  -6  -3  -1   59.69   23.30
  -6   3  -1   85.49   22.40
   6   3   1   88.99   13.20
   6   3   1  110.09   17.20
  -6   3  -1  123.39   23.20
   6   3   1  138.19   23.90
  -6   3  -1  103.89   22.90
   7  -3   1  228.38   30.10
   7  -3   1  219.98   28.10
  -7  -3  -1  224.08   36.50
  -7  -3  -1  213.08   29.00
   7  -3   1  237.98   32.30
  -7  -3  -1  221.98   30.40
   7   3   1  203.48   31.40
  -7   3  -1  189.58   29.70
  -7   3  -1  252.87   33.40
   7   3   1  262.17   26.00
  -8  -3  -1  105.29   23.80
  -8  -3  -1   58.19   23.10
   8  -3   1  117.49   25.50
  -8  -3  -1   81.89   27.80
   8  -3   1   82.89   24.10
   8  -3   1  109.89   24.30
   8   3   1   66.79   21.90
   8   3   1   85.89   18.50
  -8   3  -1   71.89   24.90
  -8   3  -1   85.29   26.10
  -9  -3  -1   54.79   24.40
   9  -3   1   13.90   16.60
   9  -3   1   -4.00   27.30
   9  -3   1   -8.30   19.20
  -9  -3  -1   -4.40   19.20
  -9  -3  -1  -13.70   22.50
  -9   3  -1    5.20   23.60
   9   3   1    2.70   14.00
   9   3   1   43.50   24.00
  -9   3  -1   22.60   21.10
  10  -3   1   26.20   19.40
 -10  -3  -1   34.40   24.30
 -10  -3  -1   17.00   24.80
 -10  -3  -1   36.30   24.90
  10  -3   1  -37.40   16.50
 -10   3  -1   10.30   26.30
  10   3   1   33.60   26.70
 -10   3  -1   41.40   22.00
  11  -3   1   58.59   28.40
 -11  -3  -1  126.59   34.20
  11  -3   1  121.29   31.80
 -11  -3  -1  109.59   35.80
 -11  -3  -1   71.69   32.00
 -11   3  -1  134.99   36.20
  11   3   1  101.59   31.70
 -12  -3  -1  120.99   40.00
  12  -3   1  104.49   34.30
 -12  -3  -1   71.19   33.90
 -12  -3  -1  115.29   39.50
 -12   3  -1   70.09   35.40
  12   3   1   79.59   31.70
 -13  -3  -1  133.89   44.40
 -13  -3  -1   12.20   30.00
  13  -3   1    6.10   26.10
 -13  -3  -1   21.60   36.90
 -13   3  -1   28.70   36.70
  13   3   1   30.80   32.90
 -13  -4   1   15.40   36.20
 -13  -4   1   46.30   32.70
  13  -4  -1   66.19   31.60
 -13  -4   1  102.89   44.90
 -13   4   1   30.90   35.90
  13   4  -1  109.19   42.80
  12  -4  -1    1.70   28.90
 -12  -4   1   47.30   34.30
 -12  -4   1  -19.00   30.20
 -12  -4   1  -44.60   22.10
 -12   4   1  -51.19   26.00
  12   4  -1   28.40   34.10
 -11  -4   1  126.19   35.80
  11  -4  -1  131.29   36.30
 -11  -4   1  112.89   37.70
  11  -4  -1  138.79   37.30
 -11  -4   1  162.28   38.00
  11   4  -1  128.29   38.50
 -11   4   1  105.99   37.30
 -10  -4   1   16.50   24.80
 -10  -4   1   -1.60   21.60
  10  -4  -1    8.10   20.40
  10  -4  -1   -2.10   21.10
 -10  -4   1  -24.20   22.90
 -10   4   1   -5.40   24.90
  10   4  -1   13.20   26.40
 -10   4   1   33.60   27.30
  -9  -4   1   28.40   24.80
  -9  -4   1  -14.50   18.10
   9  -4  -1  -15.70   17.50
   9  -4  -1   63.19   24.60
  -9  -4   1   17.40   19.40
   9  -4  -1   -1.90   18.40
   9   4  -1    2.70   22.90
  -9   4   1   52.89   26.40
  -9   4   1   52.79   26.70
   8  -4  -1  214.48   32.80
  -8  -4   1  133.59   31.60
   8  -4  -1  169.18   29.70
   8  -4  -1  168.68   34.00
  -8  -4   1  148.49   26.80
  -8  -4   1  118.89   27.90
  -8   4   1  145.59   31.70
  -8   4   1  129.39   32.50
   8   4  -1  152.68   30.90
   8   4  -1  142.19   23.50
   7  -4  -1  303.37   34.50
  -7  -4   1  256.87   29.70
  -7  -4   1  262.57   32.10
  -7  -4   1  408.96   44.10
   7  -4  -1  315.27   35.20
   7  -4  -1  272.07   38.00
   7   4  -1  300.17   36.90
  -7   4   1  370.56   41.10
   7   4  -1  320.87   30.10
  -7   4   1  262.07   36.80
  -6  -4   1   31.00   21.40
   6  -4  -1   11.90   17.70
  -6  -4   1   16.90   15.20
  -6  -4   1   32.50   11.90
   6  -4  -1   54.49   19.10
   6  -4  -1   27.10   19.80
  -6   4   1   13.00   18.40
   6   4  -1   39.60   15.50
  -6   4   1   53.19   20.90
   6   4  -1   47.90   20.90
   5  -4  -1  209.18   27.10
  -5  -4   1  183.78   24.80
  -5  -4   1  239.88   18.10
  -5  -4   1  212.08   34.10
   5  -4  -1  188.38   30.40
  -5  -4   1  230.28   18.80
   5  -4  -1  212.68   26.90
   5   4  -1  202.18   23.70
   5   4  -1  184.68   28.30
  -5   4   1  229.18   29.50
  -5   4   1  219.28   27.20
   4  -4  -1   98.59   18.80
   4  -4  -1   84.89   19.90
  -4  -4   1  142.99   20.70
  -4  -4   1   83.69   22.00
   4  -4  -1  120.49   20.80
  -4  -4   1  112.29   17.00
  -4  -4   1   93.09   11.90
  -4  -4   1  113.19   11.20
  -4  -4   1  138.79   24.30
  -4   4   1  133.99   23.80
   4   4  -1  116.29   18.90
  -4   4   1   77.99   19.30
  -3  -4   1  382.56   17.10
   3  -4  -1  358.46   32.70
   3  -4  -1  355.46   27.00
  -3  -4   1  379.06   16.90
   3  -4  -1  352.56   29.00
   3  -4  -1  407.96   31.70
  -3  -4   1  355.46   32.30
  -3  -4   1  414.26   27.90
  -3  -4   1  363.56   32.00
  -3  -4   1  381.56   28.10
   3   4  -1  390.36   28.00
  -3   4   1  345.67   27.90
  -3   4   1  375.86   34.00
   2  -4  -1  563.24   40.00
  -2  -4   1  597.94   35.50
   2  -4  -1  586.74   32.10
   2  -4  -1  543.85   33.60
  -2  -4   1  551.44   36.80
  -2  -4   1  589.74   34.70
  -2  -4   1  564.74   38.40
   2  -4  -1  569.04   36.90
   2   4  -1  543.65   34.00
  -2   4   1  609.94   40.30
  -2   4   1  557.44   34.10
  -1  -4   1  184.88   10.50
   1  -4  -1  149.39   21.40
   1  -4  -1  194.88   15.60
   1  -4  -1  203.48   24.10
  -1  -4   1  201.58   10.40
  -1  -4   1  180.18   20.00
   1  -4  -1  221.08   17.00
  -1  -4   1  198.18   21.00
  -1  -4   1  182.88   21.10
   1  -4  -1  183.18   16.90
  -1  -4   1  138.99   22.00
  -1   4   1  188.78   23.60
   1   4  -1  178.78   20.50
  -1   4   1  209.58   20.50
   0  -4   1   18.90    9.70
   0  -4  -1   21.10    7.50
   0  -4  -1   41.50   15.00
   0  -4  -1   31.60    7.40
   0  -4   1   39.40   13.70
   0  -4   1   31.50   12.90
   0  -4  -1   35.90   13.70
   0  -4  -1   25.60    9.70
   0  -4   1   24.40    7.20
   0  -4   1   21.20    6.70
   0   4   1   19.30    9.90
   0   4  -1   42.70   14.80
   0   4  -1   38.20   12.20
   0   4   1   11.90   12.10
   1  -4   1  571.04   29.00
   1  -4   1  585.14   30.60
  -1  -4  -1  571.74   25.60
  -1  -4  -1  570.94   38.30
  -1  -4  -1  564.94   35.50
   1  -4   1  573.94   37.80
   1  -4   1  598.44   36.60
  -1  -4  -1  550.24   24.90
   1  -4   1  573.64   28.40
  -1  -4  -1  586.84   34.60
  -1   4  -1  538.75   34.40
  -1   4  -1  547.65   37.60
   1   4   1  576.74   35.60
   1   4   1  551.44   31.60
  -2  -4  -1  126.69    9.60
   2  -4   1  126.89   16.40
  -2  -4  -1  141.99   20.30
  -2  -4  -1  120.39   17.00
   2  -4   1  140.09   20.90
  -2  -4  -1  121.89   21.30
  -2  -4  -1  142.19    9.60
  -2  -4  -1  193.48   22.60
   2  -4   1  147.19   22.80
   2   4   1  158.08   18.80
  -2   4  -1  145.79   22.60
  -2   4  -1   92.69    9.00
  -2   4  -1  143.29   20.80
  -3  -4  -1  425.66   35.70
   3  -4   1  471.75   35.60
  -3  -4  -1  429.66   29.50
   3  -4   1  391.06   30.80
   3  -4   1  452.55   34.20
  -3  -4  -1  441.46   21.30
  -3  -4  -1  479.05   35.90
  -3  -4  -1  455.45   21.40
   3  -4   1  417.36   29.30
   3   4   1  483.05   31.60
   3   4   1  475.15   29.00
  -3   4  -1  422.26   32.30
  -3   4  -1  404.86   34.30
  -4  -4  -1  224.48   29.60
   4  -4   1  288.47   30.50
  -4  -4  -1  271.87   31.30
  -4  -4  -1  240.88   17.40
   4  -4   1  272.37   29.80
   4  -4   1  210.78   24.80
  -4  -4  -1  268.37   18.40
  -4  -4  -1  320.87   26.20
  -4   4  -1  276.77   29.10
   4   4   1  246.78   21.00
   4   4   1  271.27   25.90
  -4   4  -1  276.37   32.30
  -5  -4  -1  190.08   31.40
  -5  -4  -1  173.08   17.30
   5  -4   1  135.29   22.30
  -5  -4  -1  154.08   18.00
   5  -4   1  154.08   26.90
  -5  -4  -1  184.88   23.70
   5  -4   1  181.98   27.30
  -5   4  -1  190.78   28.80
   5   4   1  202.68   29.10
  -5   4  -1  195.68   28.50
   5   4   1  160.48   17.00
   5   4   1  179.28   23.30
   6  -4   1   59.89   21.80
   6  -4   1   72.29   21.70
  -6  -4  -1   67.49   25.30
   6  -4   1   57.69   19.40
  -6  -4  -1   70.89   15.00
  -6  -4  -1   91.99   20.10
  -6   4  -1   80.09   23.40
  -6   4  -1   72.59   22.70
   6   4   1   84.99   23.10
   6   4   1   90.39   19.50
   7  -4   1  466.55   42.50
  -7  -4  -1  645.84   54.39
   7  -4   1  580.04   44.10
   7  -4   1  507.05   46.20
  -7  -4  -1  483.45   38.00
  -7  -4  -1  627.44   45.60
   7   4   1  558.64   46.70
  -7   4  -1  455.15   44.90
  -7   4  -1  525.95   45.20
   7   4   1  614.54   39.80
  -8  -4  -1   12.20   18.70
  -8  -4  -1   41.00   24.80
  -8  -4  -1   39.70   19.00
   8  -4   1  -13.50   18.20
   8  -4   1   44.70   22.50
   8  -4   1   23.00   19.70
   8   4   1    0.10   19.40
  -8   4  -1   23.40   22.20
   8   4   1   20.50   16.00
  -8   4  -1   50.29   24.70
   9  -4   1   72.39   23.90
  -9  -4  -1   41.10   22.80
   9  -4   1   38.40   23.40
  -9  -4  -1  116.59   29.30
   9  -4   1   70.59   26.00
  -9  -4  -1   73.29   29.30
  -9   4  -1   54.69   28.30
   9   4   1   58.89   26.50
  -9   4  -1   76.09   29.20
 -10  -4  -1   88.79   29.60
 -10  -4  -1   90.89   28.90
 -10  -4  -1  150.68   38.00
  10  -4   1   71.69   28.20
  10  -4   1   53.19   29.00
  10   4   1   89.49   30.30
 -10   4  -1   77.69   30.30
 -10   4  -1   60.59   29.80
  11  -4   1   20.70   26.10
 -11  -4  -1   38.20   28.60
 -11  -4  -1  -33.70   23.80
 -11  -4  -1   27.40   28.10
  11  -4   1   10.80   27.10
  11   4   1   34.70   30.20
 -11   4  -1   68.19   34.10
 -12  -4  -1   53.59   32.70
  12  -4   1   16.60   29.30
 -12  -4  -1   23.70   33.00
 -12  -4  -1   66.39   40.70
  12   4   1   52.09   34.30
 -12   4  -1    4.20   27.90
 -13  -4  -1    4.60   35.40
 -13  -4  -1   48.40   38.80
 -13  -4  -1    1.10   31.50
  13  -4   1   54.59   34.50
  13   4   1   15.70   32.80
 -13   4  -1   24.00   40.20
  12  -5  -1  -14.70   25.40
 -12  -5   1  -38.50   25.60
 -12  -5   1   24.80   29.10
 -12  -5   1   33.20   30.40
  12   5  -1   44.00   35.80
 -12   5   1    2.80   29.30
 -11  -5   1    3.70   28.50
  11  -5  -1   53.99   29.60
 -11  -5   1   13.10   32.00
 -11  -5   1  -27.30   24.10
  11  -5  -1  -11.00   23.10
 -11   5   1  -20.80   28.00
 -11   5   1   41.70   30.20
  11   5  -1   19.00   31.20
 -10  -5   1   62.09   27.50
 -10  -5   1   16.20   24.40
  10  -5  -1   20.80   24.10
  10  -5  -1   61.49   28.80
 -10  -5   1   22.50   24.10
 -10   5   1   31.50   28.20
  10   5  -1   51.09   31.40
 -10   5   1   12.40   28.00
   9  -5  -1  101.79   31.60
  -9  -5   1  140.49   36.30
   9  -5  -1  179.28   34.10
   9  -5  -1  159.48   34.80
  -9  -5   1  150.38   29.40
  -9  -5   1  146.19   31.60
   9   5  -1   89.89   32.50
  -9   5   1   78.49   31.90
  -9   5   1  143.69   35.90
  -8  -5   1   42.60   22.80
   8  -5  -1   86.69   26.40
  -8  -5   1   73.89   28.20
  -8  -5   1   67.09   20.80
   8  -5  -1   83.69   25.10
   8  -5  -1   66.89   27.30
   8   5  -1   95.39   26.70
   8   5  -1   48.30   26.80
  -8   5   1   88.79   29.40
  -8   5   1  100.99   34.10
   7  -5  -1  127.39   28.90
   7  -5  -1  158.18   29.10
  -7  -5   1  150.98   27.90
  -7  -5   1  150.08   22.40
  -7  -5   1  160.98   34.00
   7  -5  -1   90.39   26.60
   7   5  -1  138.19   30.40
   7   5  -1  179.78   27.30
  -7   5   1   77.29   29.40
  -7   5   1  150.68   30.30
   6  -5  -1   34.90   21.20
   6  -5  -1   37.80   19.70
  -6  -5   1   36.30   13.30
   6  -5  -1   43.30   20.50
  -6  -5   1   52.79   19.60
  -6  -5   1   20.80   20.40
  -6   5   1   88.79   27.70
   6   5  -1   45.10   20.60
   6   5  -1   65.49   18.30
  -6   5   1   38.30   21.30
  -5  -5   1   16.20    9.20
  -5  -5   1   23.40   14.10
   5  -5  -1   19.40   17.00
  -5  -5   1    3.80   18.80
   5  -5  -1   20.50   18.70
  -5  -5   1    7.30    9.50
  -5  -5   1   37.10   19.60
   5  -5  -1   55.09   20.10
   5   5  -1   12.30   14.90
  -5   5   1   27.50   20.50
   5   5  -1   40.50   20.10
  -5   5   1   29.50   19.70
   5   5  -1   57.69   14.50
   4  -5  -1  195.18   25.60
   4  -5  -1  255.87   31.50
  -4  -5   1  204.68   31.00
  -4  -5   1  235.68   26.00
  -4  -5   1  172.18   29.20
  -4  -5   1  197.28   15.00
   4  -5  -1  205.98   32.50
  -4  -5   1  189.78   15.60
  -4   5   1  191.38   28.10
   4   5  -1  240.18   27.70
  -4   5   1  231.78   31.90
   4   5  -1  210.78   22.90
  -3  -5   1   11.30   14.20
   3  -5  -1   19.30   17.30
  -3  -5   1   23.30    5.60
  -3  -5   1   26.30   13.30
  -3  -5   1   53.69   18.90
   3  -5  -1   45.30   18.60
  -3  -5   1   26.10    6.20
   3  -5  -1    6.00   12.10
   3   5  -1   30.70   15.60
   3   5  -1    9.80   12.40
  -3   5   1   27.10   15.20
  -3   5   1   32.30   16.90
   2  -5  -1  305.87   24.70
  -2  -5   1  328.87   30.50
   2  -5  -1  300.37   32.60
  -2  -5   1  312.67   15.80
  -2  -5   1  300.87   15.60
   2  -5  -1  312.87   31.30
  -2  -5   1  320.87   28.30
  -2  -5   1  364.86   30.90
  -2  -5   1  352.06   34.30
  -2   5   1  286.07   27.70
  -2   5   1  281.57   32.00
   2   5  -1  287.47   27.90
  -1  -5   1  130.69   23.80
  -1  -5   1  153.78   21.80
   1  -5  -1  111.59   21.10
   1  -5  -1  109.59   23.20
  -1  -5   1  103.79   10.80
   1  -5  -1  107.89   14.70
   1  -5  -1   92.69   15.20
   1  -5  -1  118.59   16.10
  -1  -5   1  109.19   11.70
  -1  -5   1  109.99   20.70
  -1   5   1   82.89   20.70
   1   5  -1  113.79   21.70
   1   5  -1  134.59   20.70
  -1   5   1   95.09   17.40
   0  -5   1    3.70    9.60
   0  -5   1   13.00   13.00
   0  -5   1   16.80   15.20
   0  -5   1    1.20    7.20
   0  -5  -1    6.50    7.70
   0  -5  -1    5.50   10.30
   0  -5  -1    2.10   13.40
   0  -5   1    2.40    7.40
   0  -5  -1   -1.30   14.40
   0  -5  -1    0.50    7.40
   0   5  -1   28.80   13.00
   0   5   1   33.10   12.90
   0   5  -1    7.10   13.70
   0   5   1   -1.90   13.10
  -1  -5  -1   74.89   10.30
  -1  -5  -1   92.99   17.60
   1  -5   1   67.39   18.80
  -1  -5  -1   52.09   18.90
   1  -5   1  106.49   22.10
   1  -5   1   65.49   13.30
   1  -5   1   73.29   12.40
  -1  -5  -1   83.69   19.20
  -1  -5  -1   74.39   10.60
   1  -5   1   84.39   13.10
  -1   5  -1   73.99   20.30
  -1   5  -1   55.49   16.00
   1   5   1   77.99   18.80
   1   5   1   77.29   16.20
  -2  -5  -1 1343.87   54.79
   2  -5   1 1319.37   70.59
  -2  -5  -1 1402.56   66.09
  -2  -5  -1 1348.86   69.59
  -2  -5  -1 1309.07   68.89
  -2  -5  -1 1326.57   72.99
   2  -5   1 1454.65   73.79
   2  -5   1 1407.56   62.89
  -2  -5  -1 1436.46   55.79
   2   5   1 1449.35   67.89
  -2   5  -1 1367.46   67.29
  -2   5  -1 1376.56   72.09
  -3  -5  -1  126.79   11.90
   3  -5   1   87.59   17.20
   3  -5   1  122.09   25.40
   3  -5   1  107.69   22.70
  -3  -5  -1  108.39   23.40
  -3  -5  -1   98.09   11.40
  -3  -5  -1  129.49   20.90
  -3  -5  -1  193.38   30.20
  -3   5  -1  139.19   25.20
   3   5   1  104.29   20.50
  -3   5  -1  178.88   25.90
   3   5   1  112.19   19.60
  -4  -5  -1   19.10   18.10
  -4  -5  -1   52.89   21.20
  -4  -5  -1   55.69   16.60
  -4  -5  -1   52.49   10.40
   4  -5   1   69.19   21.40
   4  -5   1   25.70   18.30
  -4  -5  -1   55.29   10.10
   4  -5   1   32.40   16.10
  -4   5  -1   14.20   17.60
   4   5   1   49.90   14.20
   4   5   1   57.39   17.70
  -4   5  -1   21.60   18.50
  -5  -5  -1  144.19   29.20
   5  -5   1   82.29   22.50
  -5  -5  -1  126.29   16.90
   5  -5   1   98.79   21.80
  -5  -5  -1   99.19   20.70
   5  -5   1  105.09   26.50
  -5  -5  -1  141.79   30.90
   5   5   1  111.89   17.60
  -5   5  -1  141.69   29.20
   5   5   1  101.99   22.20
  -5   5  -1  127.89   25.30
  -6  -5  -1   93.29   21.40
   6  -5   1   80.29   23.90
  -6  -5  -1   64.29   14.50
   6  -5   1   52.99   20.60
  -6  -5  -1   47.20   23.60
   6  -5   1   25.40   20.00
  -6   5  -1   39.30   22.90
   6   5   1   75.19   24.40
   6   5   1   55.19   19.10
  -6   5  -1   71.59   24.10
   7  -5   1   34.50   19.20
   7  -5   1   17.50   20.80
  -7  -5  -1   47.00   16.30
  -7  -5  -1  -11.60   14.90
   7  -5   1    9.60   19.80
  -7  -5  -1   -0.80   21.90
  -7   5  -1   22.50   23.70
   7   5   1   24.40   16.90
   7   5   1   45.70   24.60
  -7   5  -1   37.50   23.70
  -8  -5  -1  107.29   25.10
   8  -5   1  114.39   28.40
   8  -5   1   62.29   24.40
  -8  -5  -1   71.89   21.30
   8  -5   1   64.09   26.50
  -8  -5  -1   63.19   28.90
   8   5   1  100.29   22.40
  -8   5  -1   81.89   30.80
  -8   5  -1   96.99   31.00
   8   5   1   63.29   27.30
  -9  -5  -1   15.20   19.40
  -9  -5  -1    0.50   23.80
   9  -5   1   28.80   23.60
   9  -5   1   34.20   23.10
  -9  -5  -1   -6.40   19.60
   9  -5   1   17.30   21.90
  -9   5  -1   47.80   29.30
   9   5   1    0.10   23.70
  -9   5  -1   46.30   30.20
  10  -5   1   14.60   23.20
  10  -5   1   55.79   27.70
 -10  -5  -1   53.29   31.80
 -10  -5  -1  -21.90   21.10
 -10  -5  -1   20.50   25.30
  10   5   1   12.70   30.10
 -10   5  -1   13.10   29.80
 -10   5  -1   54.39   32.30
 -11  -5  -1  -11.10   26.90
  11  -5   1   29.20   28.60
 -11  -5  -1   70.39   32.10
 -11  -5  -1   -6.30   25.20
  11  -5   1   35.80   27.90
 -11   5  -1   -0.40   28.10
  11   5   1   43.00   33.10
 -11   5  -1  -13.20   27.70
 -12  -5  -1    1.20   31.30
 -12  -5  -1   -6.20   27.40
 -12  -5  -1  -10.70   31.10
  12  -5   1   -5.40   27.00
  12   5   1   64.79   38.10
 -12   5  -1  -24.20   28.60
  11  -6  -1   11.40   25.70
  11  -6  -1    5.80   26.00
 -11  -6   1   -1.70   32.00
 -11  -6   1   36.10   28.20
 -11   6   1   37.20   34.50
 -11   6   1   61.59   37.40
  11   6  -1  -12.40   33.10
 -10  -6   1    9.90   24.20
  10  -6  -1    0.60   21.80
 -10  -6   1  -17.20   29.10
  10  -6  -1   15.50   28.40
 -10   6   1    5.40   33.00
  10   6  -1   28.30   32.40
 -10   6   1   56.29   36.70
   9  -6  -1   17.20   26.50
   9  -6  -1   20.80   24.30
  -9  -6   1  -12.10   19.80
  -9  -6   1   24.80   30.70
  -9  -6   1   11.90   20.90
   9  -6  -1  -11.10   22.40
  -9   6   1   29.50   29.60
  -9   6   1    0.70   29.30
   9   6  -1   49.70   30.20
   8  -6  -1  -10.70   21.60
   8  -6  -1    0.00   21.40
  -8  -6   1   -2.30   25.80
  -8  -6   1    8.20   18.80
  -8  -6   1   10.90   18.60
   8  -6  -1   35.70   24.70
  -8   6   1   34.70   24.60
  -8   6   1   23.20   28.10
   8   6  -1   -2.80   26.00
  -7  -6   1   18.70   23.50
   7  -6  -1   45.80   24.10
   7  -6  -1   39.50   21.90
  -7  -6   1  -12.00   13.40
   7  -6  -1   15.40   23.20
  -7  -6   1    9.40   18.10
  -7   6   1   21.00   23.10
  -7   6   1   20.50   27.90
   7   6  -1   28.80   19.10
   7   6  -1   28.70   24.30
  -6  -6   1   96.39   16.60
   6  -6  -1   68.89   24.00
  -6  -6   1   84.39   22.30
   6  -6  -1   49.90   23.80
  -6  -6   1   53.89   26.90
   6  -6  -1   45.20   24.20
   6   6  -1   99.49   24.30
   6   6  -1   45.70   24.30
  -6   6   1   74.79   29.30
  -6   6   1  107.89   28.50
   5  -6  -1  120.99   23.80
   5  -6  -1   67.69   22.70
  -5  -6   1   91.69   28.00
  -5  -6   1   64.09   24.10
   5  -6  -1    8.30   20.60
  -5  -6   1   80.39   13.10
  -5  -6   1   64.79   20.50
   5   6  -1   58.79   21.20
  -5   6   1   89.89   24.60
  -5   6   1   56.09   24.10
  -4  -6   1   36.50    8.90
  -4  -6   1   42.00   17.80
  -4  -6   1   23.20   19.40
   4  -6  -1   17.40   17.20
   4  -6  -1   31.60   20.90
  -4  -6   1   53.29   10.50
   4  -6  -1    1.70   17.00
  -4  -6   1   42.40   21.10
   4   6  -1   23.70   17.40
   4   6  -1   55.29   17.00
  -4   6   1   64.89   24.70
  -4   6   1   44.40   21.20
  -3  -6   1  165.58   30.20
  -3  -6   1  155.08   13.80
   3  -6  -1  140.09   28.90
  -3  -6   1  171.98   12.90
  -3  -6   1  157.28   28.70
  -3  -6   1  171.68   27.30
   3  -6  -1  199.08   30.70
   3  -6  -1  191.08   25.70
  -3   6   1  170.78   31.40
   3   6  -1  225.78   27.90
  -3   6   1  152.28   25.20
   3   6  -1  174.28   27.40
  -2  -6   1  138.79   14.20
   2  -6  -1  146.69   29.80
   2  -6  -1  149.79   27.70
  -2  -6   1  194.08   31.40
   2  -6  -1  177.08   23.00
  -2  -6   1  106.49   22.90
  -2  -6   1  161.58   13.30
  -2  -6   1  157.08   26.60
   2   6  -1  185.98   25.80
  -2   6   1  170.38   24.90
  -2   6   1  150.18   29.10
   2   6  -1  153.78   25.00
  -1  -6   1  118.19   21.50
   1  -6  -1   61.39   20.10
  -1  -6   1   88.89   13.90
   1  -6  -1   78.99   15.50
  -1  -6   1   88.79   12.90
  -1  -6   1   77.29   20.40
   1  -6  -1   83.39   24.20
  -1  -6   1  111.39   25.80
  -1   6   1   80.09   18.80
   1   6  -1  118.49   21.40
  -1   6   1   59.19   21.90
   1   6  -1  114.79   23.90
   0  -6  -1   19.30   10.60
   0  -6  -1   28.10   17.10
   0  -6  -1    6.90   12.30
   0  -6   1   -5.60   13.70
   0  -6  -1   25.10   18.90
   0  -6   1   19.30   10.00
   0  -6   1   75.69   21.60
   0  -6   1   20.30   13.50
   0   6  -1   42.30   18.90
   0   6  -1    5.50   14.30
   0   6   1   41.00   19.10
   0   6   1   -5.10   14.20
   1  -6   1  164.18   28.80
  -1  -6  -1  130.79   25.20
  -1  -6  -1  101.79   26.20
   1  -6   1  105.89   15.80
  -1  -6  -1  151.98   23.70
  -1  -6  -1  139.29   15.70
   1  -6   1  125.99   25.60
  -1  -6  -1  104.99   16.20
   1   6   1  134.59   24.70
  -1   6  -1   99.59   21.70
   1   6   1  153.98   23.40
  -1   6  -1  128.99   26.90
   2  -6   1    7.40   17.10
   2  -6   1   35.30   18.70
  -2  -6  -1   24.70    9.30
  -2  -6  -1   35.20   18.10
  -2  -6  -1   28.60   17.30
  -2  -6  -1   21.20    8.20
   2  -6   1   29.80   13.40
  -2  -6  -1  -19.10   16.60
   2   6   1   39.70   17.00
   2   6   1    8.80   15.00
  -2   6  -1   27.90   20.80
  -2   6  -1   40.80   19.10
  -3  -6  -1  267.97   37.10
   3  -6   1  148.89   24.20
  -3  -6  -1  188.48   16.80
  -3  -6  -1  192.98   30.60
  -3  -6  -1  180.48   26.30
   3  -6   1  207.38   33.90
   3  -6   1  112.39   26.10
  -3  -6  -1  196.28   15.70
   3   6   1  201.08   30.20
   3   6   1  174.78   25.80
  -3   6  -1  207.58   29.90
  -3   6  -1  183.28   31.80
  -4  -6  -1  154.38   25.50
   4  -6   1  123.99   26.90
  -4  -6  -1  138.49   16.70
   4  -6   1  165.38   31.10
  -4  -6  -1  147.39   29.70
   4  -6   1  185.48   26.60
  -4  -6  -1  131.89   28.30
   4   6   1  110.79   21.70
  -4   6  -1  153.48   27.30
  -4   6  -1  108.89   29.50
   4   6   1  135.99   26.50
  -5  -6  -1  129.99   30.70
  -5  -6  -1  134.99   31.40
  -5  -6  -1  119.19   18.40
   5  -6   1   97.29   25.70
   5  -6   1  150.98   25.70
  -5  -6  -1  113.79   23.20
   5  -6   1   98.89   29.20
  -5   6  -1   88.59   29.00
   5   6   1  121.39   25.80
  -5   6  -1   79.79   25.60
  -6  -6  -1   21.10   12.00
   6  -6   1   24.60   20.30
   6  -6   1   42.10   21.70
  -6  -6  -1   23.00   17.30
   6  -6   1   18.80   22.30
  -6  -6  -1   37.50   23.50
  -6   6  -1   25.20   21.00
   6   6   1   25.80   19.50
  -6   6  -1    3.00   24.00
   6   6   1   14.50   21.50
  -7  -6  -1   63.19   18.40
  -7  -6  -1   46.40   28.00
   7  -6   1   83.79   28.20
   7  -6   1   56.69   24.80
   7  -6   1   49.20   25.20
  -7  -6  -1   25.20   18.30
  -7   6  -1  110.69   30.40
   7   6   1   59.29   22.60
  -7   6  -1   61.19   31.60
   7   6   1   29.20   25.10
   8  -6   1   46.20   24.90
  -8  -6  -1   24.70   18.40
   8  -6   1    9.00   21.90
  -8  -6  -1   41.50   28.40
   8  -6   1   -4.40   18.50
  -8   6  -1   77.79   28.50
  -8   6  -1   23.40   28.60
   8   6   1   35.60   29.30
   9  -6   1   23.10   23.50
  -9  -6  -1   14.20   21.10
   9  -6   1   12.40   26.90
  -9  -6  -1   31.10   27.70
   9  -6   1   -2.70   21.20
   9   6   1   16.40   28.20
  -9   6  -1   23.70   27.40
  -9   6  -1  -18.00   28.20
 -10  -6  -1    7.60   24.80
 -10  -6  -1  -16.80   25.20
  10  -6   1  -11.50   21.70
  10  -6   1   -0.50   23.40
 -10   6  -1  -46.30   31.40
 -10   6  -1  -25.90   27.90
  10   6   1   55.29   35.40
 -11  -6  -1    2.30   30.50
 -11  -6  -1   61.29   30.70
  11  -6   1   53.19   31.80
  11  -6   1  -11.90   25.70
 -11   6  -1   81.19   41.40
 -11   6  -1   39.20   35.30
  11   6   1   16.20   36.60
 -10  -7   1   -3.30   23.00
  10  -7  -1   10.40   31.50
  10  -7  -1   37.70   33.40
 -10  -7   1  -13.70   26.90
 -10   7   1    6.10   33.70
  10   7  -1    1.10   34.40
   9  -7  -1   15.50   28.00
   9  -7  -1   44.40   28.60
  -9  -7   1  -15.30   30.20
  -9  -7   1    4.50   21.70
   9  -7  -1   28.70   30.50
  -9   7   1   14.00   32.40
   9   7  -1   38.60   32.10
  -8  -7   1   11.70   26.70
   8  -7  -1   11.60   23.40
   8  -7  -1   -4.90   24.50
   8  -7  -1    2.00   23.60
  -8  -7   1   48.10   19.70
   8   7  -1   19.70   26.70
  -8   7   1   -0.90   27.60
   7  -7  -1   60.09   26.50
   7  -7  -1   29.10   24.30
  -7  -7   1   69.59   18.60
   7  -7  -1   45.10   29.50
  -7  -7   1   47.60   29.00
   7   7  -1   25.90   24.40
   7   7  -1   64.09   28.60
  -7   7   1   77.09   37.90
   6  -7  -1   65.29   28.10
  -6  -7   1   65.59   29.90
   6  -7  -1   47.60   27.30
  -6  -7   1  108.39   17.70
   6  -7  -1   53.39   25.00
  -6   7   1   70.79   34.50
   6   7  -1   34.90   28.10
   6   7  -1  136.59   30.30
   5  -7  -1   73.49   29.00
  -5  -7   1  234.68   40.70
   5  -7  -1  164.48   34.50
  -5  -7   1  180.28   19.60
  -5  -7   1  203.08   36.00
   5  -7  -1  180.48   31.40
  -5   7   1  154.08   34.20
   5   7  -1  204.08   32.30
   4  -7  -1   49.20   26.10
   4  -7  -1   46.90   24.20
  -4  -7   1   85.39   28.00
   4  -7  -1   81.49   21.70
  -4  -7   1   34.30   22.50
  -4  -7   1   82.59   12.80
   4   7  -1   75.29   24.90
  -4   7   1   27.80   26.70
   4   7  -1   48.10   17.60
  -3  -7   1   72.39   24.30
  -3  -7   1   94.69   28.30
   3  -7  -1  105.69   28.40
  -3  -7   1   72.79   10.80
   3  -7  -1   55.59   18.40
   3  -7  -1   -2.00   18.10
   3   7  -1   67.99   22.70
   3   7  -1   54.99   19.70
  -3   7   1   87.19   29.40
  -2  -7   1   75.49   12.20
   2  -7  -1   90.59   25.20
  -2  -7   1   53.09   25.30
   2  -7  -1   47.30   17.50
  -2  -7   1   98.99   23.60
   2  -7  -1   60.29   25.70
  -2  -7   1   48.30   22.10
  -2   7   1   62.79   25.30
   2   7  -1   71.49   22.20
   1  -7  -1   94.99   17.50
  -1  -7   1   48.20   22.60
   1  -7  -1   74.79   26.40
  -1  -7   1   99.09   14.30
  -1  -7   1   40.70   20.30
   1  -7  -1   26.90   20.40
   1   7  -1   30.10   20.50
  -1   7   1  128.59   30.20
   0  -7   1   39.70   21.90
   0  -7  -1   -3.00   11.10
   0  -7   1   19.30   11.80
   0  -7  -1    8.10   20.00
   0  -7  -1  -29.80   14.50
   0  -7   1   21.90   18.50
   0   7   1   37.60   20.50
   0   7  -1   47.70   21.30
   1  -7   1   45.80   14.80
   1  -7   1   25.00   20.70
  -1  -7  -1  -11.30   15.40
   1  -7   1    4.40   16.20
  -1  -7  -1   39.20   11.60
  -1  -7  -1   40.70   22.70
  -1   7  -1   39.10   21.50
   1   7   1   35.20   19.80
   2  -7   1   72.49   24.20
  -2  -7  -1   36.80   19.60
   2  -7   1   50.69   22.40
  -2  -7  -1   58.09   21.60
   2  -7   1   61.29   17.90
  -2  -7  -1   54.99   11.60
  -2  -7  -1   46.30   24.50
   2   7   1   59.89   20.20
  -2   7  -1   14.30   21.90
   2   7   1   27.20   19.40
  -3  -7  -1   60.79   23.50
   3  -7   1   38.30   17.90
   3  -7   1   35.60   21.30
   3  -7   1   33.60   21.70
  -3  -7  -1   36.20   10.60
  -3  -7  -1   29.10   23.90
   3   7   1   63.89   22.70
  -3   7  -1   45.00   25.90
  -3   7  -1   23.90   27.20
   3   7   1   57.99   20.70
   4  -7   1  124.99   30.80
  -4  -7  -1  125.69   32.30
   4  -7   1   94.79   22.70
  -4  -7  -1  123.49   16.40
   4  -7   1   47.40   22.00
  -4  -7  -1  104.39   29.00
  -4   7  -1   92.19   27.50
   4   7   1  148.29   29.50
  -4   7  -1   83.19   29.00
   5  -7   1   28.60   23.40
  -5  -7  -1  105.39   29.00
   5  -7   1  103.09   25.50
  -5  -7  -1   81.69   15.60
  -5  -7  -1   52.69   25.10
   5  -7   1  110.19   31.10
  -5   7  -1   64.99   28.30
   5   7   1  111.29   26.40
  -5   7  -1   73.69   27.80
  -6  -7  -1  250.97   44.10
  -6  -7  -1  234.78   25.50
   6  -7   1  229.68   43.00
   6  -7   1  219.98   40.70
   6  -7   1  245.98   37.70
   6   7   1  223.28   40.20
   6   7   1  317.57   39.30
  -6   7  -1  177.98   38.40
  -6   7  -1  281.07   44.20
   7  -7   1   34.50   25.80
  -7  -7  -1   30.60   16.90
   7  -7   1   39.00   27.30
   7  -7   1   62.29   27.30
  -7  -7  -1   44.40   29.30
   7   7   1   23.90   25.40
   7   7   1   64.89   26.40
  -7   7  -1   39.00   34.80
  -7   7  -1   33.50   28.20
  -8  -7  -1   21.20   19.80
  -8  -7  -1   16.70   26.40
   8  -7   1   50.09   30.20
   8  -7   1   24.30   26.40
   8  -7   1    7.10   26.20
  -8   7  -1   72.69   32.90
   8   7   1   43.90   28.90
  -8   7  -1   -3.40   28.70
   9  -7   1   -1.90   27.30
  -9  -7  -1   76.59   35.60
  -9  -7  -1   16.70   22.80
   9  -7   1   17.00   28.10
   9  -7   1   53.99   29.90
   9   7   1  -47.90   24.60
  -9   7  -1  -20.50   30.00
  -9   7  -1   46.10   35.10
  10  -7   1   21.40   32.30
 -10  -7  -1   23.80   25.70
  10  -7   1    0.90   26.90
 -10  -7  -1   22.20   34.90
  10  -7   1   91.49   48.60
 -10   7  -1   23.60   39.90
  10   7   1   51.69   40.00
  -9  -8   1    3.90   27.70
   9  -8  -1   48.40   32.00
  -9  -8   1    8.90   25.00
   9  -8  -1   19.00   32.10
   9  -8  -1  -27.60   24.80
  -9   8   1   12.60   39.00
   8  -8  -1   70.69   34.30
  -8  -8   1   77.49   35.60
   8  -8  -1   78.99   31.30
   8  -8  -1    5.50   28.50
  -8   8   1   13.30   36.40
   8   8  -1  -27.00   27.80
   7  -8  -1   43.20   27.60
   7  -8  -1   25.60   29.00
  -7  -8   1    1.90   15.70
  -7  -8   1  -13.90   23.10
   7  -8  -1   35.90   28.10
   7   8  -1  -16.80   25.60
  -7   8   1   48.70   39.70
  -6  -8   1  218.98   24.50
   6  -8  -1  231.08   44.30
   6  -8  -1  222.78   42.20
  -6  -8   1  251.67   47.20
   6  -8  -1  223.08   37.90
   6   8  -1  146.49   40.00
  -6   8   1  118.69   38.00
   6   8  -1  237.28   38.60
  -5  -8   1   36.00   24.60
  -5  -8   1   -1.20   21.50
  -5  -8   1    8.20   12.40
   5  -8  -1    3.00   22.50
   5  -8  -1    7.20   20.60
   5  -8  -1   -4.80   21.00
   5   8  -1  -14.20   21.40
  -5   8   1   -3.10   29.50
   4  -8  -1  -22.10   18.80
   4  -8  -1  -13.60   17.80
   4  -8  -1  -29.30   17.50
  -4  -8   1    9.50   11.80
  -4  -8   1   -7.00   19.60
  -4  -8   1   20.00   24.10
  -4   8   1    5.10   24.60
   4   8  -1   43.30   25.00
   3  -8  -1   21.60   18.40
  -3  -8   1   29.70   11.30
   3  -8  -1    7.10   20.10
   3  -8  -1   71.29   28.30
  -3  -8   1   12.70   23.20
  -3   8   1   48.90   32.50
   3   8  -1   29.70   24.80
   3   8  -1  -14.50   17.30
   2  -8  -1   21.30   17.70
  -2  -8   1    1.40   17.70
  -2  -8   1   22.50   11.10
   2  -8  -1   17.70   20.20
  -2  -8   1   48.80   25.40
   2  -8  -1   17.50   22.70
   2   8  -1    9.60   21.50
  -2   8   1   -3.10   26.30
   2   8  -1   40.70   23.60
   1  -8  -1   86.99   29.70
  -1  -8   1   84.19   25.80
   1  -8  -1   95.49   20.50
  -1  -8   1  125.69   19.00
   1  -8  -1  104.89   29.00
  -1  -8   1  102.89   32.20
   1   8  -1   31.50   23.70
  -1   8   1   82.49   32.00
   0  -8  -1    8.80   20.80
   0  -8   1   40.60   14.80
   0  -8  -1   34.20   24.10
   0  -8   1   27.20   22.70
   0  -8   1   33.60   22.80
   0  -8  -1    8.40   13.70
   0   8   1   34.10   25.90
   0   8  -1   67.09   28.20
   1  -8   1   28.50   23.30
  -1  -8  -1   66.39   27.50
   1  -8   1   32.30   23.20
  -1  -8  -1   42.40   13.40
  -1  -8  -1   15.40   17.70
   1  -8   1   22.50   14.50
   1   8   1   40.00   23.90
  -1   8  -1    2.00   23.50
   2  -8   1   39.00   18.90
  -2  -8  -1   60.79   28.40
   2  -8   1   65.49   27.30
  -2  -8  -1   57.09   13.00
   2  -8   1   50.99   26.30
   2   8   1   32.50   23.50
  -2   8  -1    9.10   27.00
   2   8   1   41.90   24.50
   3  -8   1   64.79   28.30
  -3  -8  -1   84.79   29.70
   3  -8   1   60.09   20.70
   3  -8   1  120.29   31.10
  -3  -8  -1   92.99   15.30
  -3   8  -1   78.69   31.70
   3   8   1  114.09   27.60
   3   8   1   14.90   23.40
   4  -8   1  -19.10   19.40
  -4  -8  -1   13.40   21.60
  -4  -8  -1   -8.10   18.90
  -4  -8  -1  -19.70   11.10
   4  -8   1  -18.40   18.90
   4  -8   1    2.20   18.90
  -4   8  -1   21.80   29.30
   4   8   1   -6.20   22.30
  -5  -8  -1   99.79   32.20
   5  -8   1  107.79   33.20
   5  -8   1   76.59   30.80
  -5  -8  -1  137.69   21.20
  -5  -8  -1   85.99   31.50
   5  -8   1  105.39   26.30
   5   8   1  102.49   29.90
  -5   8  -1  116.99   42.00
   6  -8   1   27.70   23.30
   6  -8   1   40.40   28.60
  -6  -8  -1   53.19   29.90
  -6  -8  -1   41.70   15.80
   6  -8   1   67.39   30.40
   6   8   1   -0.40   26.90
   6   8   1   27.70   24.40
  -6   8  -1  -49.00   26.20
   7  -8   1   42.90   31.60
   7  -8   1   60.19   28.60
   7  -8   1   66.09   31.00
  -7  -8  -1   23.30   31.30
  -7  -8  -1   50.29   19.10
   7   8   1   18.00   28.10
  -7   8  -1   12.70   39.50
  -8  -8  -1   24.30   21.10
   8  -8   1   11.70   29.00
  -8  -8  -1   53.59   35.50
   8  -8   1   80.89   32.80
   8  -8   1   78.79   40.10
  -8   8  -1   57.79   45.10
   8   8   1   22.30   31.60
   9  -8   1   71.29   34.20
   9  -8   1   48.50   38.70
  -9  -8  -1   56.99   26.30
  -9  -8  -1   50.99   36.50
  -6  -9   1   17.10   14.70
   6  -9  -1    8.90   28.60
   6  -9  -1   22.40   27.10
   6  -9  -1   12.40   26.70
   6   9  -1   23.10   33.10
  -6   9   1   14.80   32.80
   5  -9  -1   31.70   25.60
   5  -9  -1   66.89   26.10
  -5  -9   1    0.30   13.40
   5  -9  -1   68.09   31.40
  -5  -9   1   29.80   27.70
   5   9  -1   13.60   24.50
  -5   9   1   30.20   34.00
   4  -9  -1   61.09   35.60
  -4  -9   1   95.49   32.20
   4  -9  -1   96.69   28.50
  -4  -9   1   86.79   16.10
   4  -9  -1   86.79   31.70
   4   9  -1   96.39   30.80
  -4   9   1   33.80   35.20
   3  -9  -1   -0.80   23.50
  -3  -9   1    9.30   26.60
   3  -9  -1   15.50   23.80
   3  -9  -1   16.00   20.20
  -3  -9   1   37.00   13.10
  -3   9   1   59.79   35.30
   3   9  -1    5.00   25.90
   2  -9  -1   50.39   21.00
   2  -9  -1    8.00   23.30
   2  -9  -1   19.90   24.60
  -2  -9   1   19.80   13.10
  -2  -9   1   45.80   29.30
   2   9  -1   -2.80   23.90
  -2   9   1    3.80   33.00
   2   9  -1   -1.40   24.60
   1  -9  -1   40.20   28.40
  -1  -9   1   41.60   28.50
   1  -9  -1   43.50   25.00
  -1  -9   1   66.59   17.10
  -1  -9   1   63.09   32.10
   1  -9  -1   63.29   20.30
   1   9  -1   76.89   34.70
  -1   9   1   25.20   32.10
   0  -9  -1   37.50   28.60
   0  -9   1   39.30   23.80
   0  -9  -1   24.50   25.00
   0  -9   1   24.10   25.40
   0  -9   1   50.89   16.70
   0  -9  -1   38.30   17.80
   0   9  -1   20.60   29.50
   0   9   1   -4.10   28.30
  -1  -9  -1  -11.20   21.80
  -1  -9  -1    5.70   13.60
   1  -9   1   18.40   24.30
   1  -9   1   16.60   16.50
   1  -9   1   43.30   28.50
   1   9   1    2.00   23.00
  -1   9  -1  -22.70   23.00
   1   9   1  -12.50   24.20
  -2  -9  -1    5.80   13.40
   2  -9   1   13.90   25.20
   2  -9   1   38.80   20.40
  -2  -9  -1   14.60   25.40
   2  -9   1   25.30   25.70
   2   9   1   18.80   27.30
   2   9   1   33.10   26.70
  -2   9  -1   -1.80   26.60
  -3  -9  -1   21.30   24.90
   3  -9   1    5.80   26.10
  -3  -9  -1   11.90   13.50
   3  -9   1    7.20   23.00
   3  -9   1  -11.40   17.40
  -3   9  -1   -0.90   33.20
   3   9   1   37.70   24.60
   4  -9   1    4.00   22.20
  -4  -9  -1   30.00   26.80
   4  -9   1   10.80   20.70
   4  -9   1   13.40   23.60
  -4  -9  -1  -15.20   12.80
   4   9   1   -2.30   26.80
  -4   9  -1  -17.50   32.70
   5  -9   1   23.40   28.10
  -5  -9  -1    4.80   23.60
   5  -9   1  -29.10   31.20
   5  -9   1   20.60   22.80
  -5  -9  -1   17.80   14.40
   5   9   1  115.79   32.30
  -5   9  -1   10.70   29.80
   6  -9   1   76.39   32.40
   6  -9   1   37.30   33.00
  -6  -9  -1   96.69   19.60
   6   9   1   77.49   32.60
   6   9   1   48.10   37.30
  -6   9  -1   24.20   34.70
  -2 -10   1   -1.70   28.80
   2 -10  -1   -4.30   25.00
   2 -10  -1   -9.90   26.60
  -2 -10   1    3.40   14.60
   2 -10  -1   -6.00   19.20
  -2  10   1   47.50   37.40
   2  10  -1   10.90   26.80
   1 -10  -1   34.70   30.70
   1 -10  -1   16.00   27.30
   1 -10  -1    8.40   18.40
  -1 -10   1   33.00   29.40
   1  10  -1  -14.70   25.30
  -1  10   1  -24.50   33.80
   1  10  -1  -28.50   30.30
   0 -10  -1   68.79   33.20
   0 -10  -1   37.40   19.50
   0 -10   1   35.20   28.40
   0 -10   1   16.40   18.50
   0 -10  -1   45.80   30.60
   0 -10   1   58.29   35.10
   0  10  -1  -21.90   29.20
   0  10   1    9.10   33.00
   0  10   1    6.70   24.60
  -1 -10  -1   10.60   28.20
   1 -10   1   22.50   20.10
   1 -10   1   42.00   28.50
  -1 -10  -1   26.90   16.40
  -1  10  -1    2.10   31.50
   1  10   1   -6.60   32.20
   1  10   1  -10.60   25.70
   2 -10   1  -19.40   18.50
  -2 -10  -1   23.90   28.80
   2 -10   1    1.20   28.50
  -2 -10  -1   11.30   15.00
   2  10   1   11.70   25.80
  -2  10  -1   -9.80   31.70
 -14   0   2   15.90   35.80
  14   0  -2  -13.10   28.00
  13   0  -2   17.80   26.30
 -13   0   2  -23.70   24.40
  12   0  -2  123.19   32.50
 -12   0   2  127.69   39.60
 -12   0   2  111.69   34.10
 -12   0   2  118.99   32.70
 -11   0   2  -11.20   22.20
 -11   0   2  -20.80   18.50
  11   0  -2    7.70   25.50
 -11   0   2  -15.60   24.60
 -10   0   2    2.80   19.00
  10   0  -2    5.00   20.50
 -10   0   2   17.80   23.70
 -10   0   2    0.60   18.90
   9   0  -2   21.80   19.50
  -9   0   2   18.60   20.90
  -9   0   2    0.50   20.90
   9   0  -2   32.60   14.50
  -9   0   2   14.10   18.90
  -8   0   2  121.49   18.40
  -8   0   2  123.39   26.80
  -8   0   2   90.89   24.40
  -8   0   2  133.19   25.80
   8   0  -2  119.29   19.30
   8   0  -2  151.28   26.40
  -7   0   2   25.80   16.90
  -7   0   2   34.40   18.10
   7   0  -2   24.60    9.90
  -7   0   2    0.10    9.60
   7   0  -2    8.70   13.50
   7   0  -2   32.90   13.40
  -7   0   2   20.50   15.70
   6   0  -2  213.48   24.80
  -6   0   2  253.47   26.00
  -6   0   2  211.98   26.10
   6   0  -2  227.08   18.40
  -6   0   2  244.68   19.20
  -6   0   2  188.78   26.60
   6   0  -2  209.08   21.70
  -5   0   2  431.46   31.80
  -5   0   2  430.76   25.20
   5   0  -2  454.95   24.80
  -5   0   2  509.65   33.80
   5   0  -2  440.06   31.10
   5   0  -2  431.86   28.00
  -5   0   2  469.55   32.70
  -4   0   2  801.72   41.50
  -4   0   2  832.52   41.20
   4   0  -2  772.62   40.50
  -4   0   2  783.12   36.10
   4   0  -2  810.32   35.20
  -4   0   2  773.22   41.90
   4   0  -2  815.32   37.90
  -3   0   2  197.28   14.80
   3   0  -2  218.58   15.80
  -3   0   2  204.28   19.00
   3   0  -2  211.38   13.40
  -3   0   2  228.18   18.80
   3   0  -2  225.58   18.10
  -3   0   2  188.28   17.20
   2   0  -2   20.00    8.10
  -2   0   2    5.10    6.20
  -2   0   2    4.70    7.70
   2   0  -2    7.20    4.70
  -2   0   2   -6.70    8.20
  -2   0   2    8.20    7.90
   2   0  -2   12.50    6.70
   1   0  -2  508.45   20.80
  -1   0   2  486.35   21.60
   1   0  -2  505.55   21.50
   1   0  -2  511.75   19.20
  -1   0   2  505.55   20.90
  -1   0   2  511.55   21.50
  -1   0   2  506.35   21.90
   1   0   2 2481.85   90.39
   1   0   2 2467.75   91.79
   1   0   2 2491.85   91.69
  -1   0  -2 2462.55   92.19
   1   0   2 2606.04   91.99
  -1   0  -2 2387.66   92.09
  -1   0  -2 2495.65   92.49
   2   0   2    6.80    7.00
  -2   0  -2   -1.70    8.00
  -2   0  -2    2.70    5.40
   2   0   2    5.80    8.20
   2   0   2    3.30    6.50
  -2   0  -2    2.00    8.50
  -2   0  -2   29.00   10.50
   3   0   2  126.39   12.80
  -3   0  -2  128.99   17.20
   3   0   2  113.89   14.00
  -3   0  -2  111.19   15.50
  -3   0  -2  113.29   10.70
  -3   0  -2  117.49   15.80
   3   0   2  113.09   15.60
   4   0   2 1651.13   66.59
  -4   0  -2 1628.74   70.89
  -4   0  -2 1589.34   69.89
   4   0   2 1668.33   70.39
   4   0   2 1583.24   67.19
  -4   0  -2 1549.14   63.39
  -4   0  -2 1626.64   71.39
  -5   0  -2  900.51   46.80
   5   0   2  874.41   41.90
   5   0   2  891.41   43.40
   5   0   2  876.81   46.40
  -5   0  -2  883.61   48.20
  -5   0  -2  827.12   38.80
  -5   0  -2  862.91   48.00
  -6   0  -2  106.99   21.00
  -6   0  -2  116.69   20.70
  -6   0  -2   97.79   12.90
   6   0   2   92.59   14.80
   6   0   2   71.19   14.30
  -6   0  -2   82.59   18.50
   6   0   2   85.59   17.80
   7   0   2  342.67   32.50
   7   0   2  288.37   24.90
  -7   0  -2  316.07   32.20
  -7   0  -2  312.37   35.20
  -7   0  -2  343.97   33.70
   7   0   2  326.67   27.30
  -7   0  -2  289.87   21.70
  -8   0  -2  115.99   25.00
  -8   0  -2   22.90   18.30
  -8   0  -2   62.69   23.90
   8   0   2  104.69   18.60
   8   0   2   83.09   21.70
  -9   0  -2   26.10   19.80
   9   0   2   28.40   15.70
   9   0   2   63.19   23.50
  -9   0  -2   58.49   25.90
  -9   0  -2   20.30   20.90
 -10   0  -2   72.89   31.70
 -10   0  -2  124.09   31.90
  10   0   2   56.89   24.50
  10   0   2   54.09   19.00
 -10   0  -2   55.99   24.00
 -11   0  -2   18.70   28.70
 -11   0  -2   20.60   23.70
 -11   0  -2    8.60   25.40
  11   0   2   80.19   30.60
  12   0   2  279.87   51.69
 -12   0  -2  267.57   46.00
 -12   0  -2  254.07   47.80
 -12   0  -2  183.18   38.60
  13   0   2   -6.40   24.50
 -13   0  -2   31.50   32.60
 -14   0  -2   23.40   33.10
  14   0   2  -41.50   25.50
  14  -1  -2  -35.90   23.70
 -14  -1   2  -30.60   24.90
 -14  -1   2   -5.80   32.10
 -14  -1   2   18.30   51.79
  14   1  -2   34.50   32.60
 -14   1   2  -10.60   28.80
 -13  -1   2   -2.20   36.90
 -13  -1   2  -12.40   30.60
  13  -1  -2   46.20   30.80
 -13  -1   2   85.29   37.60
  13   1  -2   13.60   32.70
 -13   1   2   41.30   30.10
  12  -1  -2   24.50   27.20
 -12  -1   2   70.89   29.10
 -12  -1   2  112.69   35.00
 -12  -1   2   50.89   36.20
 -12   1   2  101.19   35.10
  12   1  -2   47.40   33.60
  11  -1  -2   28.10   22.90
 -11  -1   2  102.39   30.70
 -11  -1   2    3.60   23.50
 -11  -1   2  158.98   38.60
 -11   1   2  100.69   28.00
  11   1  -2   90.79   29.50
 -11   1   2  146.49   35.00
 -10  -1   2  -10.80   19.90
  10  -1  -2    5.90   19.80
 -10  -1   2   17.90   20.60
 -10  -1   2   34.40   26.40
  10  -1  -2   -1.60   14.00
  10   1  -2   -7.40   19.00
 -10   1   2  -13.80   21.80
 -10   1   2    7.40   23.40
 -10   1   2    8.40   18.90
  -9  -1   2   -1.40   20.20
   9  -1  -2   40.60   22.50
  -9  -1   2   34.40   21.20
  -9  -1   2   55.39   24.90
   9  -1  -2   31.90   15.40
  -9   1   2   37.90   20.80
   9   1  -2   57.79   15.90
   9   1  -2    9.50   17.40
  -9   1   2    8.20   15.30
  -9   1   2   -3.60   21.20
  -9   1   2   20.80   23.90
  -8  -1   2  148.09   28.80
   8  -1  -2  136.89   25.20
  -8  -1   2  129.09   27.90
  -8  -1   2  140.09   27.10
   8  -1  -2  170.28   22.90
   8   1  -2  153.58   26.10
  -8   1   2  195.48   32.70
  -8   1   2  163.48   28.90
  -8   1   2  154.38   25.00
  -8   1   2  162.98   25.30
   8   1  -2  157.18   19.40
  -7  -1   2  283.07   18.50
   7  -1  -2  228.58   28.30
  -7  -1   2  256.37   30.60
   7  -1  -2  284.47   28.10
  -7  -1   2  298.77   32.00
  -7  -1   2  293.87   33.00
   7  -1  -2  242.88   23.20
  -7   1   2  271.57   26.70
   7   1  -2  265.07   22.00
  -7   1   2  293.27   27.70
  -7   1   2  290.47   33.50
   7   1  -2  237.08   28.60
  -7   1   2  316.37   32.40
   6  -1  -2  200.98   21.80
  -6  -1   2  195.68   26.10
  -6  -1   2  204.18   15.00
   6  -1  -2  231.78   20.20
  -6  -1   2  233.18   25.70
   6  -1  -2  201.28   24.50
  -6  -1   2  183.08   25.90
   6   1  -2  224.48   25.80
  -6   1   2  209.68   22.10
  -6   1   2  211.58   27.90
  -6   1   2  232.18   22.80
   6   1  -2  180.88   17.20
  -6   1   2  196.58   26.20
   5  -1  -2  713.33   40.20
   5  -1  -2  599.74   35.60
  -5  -1   2  653.03   29.60
  -5  -1   2  652.73   39.10
   5  -1  -2  611.14   33.40
  -5  -1   2  676.13   41.50
  -5  -1   2  618.34   38.00
   5   1  -2  599.84   38.50
  -5   1   2  648.64   35.60
   5   1  -2  651.83   31.60
  -5   1   2  642.24   40.90
  -5   1   2  636.54   35.20
  -5   1   2  673.23   40.20
  -4  -1   2  128.69   17.30
  -4  -1   2  129.39   19.30
   4  -1  -2  104.89   15.00
  -4  -1   2  101.89   10.10
   4  -1  -2  107.39   16.80
   4  -1  -2   91.89   13.60
  -4  -1   2   95.29   12.70
  -4  -1   2   96.49   16.30
  -4   1   2  113.39   17.40
   4   1  -2  113.89   12.70
  -4   1   2  125.99   16.50
  -4   1   2   91.59   14.40
  -4   1   2   95.69   17.60
   4   1  -2  109.39   17.90
   3  -1  -2 1062.29   44.80
  -3  -1   2 1076.49   49.70
  -3  -1   2 1054.39   47.80
   3  -1  -2 1130.99   49.10
   3  -1  -2 1006.50   45.90
  -3  -1   2  982.20   45.10
  -3  -1   2 1063.39   42.20
  -3  -1   2  992.80   43.20
  -3   1   2 1084.89   49.60
  -3   1   2  966.40   46.80
   3   1  -2 1046.60   47.60
   3   1  -2 1144.89   43.20
  -3   1   2 1052.69   48.20
  -3   1   2 1046.70   44.20
  -2  -1   2  501.15   28.80
   2  -1  -2  546.75   28.40
  -2  -1   2  516.15   27.20
   2  -1  -2  538.85   26.40
  -2  -1   2  517.15   22.70
  -2  -1   2  511.15   23.60
   2  -1  -2  526.05   24.30
  -2  -1   2  509.65   23.30
   2  -1  -2  561.74   25.90
  -2   1   2  539.45   27.30
  -2   1   2  564.34   28.40
   2   1  -2  520.55   27.30
  -2   1   2  593.14   29.50
   2   1  -2  544.95   23.80
   1  -1  -2  431.36   17.70
  -1  -1   2  407.16   20.20
   1  -1  -2  396.96   19.20
  -1  -1   2  402.96   18.70
   1  -1  -2  400.86   21.60
  -1  -1   2  428.06   20.90
   1  -1  -2  383.46   19.60
  -1  -1   2  399.86   19.40
  -1  -1   2  415.26   21.50
  -1   1   2  406.76   19.60
  -1   1   2  391.16   20.10
  -1   1   2  407.76   21.40
   0  -1  -2 2850.61  105.49
   0  -1   2 2757.32  104.79
   0  -1   2 2798.72  105.59
   0  -1  -2 2748.12  107.09
   0  -1   2 2767.62  106.29
   0  -1   2 2701.73  105.29
   0  -1  -2 2747.33  104.29
   0  -1  -2 2792.92  105.89
   0  -1   2 2795.42  106.59
   0  -1  -2 2795.22  103.79
   0   1  -2 3040.40  106.49
   0   1   2 3109.19  106.29
   0   1   2 3094.49  103.69
   1  -1   2  164.48   11.50
   1  -1   2  167.18   12.70
  -1  -1  -2  164.58   14.30
   1  -1   2  168.38   12.20
  -1  -1  -2  168.08   14.30
  -1  -1  -2  162.68   10.80
  -1  -1  -2  176.28    9.70
   1  -1   2  161.68   14.10
  -1  -1  -2  160.88    9.30
   1  -1   2  189.68   13.20
   1   1   2  151.38   12.30
   1   1   2  174.98   10.50
  -1   1  -2  172.08   12.80
  -1   1  -2  170.08   15.20
   2  -1   2 3177.88  121.19
   2  -1   2 3063.39  120.89
  -2  -1  -2 3134.79  118.69
  -2  -1  -2 3255.87  119.09
   2  -1   2 3131.89  120.99
  -2  -1  -2 3192.08  120.99
  -2  -1  -2 3195.08  122.49
  -2  -1  -2 3193.18  123.79
  -2   1  -2 3194.78  122.69
  -2   1  -2 3134.39  122.59
  -2   1  -2 3162.18  121.49
   2   1   2 3611.64  121.09
  -2   1  -2 3158.18  117.89
  -3  -1  -2  332.17   21.00
  -3  -1  -2  336.27   25.10
  -3  -1  -2  306.57   19.40
   3  -1   2  329.07   21.10
   3  -1   2  328.37   22.80
   3  -1   2  328.47   22.40
  -3  -1  -2  334.87   23.10
   3   1   2  328.17   23.90
  -3   1  -2  370.96   22.10
   3   1   2  338.47   20.60
  -3   1  -2  408.26   25.80
  -3   1  -2  363.46   25.20
  -3   1  -2  347.77   19.80
   4  -1   2  267.07   22.90
   4  -1   2  232.08   19.60
  -4  -1  -2  264.57   22.10
  -4  -1  -2  229.98   21.80
  -4  -1  -2  289.37   25.80
   4  -1   2  242.28   20.60
  -4   1  -2  208.38   18.80
  -4   1  -2  257.47   24.30
  -4   1  -2  267.67   20.40
  -4   1  -2  250.37   24.10
   4   1   2  228.68   19.10
   4   1   2  290.97   23.30
  -5  -1  -2  420.76   32.20
   5  -1   2  412.26   26.90
   5  -1   2  427.36   30.00
  -5  -1  -2  415.16   29.90
   5  -1   2  398.16   27.80
  -5  -1  -2  465.05   31.50
  -5   1  -2  396.56   27.10
  -5   1  -2  392.36   31.90
   5   1   2  407.46   25.50
  -5   1  -2  374.76   31.50
  -5   1  -2  389.56   26.40
   5   1   2  385.06   29.70
   6  -1   2  632.34   36.00
  -6  -1  -2  612.74   40.60
   6  -1   2  567.94   39.10
  -6  -1  -2  609.94   41.20
   6  -1   2  654.43   38.10
  -6  -1  -2  600.94   42.50
  -6   1  -2  591.34   35.30
  -6   1  -2  636.24   37.20
   6   1   2  606.34   41.60
   6   1   2  638.54   34.60
  -6   1  -2  655.63   42.20
  -6   1  -2  652.43   43.40
   7  -1   2  424.96   32.00
  -7  -1  -2  405.66   37.30
  -7  -1  -2  328.97   34.10
   7  -1   2  353.86   33.30
   7  -1   2  384.06   29.80
  -7  -1  -2  338.17   36.50
  -7   1  -2  399.76   31.60
  -7   1  -2  387.76   28.50
   7   1   2  387.96   34.50
  -7   1  -2  344.87   36.00
   7   1   2  390.66   27.30
  -7   1  -2  344.77   35.30
   8  -1   2   25.30   22.60
   8  -1   2  -14.00   13.40
  -8  -1  -2   -0.20   18.30
   8  -1   2  -15.00   11.70
  -8  -1  -2   24.00   19.40
  -8   1  -2   -2.50   14.70
   8   1   2   29.10   17.00
  -8   1  -2    4.10   13.70
   8   1   2   17.00   12.80
  -8   1  -2  -11.70   16.90
  -8   1  -2   19.20   19.60
   9  -1   2  229.48   34.20
  -9  -1  -2  179.68   33.40
   9  -1   2  178.68   26.70
  -9  -1  -2  192.38   34.90
  -9  -1  -2  187.88   33.40
  -9   1  -2  142.99   30.00
  -9   1  -2  188.58   31.30
   9   1   2  215.88   32.90
  -9   1  -2  169.08   32.00
   9   1   2  168.48   24.10
  10  -1   2   81.39   24.40
 -10  -1  -2   28.10   22.90
 -10  -1  -2   26.10   26.20
  10  -1   2   39.70   18.80
 -10  -1  -2   45.20   25.10
  10   1   2   68.19   25.40
  10   1   2   28.80   16.80
 -10   1  -2   44.30   26.40
 -10   1  -2   57.49   29.80
 -10   1  -2   29.60   21.00
 -11  -1  -2  -19.40   21.90
  11  -1   2   36.20   24.80
 -11  -1  -2   26.20   25.50
 -11  -1  -2   41.50   31.00
  11   1   2   28.70   26.50
 -11   1  -2   47.00   30.70
  12  -1   2   97.69   31.90
 -12  -1  -2   30.00   33.20
 -12  -1  -2    9.70   27.60
 -12  -1  -2   -0.10   25.60
 -12   1  -2    6.40   29.00
  12   1   2    9.50   26.30
  13  -1   2   36.80   28.50
 -13  -1  -2   18.80   29.20
 -13  -1  -2   17.00   34.70
 -13  -1  -2   85.89   37.70
 -13   1  -2   27.80   31.60
  13   1   2   23.50   35.40
  14  -1   2   -3.70   28.30
 -14  -1  -2   58.99   36.10
 -14  -1  -2   31.70   36.00
 -14   1  -2   53.99   36.00
  14   1   2   30.20   41.40
  14  -2  -2   14.50   29.80
 -14  -2   2  -39.60   35.80
 -14  -2   2    5.80   29.00
 -14  -2   2   -1.20   33.90
 -14   2   2  -11.40   29.70
  14   2  -2   22.90   36.40
  13  -2  -2  -35.10   21.20
 -13  -2   2  -40.30   29.50
 -13  -2   2    2.90   31.40
 -13  -2   2   30.00   36.30
 -13   2   2   13.10   28.80
  13   2  -2  -24.30   26.80
 -12  -2   2   31.00   31.50
 -12  -2   2   78.29   32.60
 -12  -2   2   44.30   30.20
  12  -2  -2   62.59   29.50
 -12   2   2   67.49   35.60
  12   2  -2   60.49   31.20
 -11  -2   2   -0.70   28.40
 -11  -2   2   25.50   27.30
 -11  -2   2   96.09   33.30
  11  -2  -2   42.90   25.80
 -11   2   2  133.49   36.80
  11   2  -2   83.19   27.80
  10  -2  -2   20.90   21.80
 -10  -2   2   17.30   25.10
 -10  -2   2   31.00   24.10
  10  -2  -2    7.60   16.20
 -10  -2   2   42.10   24.90
  10   2  -2   29.90   23.30
 -10   2   2   18.60   22.00
  -9  -2   2  100.39   28.90
  -9  -2   2  144.19   31.60
  -9  -2   2   85.89   28.00
   9  -2  -2  137.39   24.60
   9  -2  -2   82.69   26.90
   9   2  -2  114.29   26.00
  -9   2   2  111.89   25.80
  -9   2   2   95.59   28.10
  -9   2   2  134.59   24.50
  -8  -2   2   31.50   19.80
   8  -2  -2   54.89   17.80
  -8  -2   2   50.39   21.00
  -8  -2   2   43.70   23.30
   8  -2  -2   59.99   20.70
   8  -2  -2   47.20   20.90
   8   2  -2   57.09   22.40
  -8   2   2   56.79   23.50
   8   2  -2   48.10   14.10
  -8   2   2   39.10   18.90
  -8   2   2   51.89   22.00
  -8   2   2   99.89   19.00
   7  -2  -2   23.00   13.30
  -7  -2   2   -3.80   13.70
   7  -2  -2   16.40   14.90
  -7  -2   2   22.10   18.30
  -7  -2   2    5.60   15.30
   7  -2  -2  -23.10   14.50
  -7   2   2   10.70   14.50
   7   2  -2    7.50    9.50
  -7   2   2   -0.80   10.80
  -7   2   2   14.10   16.90
   7   2  -2   16.50   15.90
  -7   2   2   21.80   18.90
  -6  -2   2  159.48   18.20
  -6  -2   2  194.18   24.90
  -6  -2   2  167.28   26.70
   6  -2  -2  141.89   21.70
  -6  -2   2  164.78   12.20
  -6  -2   2  173.08   22.70
   6  -2  -2  190.28   21.50
   6  -2  -2  139.99   24.30
   6  -2  -2  154.88   18.70
  -6   2   2  155.58   25.10
  -6   2   2  168.58   23.20
   6   2  -2  159.28   23.40
  -6   2   2  150.08   17.50
   6   2  -2  142.49   17.70
  -5  -2   2   30.60    6.90
  -5  -2   2    6.10   10.40
   5  -2  -2   30.50    9.70
   5  -2  -2   23.40   14.40
  -5  -2   2   15.90   13.10
   5  -2  -2   45.50   13.30
  -5  -2   2   33.50    9.30
  -5  -2   2   12.90   15.10
   5  -2  -2   29.70   11.70
   5   2  -2   15.70   13.50
  -5   2   2   37.70   15.00
   5   2  -2   38.70    9.80
  -5   2   2   32.90   14.20
  -5   2   2   41.70   14.40
  -4  -2   2  109.89   14.50
  -4  -2   2   86.49   18.80
  -4  -2   2   84.39   11.50
   4  -2  -2   77.19   14.40
  -4  -2   2  111.79   17.40
   4  -2  -2   91.89   17.50
   4  -2  -2   88.29   14.50
  -4  -2   2   76.79   10.20
   4  -2  -2   82.49   11.70
   4   2  -2   82.39   16.80
  -4   2   2   47.40   15.00
   4   2  -2   94.39   13.60
  -4   2   2   87.49   17.20
  -4   2   2  107.09   18.20
   3  -2  -2  624.54   33.90
   3  -2  -2  680.13   36.90
  -3  -2   2  680.43   30.30
   3  -2  -2  609.24   27.20
   3  -2  -2  618.04   33.10
  -3  -2   2  606.54   37.40
  -3  -2   2  652.23   27.70
  -3  -2   2  635.94   28.10
  -3  -2   2  655.63   34.80
  -3   2   2  624.84   35.70
   3   2  -2  731.83   32.10
   3   2  -2  635.94   35.90
  -3   2   2  668.53   36.20
  -3   2   2  627.64   34.30
   2  -2  -2 1717.83   70.09
  -2  -2   2 1712.33   71.29
   2  -2  -2 1701.93   71.59
   2  -2  -2 1732.63   74.19
  -2  -2   2 1764.62   69.59
  -2  -2   2 1778.82   69.69
  -2  -2   2 1761.72   74.39
  -2  -2   2 1681.83   72.89
  -2   2   2 1758.02   73.79
  -2   2   2 1796.52   71.09
  -2   2   2 1752.62   71.29
  -1  -2   2  259.97   18.90
   1  -2  -2  263.97   21.10
   1  -2  -2  244.58   15.60
   1  -2  -2  248.38   13.90
  -1  -2   2  263.27   18.40
   1  -2  -2  245.48   18.50
  -1  -2   2  216.68   17.90
  -1  -2   2  264.87   17.20
   1  -2  -2  235.08   16.70
  -1  -2   2  258.47   19.00
  -1   2   2  260.57   20.30
  -1   2   2  237.38   17.10
   0  -2   2   98.99   11.90
   0  -2  -2  128.89   16.10
   0  -2   2  121.99    6.70
   0  -2  -2  131.99    9.30
   0  -2   2  108.99    6.40
   0  -2  -2  120.89   12.80
   0  -2   2  115.69   15.60
   0  -2   2  111.79   13.80
   0  -2  -2  118.79   14.10
   0  -2   2   95.59   14.50
   0  -2  -2  112.59   10.00
   0   2   2  108.89   14.70
   0   2   2  102.99   12.10
   0   2  -2  102.89   14.50
  -1  -2  -2   71.39   13.00
  -1  -2  -2   58.49    6.10
   1  -2   2   61.59    9.80
  -1  -2  -2   50.29   10.70
   1  -2   2   61.79   11.10
   1  -2   2   80.59   13.30
  -1  -2  -2   62.29   10.20
   1  -2   2   55.49   11.00
  -1  -2  -2   55.59   11.70
  -1  -2  -2   60.89    6.40
  -1   2  -2   62.89   12.70
   1   2   2   61.39   10.50
  -2  -2  -2  123.69   18.00
   2  -2   2  142.49   16.20
   2  -2   2  146.39   14.90
   2  -2   2  140.69   16.30
  -2  -2  -2  118.09    9.70
   2  -2   2  114.19   15.50
  -2  -2  -2  113.19    9.80
  -2  -2  -2  145.69   13.40
  -2  -2  -2  130.89   18.30
  -2   2  -2  144.79   18.80
  -2   2  -2  140.09   17.50
   2   2   2  152.38   16.50
   2   2   2  124.29   12.30
  -3  -2  -2  118.59   18.40
   3  -2   2   64.59   14.00
  -3  -2  -2  102.39   17.20
   3  -2   2   62.69   13.00
  -3  -2  -2   47.20    8.30
  -3  -2  -2   89.69   13.00
  -3  -2  -2   77.79   10.20
   3  -2   2   49.20   11.60
   3   2   2   92.89   14.40
  -3   2  -2   92.29   14.90
  -3   2  -2   81.39   14.30
  -3   2  -2   97.59   16.50
  -4  -2  -2  140.29   16.40
  -4  -2  -2  139.29   22.10
   4  -2   2  157.98   19.00
  -4  -2  -2  134.39   14.80
  -4  -2  -2  188.78   19.40
   4  -2   2  156.18   18.40
   4  -2   2  155.28   20.80
  -4   2  -2  121.19   12.50
  -4   2  -2  138.59   19.60
  -4   2  -2  146.89   22.20
  -4   2  -2  120.49   19.40
   4   2   2  170.98   16.80
   4   2   2  159.78   21.10
  -5  -2  -2  167.38   26.30
  -5  -2  -2  200.98   17.60
   5  -2   2  177.48   21.60
   5  -2   2  200.28   24.20
  -5  -2  -2  173.98   19.60
  -5  -2  -2  202.28   22.10
   5  -2   2  161.38   19.50
  -5   2  -2  156.48   23.00
  -5   2  -2  168.48   15.70
  -5   2  -2  161.98   24.20
   5   2   2  222.68   24.80
  -5   2  -2  119.39   20.40
   5   2   2  166.48   18.80
  -6  -2  -2  128.29   21.80
  -6  -2  -2  154.68   22.70
  -6  -2  -2  138.29   17.60
   6  -2   2  130.89   22.70
  -6  -2  -2  128.69   26.70
   6  -2   2  122.99   20.50
   6  -2   2  107.79   18.30
  -6   2  -2  157.68   24.70
   6   2   2  122.89   17.60
  -6   2  -2  147.99   21.10
   6   2   2  149.99   23.70
  -6   2  -2  119.39   16.40
  -6   2  -2  161.98   26.00
  -7  -2  -2  205.38   27.90
   7  -2   2  140.79   25.60
   7  -2   2  202.98   26.10
   7  -2   2  202.38   24.50
  -7  -2  -2  193.08   31.50
  -7  -2  -2  203.88   28.70
  -7   2  -2  165.48   27.50
  -7   2  -2  222.28   32.00
   7   2   2  157.98   21.10
  -7   2  -2  216.18   27.70
   7   2   2  176.48   28.20
  -7   2  -2  160.58   20.50
   8  -2   2   56.19   19.90
   8  -2   2   82.89   20.20
  -8  -2  -2   72.69   23.00
   8  -2   2   95.49   24.50
  -8  -2  -2  138.09   29.60
  -8  -2  -2   68.59   22.80
  -8   2  -2   99.19   25.00
  -8   2  -2  126.09   28.40
   8   2   2  107.19   18.80
   8   2   2   61.09   21.60
  -8   2  -2   91.49   21.60
  -8   2  -2  101.29   20.50
  -9  -2  -2   50.29   24.40
   9  -2   2   32.80   16.40
  -9  -2  -2   26.20   21.10
   9  -2   2   11.80   18.90
  -9  -2  -2   20.60   23.60
  -9   2  -2   48.60   20.30
   9   2   2   34.80   21.70
  -9   2  -2   26.90   22.10
   9   2   2    7.20   13.90
  10  -2   2   13.80   19.90
 -10  -2  -2   45.80   26.90
  10  -2   2   16.30   18.20
 -10  -2  -2   53.39   27.00
 -10  -2  -2   19.40   23.70
 -10   2  -2   23.20   25.90
  10   2   2    8.90   20.00
 -11  -2  -2  -12.40   27.70
  11  -2   2   31.00   20.50
  11  -2   2   56.89   25.80
 -11  -2  -2   31.60   25.90
 -11  -2  -2    5.80   24.20
 -11   2  -2   45.00   31.70
  11   2   2   56.09   28.10
  12  -2   2   59.79   28.60
 -12  -2  -2   61.29   33.50
 -12  -2  -2   53.59   34.10
 -12  -2  -2   70.69   35.10
 -12   2  -2   49.70   36.00
  12   2   2  -20.00   27.50
 -13  -2  -2    5.60   34.80
  13  -2   2  -25.40   21.80
 -13  -2  -2   26.40   32.50
 -13  -2  -2  -24.20   26.10
 -13   2  -2   32.60   39.90
  13   2   2   75.19   41.20
 -14  -2  -2   11.80   30.90
 -14  -2  -2   10.40   32.10
 -14  -2  -2   20.80   41.80
  14  -2   2   -2.60   27.80
 -14   2  -2    3.40   48.40
  14   2   2  -14.30   31.10
  14  -3  -2    3.20   32.20
 -14  -3   2   -9.00   33.10
 -14  -3   2   60.49   40.60
 -14   3   2  -47.00   29.40
 -13  -3   2   23.10   38.60
 -13  -3   2   43.10   36.90
 -13  -3   2   67.99   35.60
  13  -3  -2   -2.00   29.80
  13   3  -2   59.89   34.80
 -13   3   2   49.99   36.10
 -12  -3   2   26.50   31.80
 -12  -3   2   21.10   31.10
 -12  -3   2   47.50   35.60
  12  -3  -2   29.70   29.20
  12   3  -2   60.29   31.10
 -12   3   2   92.09   38.80
 -11  -3   2   25.50   25.40
 -11  -3   2   38.00   29.10
  11  -3  -2  -17.90   22.00
 -11  -3   2   42.80   29.60
  11   3  -2   41.10   29.00
 -11   3   2   30.40   28.00
 -10  -3   2   40.40   26.60
 -10  -3   2   39.60   25.40
  10  -3  -2    3.90   20.70
  10  -3  -2   79.59   25.10
 -10  -3   2   51.69   26.50
 -10   3   2   25.80   24.50
 -10   3   2   31.20   24.10
  10   3  -2   61.59   28.30
   9  -3  -2   27.60   23.10
  -9  -3   2    6.70   18.30
   9  -3  -2   22.20   18.90
  -9  -3   2   -3.80   21.10
  -9  -3   2   36.40   21.10
  -9   3   2   10.20   20.00
  -9   3   2   -2.70   22.30
   9   3  -2   21.70   23.90
  -8  -3   2  417.76   45.20
   8  -3  -2  379.66   38.30
   8  -3  -2  340.77   40.20
  -8  -3   2  378.26   37.60
   8  -3  -2  325.67   35.40
  -8  -3   2  393.46   39.70
  -8   3   2  399.16   40.30
   8   3  -2  383.56   29.80
  -8   3   2  378.96   41.70
   8   3  -2  395.76   40.90
   7  -3  -2  453.35   37.10
  -7  -3   2  466.65   43.60
  -7  -3   2  451.85   36.70
   7  -3  -2  382.56   41.40
  -7  -3   2  429.66   39.80
   7  -3  -2  544.45   40.30
  -7   3   2  570.64   43.50
   7   3  -2  479.65   40.50
   7   3  -2  482.45   33.10
  -7   3   2  408.96   39.50
   6  -3  -2  110.69   20.60
  -6  -3   2   77.79   15.90
  -6  -3   2   93.79   11.60
   6  -3  -2   80.69   12.90
  -6  -3   2   66.19   13.50
   6  -3  -2   57.39   20.10
  -6  -3   2   77.39   22.70
  -6  -3   2   32.10   16.10
   6  -3  -2   87.09   20.40
  -6   3   2   71.79   20.90
   6   3  -2   84.29   15.10
  -6   3   2   55.49   19.90
  -6   3   2  109.79   21.60
   6   3  -2   49.90   19.40
  -5  -3   2   52.59   19.00
  -5  -3   2   66.19   10.80
  -5  -3   2   90.39   17.30
  -5  -3   2   31.40   10.50
   5  -3  -2   31.40   13.80
  -5  -3   2   53.29   10.30
   5  -3  -2   46.10   16.60
   5  -3  -2   35.40   14.00
  -5   3   2   47.00   16.60
  -5   3   2   75.79   17.70
  -5   3   2   38.00   16.70
   5   3  -2   69.09   18.50
   5   3  -2   44.30   12.30
  -4  -3   2  249.97   27.90
   4  -3  -2  221.68   27.50
  -4  -3   2  232.28   23.90
  -4  -3   2  269.07   19.30
   4  -3  -2  198.18   24.20
  -4  -3   2  281.07   16.30
   4  -3  -2  179.98   22.50
  -4  -3   2  249.88   16.80
  -4   3   2  316.77   28.80
  -4   3   2  279.07   25.30
   4   3  -2  271.07   25.90
  -4   3   2  267.97   25.20
   4   3  -2  299.67   21.70
  -3  -3   2  226.28   22.00
  -3  -3   2  295.47   20.70
   3  -3  -2  272.97   24.00
  -3  -3   2  263.67   13.30
  -3  -3   2  255.77   25.80
   3  -3  -2  278.67   22.30
   3  -3  -2  306.77   26.60
  -3  -3   2  256.97   12.90
  -3  -3   2  266.37   26.80
  -3   3   2  280.97   22.70
   3   3  -2  266.17   21.70
  -3   3   2  250.27   25.50
  -2  -3   2  328.07   23.50
   2  -3  -2  330.17   24.50
   2  -3  -2  308.27   27.60
  -2  -3   2  356.86   27.50
  -2  -3   2  343.87   26.60
   2  -3  -2  334.87   22.60
   2  -3  -2  336.57   26.00
  -2  -3   2  362.26   24.70
  -2  -3   2  342.47   23.60
  -2   3   2  359.36   28.20
  -2   3   2  370.06   24.30
  -1  -3   2   52.69   12.40
   1  -3  -2   47.50   14.50
   1  -3  -2   50.59   13.20
  -1  -3   2   63.69   12.90
  -1  -3   2   55.49   12.80
   1  -3  -2   62.09    9.60
  -1  -3   2   37.50   11.10
   1  -3  -2   51.19    8.70
  -1  -3   2   51.99   13.80
   1  -3  -2   70.29   10.80
  -1   3   2   32.90   13.70
  -1   3   2   59.09   11.90
   0  -3   2   49.00   10.30
   0  -3  -2   38.60    7.70
   0  -3   2   30.40   10.60
   0  -3   2   22.00   11.70
   0  -3   2   39.20    5.60
   0  -3   2   45.50    6.20
   0  -3  -2   31.50   10.80
   0  -3  -2   42.00   10.00
   0  -3  -2   34.60    6.60
   0  -3  -2   19.90   13.20
   0  -3   2   51.59   13.60
   0   3  -2   47.60   12.70
   0   3   2   42.90   13.30
   0   3   2   35.90   10.00
  -1  -3  -2   13.60    4.90
   1  -3   2    4.40    9.90
  -1  -3  -2   21.70   10.80
  -1  -3  -2   13.50    4.70
   1  -3   2    9.80   10.20
   1  -3   2    5.30    7.20
  -1  -3  -2   15.80    8.20
   1  -3   2   16.30    7.40
   1  -3   2   18.90    6.80
  -1  -3  -2   17.70   10.30
  -1  -3  -2   29.80   13.20
  -1   3  -2   -1.50   10.70
   1   3   2   19.90   10.60
  -1   3  -2   21.40   12.70
  -2  -3  -2  104.59    9.50
   2  -3   2  126.79   16.30
   2  -3   2  103.39   14.80
  -2  -3  -2  120.59   19.00
  -2  -3  -2  104.09    8.70
  -2  -3  -2   87.79   13.80
  -2  -3  -2  117.39   19.10
   2  -3   2  112.99   17.00
   2  -3   2  119.99   18.70
  -2   3  -2  130.69   19.70
  -2   3  -2  132.99   18.80
   2   3   2   86.09   14.80
   2   3   2  133.89   17.70
  -3  -3  -2   57.49   12.40
   3  -3   2   50.39   12.80
  -3  -3  -2   60.69    8.90
   3  -3   2   68.99   15.00
  -3  -3  -2   56.19   16.30
  -3  -3  -2   49.80   15.90
   3  -3   2   63.29   14.10
  -3  -3  -2   64.09    9.80
   3   3   2   72.29   14.20
  -3   3  -2   64.39   16.80
   3   3   2   57.89   10.70
  -3   3  -2   40.80   15.20
  -4  -3  -2  172.38   15.70
   4  -3   2  191.98   23.60
   4  -3   2  134.59   20.20
  -4  -3  -2  143.49   22.60
  -4  -3  -2  159.08   19.20
  -4  -3  -2  168.08   24.70
   4  -3   2  186.78   23.30
  -4  -3  -2  155.58   14.70
  -4   3  -2  178.48   22.50
  -4   3  -2  152.78   22.90
   4   3   2  183.28   14.40
  -4   3  -2  175.88   23.40
   4   3   2  209.58   20.50
  -5  -3  -2   93.69   14.30
  -5  -3  -2  115.49   18.80
  -5  -3  -2  102.89   22.30
   5  -3   2   83.99   19.40
  -5  -3  -2  117.19   14.90
   5  -3   2   80.39   17.20
   5  -3   2   90.99   18.00
   5   3   2   99.59   19.70
   5   3   2   94.29   16.00
  -5   3  -2   75.29   19.30
   5   3   2   86.29   10.40
  -5   3  -2   78.69   17.50
  -5   3  -2   69.09   18.60
   6  -3   2   42.20   17.20
  -6  -3  -2   67.49   18.30
  -6  -3  -2   29.00   20.10
  -6  -3  -2   24.30   12.60
   6  -3   2   52.39   16.60
   6  -3   2   15.50   16.00
  -6   3  -2   26.80   19.60
   6   3   2   25.60   12.50
  -6   3  -2   16.30   17.90
   6   3   2   57.59   19.40
  -6   3  -2   47.30   18.50
  -7  -3  -2   64.19   24.60
   7  -3   2   42.90   19.80
  -7  -3  -2   63.29   18.20
   7  -3   2   88.09   21.20
  -7  -3  -2   85.09   21.50
   7  -3   2   51.89   20.00
  -7   3  -2   83.99   23.00
  -7   3  -2   35.60   19.60
   7   3   2   61.09   20.40
   7   3   2   78.49   18.70
   8  -3   2   90.39   24.50
   8  -3   2   66.09   20.70
  -8  -3  -2  150.38   32.90
  -8  -3  -2   82.09   22.60
   8  -3   2   95.29   24.90
  -8  -3  -2   76.89   22.60
   8   3   2   74.79   17.80
  -8   3  -2   93.49   27.70
   8   3   2   73.49   23.40
  -8   3  -2   66.09   25.50
   9  -3   2  136.19   29.00
   9  -3   2   98.19   25.60
  -9  -3  -2  128.29   34.10
  -9  -3  -2  138.19   29.50
  -9  -3  -2  115.79   27.90
   9  -3   2   66.29   29.60
   9   3   2   82.29   20.10
  -9   3  -2  105.09   27.70
  -9   3  -2   74.49   26.40
   9   3   2   39.50   24.10
  10  -3   2   18.50   20.40
 -10  -3  -2   49.60   27.00
 -10  -3  -2  -13.10   22.40
  10  -3   2   38.70   24.10
 -10  -3  -2   49.10   27.30
 -10   3  -2   49.10   25.00
 -10   3  -2  -11.60   22.00
  10   3   2   74.99   29.30
 -11  -3  -2   15.80   25.70
  11  -3   2   23.00   23.10
 -11  -3  -2   69.09   31.60
 -11  -3  -2   27.30   29.80
  11  -3   2   90.49   31.90
 -11   3  -2   22.00   28.00
  11   3   2    0.50   23.80
 -12  -3  -2   35.50   30.20
 -12  -3  -2   -8.90   26.20
  12  -3   2  -26.00   22.90
 -12  -3  -2   44.80   34.80
  12   3   2   55.59   33.70
 -12   3  -2   54.99   39.50
 -13  -3  -2  113.79   38.00
 -13  -3  -2   57.79   39.50
 -13  -3  -2  111.49   43.30
  13   3   2   14.10   30.70
 -13   3  -2  129.59   46.00
 -13  -4   2   11.80   30.70
 -13  -4   2   13.50   32.90
  13  -4  -2  -15.00   27.80
 -13  -4   2   90.49   41.00
  13   4  -2   77.49   41.20
 -13   4   2   17.10   40.00
  12  -4  -2   96.29   36.00
 -12  -4   2   74.89   36.70
 -12  -4   2  134.89   43.30
 -12  -4   2   80.39   34.30
  12   4  -2  108.29   39.40
 -12   4   2  122.19   44.40
 -11  -4   2   35.40   35.90
  11  -4  -2   32.60   24.60
 -11  -4   2   75.29   32.40
  11  -4  -2    6.60   24.00
 -11  -4   2   38.40   32.10
 -11   4   2   63.89   33.90
 -11   4   2  -18.90   24.50
  11   4  -2   33.00   33.50
 -10  -4   2   24.00   24.00
 -10  -4   2   43.80   25.10
 -10  -4   2   -8.10   24.50
  10  -4  -2    1.10   23.20
  10  -4  -2    9.60   20.50
 -10   4   2  -11.00   23.00
  10   4  -2   39.20   26.10
 -10   4   2   50.89   27.30
   9  -4  -2   24.00   22.60
  -9  -4   2   29.80   22.30
   9  -4  -2  -11.30   22.00
  -9  -4   2   16.00   20.10
   9  -4  -2   18.30   19.50
  -9  -4   2  -27.60   19.30
   9   4  -2   27.50   23.70
  -9   4   2   36.70   26.20
  -9   4   2   -5.10   23.00
  -8  -4   2  325.57   43.50
   8  -4  -2  367.86   41.50
  -8  -4   2  371.96   36.30
   8  -4  -2  288.97   41.80
  -8  -4   2  408.56   41.10
   8  -4  -2  278.37   37.60
  -8   4   2  356.06   44.80
   8   4  -2  418.36   33.70
  -8   4   2  323.67   39.80
   8   4  -2  369.16   41.20
   7  -4  -2   26.70   19.50
  -7  -4   2   35.10   15.80
   7  -4  -2   24.10   19.80
  -7  -4   2   34.40   18.20
   7  -4  -2    9.00   16.50
  -7  -4   2   32.00   22.00
   7   4  -2   -8.60   17.60
   7   4  -2   56.09   16.40
  -7   4   2   53.99   23.00
  -7   4   2   26.30   22.50
   6  -4  -2   79.19   21.40
   6  -4  -2  112.79   25.70
  -6  -4   2  132.49   20.20
   6  -4  -2  113.39   23.00
  -6  -4   2  100.19   22.30
  -6  -4   2  125.29   28.70
   6   4  -2  101.39   19.40
  -6   4   2  166.18   29.00
  -6   4   2  101.89   23.30
   6   4  -2  137.29   27.40
   5  -4  -2  146.39   26.30
   5  -4  -2  196.88   27.00
   5  -4  -2  114.89   21.30
  -5  -4   2  181.78   18.60
  -5  -4   2  187.78   31.60
  -5  -4   2  153.38   16.70
  -5  -4   2  149.88   15.10
  -5  -4   2  135.69   22.50
  -5   4   2  153.28   25.70
  -5   4   2  122.99   22.40
   5   4  -2  155.58   21.50
   5   4  -2  143.39   24.70
   4  -4  -2  109.19   19.00
  -4  -4   2  149.29   18.40
  -4  -4   2  171.68   25.40
  -4  -4   2  157.48   12.80
   4  -4  -2  151.88   23.00
  -4  -4   2  140.29   24.70
  -4  -4   2  144.59   20.30
  -4  -4   2  131.99   11.80
   4  -4  -2  107.89   22.00
  -4   4   2  196.18   26.70
  -4   4   2  149.19   22.90
   4   4  -2  143.19   19.60
  -3  -4   2  449.66   29.50
   3  -4  -2  448.76   29.70
   3  -4  -2  456.15   33.40
   3  -4  -2  428.06   36.40
  -3  -4   2  451.85   31.00
  -3  -4   2  346.87   32.30
  -3  -4   2  461.65   35.00
   3  -4  -2  401.56   31.00
   3   4  -2  411.56   29.60
  -3   4   2  449.06   30.70
  -3   4   2  445.66   35.30
   2  -4  -2  453.45   35.90
   2  -4  -2  441.86   30.30
  -2  -4   2  448.76   34.40
   2  -4  -2  478.35   33.70
  -2  -4   2  439.26   31.30
  -2  -4   2  489.15   31.80
  -2  -4   2  440.76   32.80
   2  -4  -2  504.85   29.10
  -2  -4   2  497.05   32.20
   2  -4  -2  482.75   22.70
  -2   4   2  514.05   31.10
  -2   4   2  561.54   37.50
  -1  -4   2  387.06   30.90
   1  -4  -2  430.46   33.60
   1  -4  -2  399.46   23.40
  -1  -4   2  423.26   29.00
   1  -4  -2  450.05   31.10
  -1  -4   2  399.36   29.00
   1  -4  -2  391.96   22.80
  -1  -4   2  381.06   30.30
  -1  -4   2  396.46   27.60
   1  -4  -2  395.46   24.90
   1   4  -2  402.56   29.40
  -1   4   2  348.87   25.20
  -1   4   2  365.56   30.50
   0  -4   2    6.50   12.00
   0  -4  -2   -7.20    6.10
   0  -4  -2    1.30    6.60
   0  -4   2    3.20    5.60
   0  -4  -2   -8.70   12.40
   0  -4  -2    5.90    8.90
   0  -4   2   -6.40    5.20
   0  -4  -2   -3.40   10.20
   0  -4   2  -10.60   10.20
   0  -4   2   15.50    9.80
   0   4   2    9.20    9.70
   0   4  -2   -6.60   10.70
   0   4  -2   15.80   10.90
   0   4   2    8.80   11.60
  -1  -4  -2  541.15   37.70
  -1  -4  -2  500.85   23.10
  -1  -4  -2  486.85   23.70
   1  -4   2  493.35   27.90
   1  -4   2  535.45   35.00
   1  -4   2  550.24   34.30
  -1  -4  -2  476.85   31.30
  -1  -4  -2  489.15   33.10
   1  -4   2  490.15   26.50
   1  -4   2  479.75   25.60
   1   4   2  469.35   28.50
  -1   4  -2  441.66   31.60
   1   4   2  462.35   31.90
  -1   4  -2  500.45   36.10
  -2  -4  -2   15.80   12.60
  -2  -4  -2   16.60    5.70
  -2  -4  -2    8.30    9.20
   2  -4   2   -1.00    8.50
   2  -4   2   19.00   10.10
  -2  -4  -2    9.80    9.70
   2  -4   2   10.60   11.40
   2  -4   2    7.40   12.10
  -2  -4  -2    2.00    5.10
  -2  -4  -2  -22.60   10.40
  -2   4  -2   19.10   12.70
   2   4   2   19.60   12.70
  -2   4  -2   17.40   14.80
   2   4   2   16.20   10.40
  -3  -4  -2   95.29   15.20
   3  -4   2   69.39   15.70
  -3  -4  -2   97.49   10.60
  -3  -4  -2   71.29   19.70
  -3  -4  -2   95.69   11.10
   3  -4   2   94.69   19.80
  -3  -4  -2  108.59   20.90
   3  -4   2   71.99   14.90
   3  -4   2  103.89   19.80
   3   4   2   97.19   17.60
  -3   4  -2   68.29   18.40
   3   4   2  111.39   16.10
  -3   4  -2  113.29   19.60
  -4  -4  -2  180.28   15.30
   4  -4   2  170.78   23.00
  -4  -4  -2  168.98   20.80
  -4  -4  -2  162.48   27.00
  -4  -4  -2  159.38   26.70
  -4  -4  -2  157.38   16.00
   4  -4   2  161.58   25.40
   4  -4   2  172.88   25.00
   4   4   2  154.18   17.30
  -4   4  -2  190.88   24.90
   4   4   2  165.88   21.30
  -4   4  -2  158.48   25.50
   5  -4   2   60.59   19.60
  -5  -4  -2  124.19   15.70
  -5  -4  -2  124.79   20.50
   5  -4   2  108.09   20.50
  -5  -4  -2  100.99   24.50
  -5  -4  -2   82.69   14.30
   5  -4   2   94.49   21.10
  -5   4  -2   73.09   21.10
  -5   4  -2  121.29   24.20
   5   4   2  121.49   22.80
   5   4   2  104.99   19.60
   5   4   2   87.39   13.10
  -6  -4  -2   48.90   23.10
   6  -4   2   19.80   17.00
   6  -4   2   19.20   17.80
   6  -4   2   37.70   18.60
  -6  -4  -2   44.40   13.20
  -6  -4  -2   15.60   14.20
   6   4   2   65.19   17.00
  -6   4  -2   35.90   19.90
  -6   4  -2   58.19   20.70
   6   4   2   33.90   19.10
  -7  -4  -2  107.19   20.30
  -7  -4  -2  130.79   25.40
  -7  -4  -2   60.19   25.70
   7  -4   2  121.59   26.00
   7  -4   2   56.09   22.20
   7  -4   2  110.09   24.00
   7   4   2  137.29   28.40
  -7   4  -2  143.59   30.50
  -7   4  -2  124.89   27.70
   7   4   2  100.19   20.40
  -8  -4  -2  554.54   47.00
   8  -4   2  535.05   49.50
   8  -4   2  616.84   47.70
  -8  -4  -2  526.65   44.00
   8  -4   2  573.94   48.90
  -8  -4  -2  576.14   55.49
  -8   4  -2  612.34   52.99
  -8   4  -2  562.74   52.09
   8   4   2  507.45   47.90
   8   4   2  548.75   41.90
  -9  -4  -2   43.10   27.10
   9  -4   2   27.50   22.20
   9  -4   2   48.40   25.60
  -9  -4  -2   62.79   25.20
   9  -4   2   64.09   25.30
  -9  -4  -2    1.50   18.70
  -9   4  -2   27.70   24.60
   9   4   2   31.80   26.10
  -9   4  -2   41.50   27.20
   9   4   2   35.00   23.90
 -10  -4  -2   56.09   29.80
  10  -4   2   58.29   27.70
 -10  -4  -2   67.39   30.10
 -10  -4  -2   89.59   28.60
  10  -4   2   57.99   26.00
 -10   4  -2   18.90   28.50
 -10   4  -2   39.30   26.50
  10   4   2   20.50   26.50
  11  -4   2   -8.60   25.10
 -11  -4  -2    8.50   26.30
  11  -4   2   36.50   26.00
 -11  -4  -2   72.19   37.20
 -11  -4  -2   72.99   31.70
  11   4   2   38.10   29.30
 -11   4  -2   60.99   32.70
 -12  -4  -2  152.58   41.10
 -12  -4  -2   86.79   40.20
  12  -4   2  110.09   35.40
 -12  -4  -2  136.19   41.80
  12   4   2   42.10   35.10
 -12   4  -2  103.59   43.30
  13  -4   2   26.00   31.40
 -13  -4  -2   26.00   40.40
 -13  -4  -2   16.70   36.60
 -13  -4  -2  -27.80   25.60
  13   4   2  -42.90   28.90
 -13   4  -2  -28.50   34.30
 -12  -5   2   29.40   34.20
  12  -5  -2  -15.50   27.80
 -12  -5   2   55.39   31.90
 -12  -5   2   34.20   33.00
 -12   5   2   48.30   38.00
  12   5  -2   47.90   39.20
 -11  -5   2   32.60   32.40
  11  -5  -2   31.50   22.20
 -11  -5   2   26.10   28.10
 -11  -5   2    4.40   25.80
  11  -5  -2  -23.10   23.50
  11   5  -2   21.60   32.10
 -11   5   2   13.50   29.20
 -11   5   2  -15.50   29.70
 -10  -5   2   42.50   24.50
  10  -5  -2   47.10   26.50
 -10  -5   2   51.49   31.10
  10  -5  -2   11.30   23.20
 -10  -5   2   19.40   24.10
  10   5  -2   82.49   32.80
 -10   5   2   85.29   33.10
 -10   5   2   24.00   28.40
  -9  -5   2  121.49   26.90
   9  -5  -2   62.59   22.50
  -9  -5   2  130.59   32.30
   9  -5  -2  125.39   29.50
  -9  -5   2   83.29   30.60
   9  -5  -2   67.59   28.40
  -9   5   2   58.29   27.10
  -9   5   2   67.99   29.20
   9   5  -2   83.19   29.80
   8  -5  -2  236.68   41.10
  -8  -5   2  318.77   35.20
   8  -5  -2  300.97   42.10
  -8  -5   2  299.17   43.70
   8  -5  -2  406.36   43.80
  -8  -5   2  309.07   39.80
   8   5  -2  337.17   43.80
  -8   5   2  273.57   39.80
  -8   5   2  308.67   44.50
  -7  -5   2  165.38   29.30
   7  -5  -2  141.89   28.20
   7  -5  -2   92.39   27.90
  -7  -5   2  128.79   21.70
   7  -5  -2  158.48   29.90
  -7  -5   2   99.49   30.10
  -7   5   2  224.88   34.60
   7   5  -2  115.49   29.70
   7   5  -2  121.89   22.90
  -7   5   2  122.29   32.70
   6  -5  -2  224.48   31.00
  -6  -5   2  211.98   30.10
  -6  -5   2  234.88   36.90
   6  -5  -2  189.08   30.20
  -6  -5   2  152.68   20.30
   6  -5  -2  213.88   34.40
   6   5  -2  200.18   27.70
   6   5  -2  239.98   33.40
  -6   5   2  163.08   28.70
  -6   5   2  225.38   37.80
   5  -5  -2   70.39   20.60
  -5  -5   2   79.49   19.50
   5  -5  -2   69.29   22.50
  -5  -5   2   75.49   11.60
  -5  -5   2   71.69   23.70
  -5  -5   2   55.29   11.30
   5  -5  -2   97.59   25.40
   5   5  -2   65.39   14.90
  -5   5   2   64.09   24.20
  -5   5   2   92.79   23.10
   5   5  -2  105.29   21.10
   5   5  -2   43.70   20.20
  -4  -5   2  233.98   15.80
   4  -5  -2  197.48   26.30
  -4  -5   2  225.38   15.00
   4  -5  -2  242.38   33.10
  -4  -5   2  183.68   30.20
  -4  -5   2  195.48   30.10
   4  -5  -2  242.98   31.60
  -4  -5   2  229.08   27.20
   4   5  -2  232.78   23.90
   4   5  -2  236.58   26.60
  -4   5   2  215.28   27.80
  -4   5   2  257.77   32.90
   3  -5  -2  376.56   39.30
  -3  -5   2  437.66   36.80
  -3  -5   2  464.25   38.60
   3  -5  -2  431.36   36.90
   3  -5  -2  371.46   30.50
  -3  -5   2  460.85   34.20
  -3   5   2  481.45   39.80
   3   5  -2  422.36   34.00
   3   5  -2  408.56   31.30
  -3   5   2  485.75   33.70
  -2  -5   2  249.88   27.70
   2  -5  -2  310.37   30.90
  -2  -5   2  307.47   28.00
   2  -5  -2  261.87   33.00
  -2  -5   2  288.57   31.90
  -2  -5   2  249.28   27.90
   2  -5  -2  294.77   24.40
   2   5  -2  299.27   27.50
  -2   5   2  266.07   25.70
  -2   5   2  267.07   31.90
  -1  -5   2   -5.10    5.30
  -1  -5   2  -13.00    9.90
  -1  -5   2   -7.60   12.40
   1  -5  -2   -3.80    8.40
  -1  -5   2   13.20   13.20
   1  -5  -2    1.20    9.20
   1  -5  -2   16.40    9.10
   1  -5  -2    0.10   14.30
  -1  -5   2   -0.30    5.50
   1  -5  -2   14.10   14.50
   1   5  -2   -6.90   11.70
   1   5  -2    3.60   13.00
  -1   5   2   -8.30   10.60
  -1   5   2    4.50   15.00
   0  -5  -2  136.39   16.30
   0  -5   2  135.99   18.30
   0  -5  -2  162.68   15.90
   0  -5  -2  151.18   19.00
   0  -5   2  135.89   15.00
   0  -5   2  187.78   25.80
   0  -5   2  131.59   23.90
   0  -5  -2  138.79   25.30
   0  -5   2  149.99   14.60
   0  -5  -2  153.58   23.70
   0   5  -2  161.18   22.80
   0   5  -2  121.89   22.50
   0   5   2  158.28   25.30
   0   5   2  221.68   20.90
  -1  -5  -2   28.20   14.80
  -1  -5  -2   32.80   13.70
   1  -5   2    9.40    9.60
   1  -5   2   25.40   10.20
  -1  -5  -2   34.00    8.90
   1  -5   2   39.70   10.40
   1  -5   2   48.50   16.80
   1  -5   2   26.10   14.40
  -1  -5  -2   13.50    7.50
  -1  -5  -2   35.80   18.10
   1   5   2   37.90   13.60
  -1   5  -2    2.30   14.50
  -1   5  -2   -5.00   12.50
   1   5   2    7.10   12.80
  -2  -5  -2    6.80   13.80
  -2  -5  -2   50.59   15.20
   2  -5   2   74.79   20.20
  -2  -5  -2   72.39   10.80
  -2  -5  -2   57.09   17.30
   2  -5   2   55.99   13.60
  -2  -5  -2   54.79    8.80
   2  -5   2   60.19   17.30
  -2  -5  -2   31.60   17.90
   2   5   2   57.09   16.20
  -2   5  -2   66.89   18.90
  -2   5  -2   42.90   16.80
  -3  -5  -2  372.26   21.80
   3  -5   2  342.57   34.40
  -3  -5  -2  340.77   36.30
  -3  -5  -2  408.16   21.50
   3  -5   2  420.56   30.60
  -3  -5  -2  380.16   29.60
   3  -5   2  355.16   35.30
  -3  -5  -2  405.56   36.50
   3   5   2  430.66   30.80
  -3   5  -2  327.47   33.30
  -3   5  -2  320.37   34.80
   3   5   2  415.46   34.30
   4  -5   2   63.79   20.70
  -4  -5  -2   48.60   20.60
   4  -5   2   40.20   17.60
   4  -5   2   36.50   15.90
  -4  -5  -2   47.80    9.90
  -4  -5  -2   44.10   15.20
  -4  -5  -2   41.00   10.30
  -4  -5  -2   43.50   20.60
  -4   5  -2   46.80   21.90
  -4   5  -2   48.20   20.00
   4   5   2   65.49   19.30
   4   5   2   86.29   16.20
  -5  -5  -2   61.59   22.30
  -5  -5  -2   67.49   25.00
  -5  -5  -2   56.69   12.60
   5  -5   2   53.39   18.50
   5  -5   2   38.20   19.60
  -5  -5  -2   57.99   17.70
   5  -5   2   88.69   24.50
  -5   5  -2   74.79   25.00
  -5   5  -2   86.99   24.10
   5   5   2   82.89   19.30
   5   5   2   62.09   19.30
   6  -5   2  280.67   34.60
  -6  -5  -2  327.07   33.70
   6  -5   2  292.97   36.20
  -6  -5  -2  278.07   41.40
  -6  -5  -2  317.27   26.20
   6  -5   2  258.87   38.00
   6   5   2  293.37   36.80
  -6   5  -2  258.07   37.40
  -6   5  -2  263.07   37.50
   6   5   2  300.97   33.60
   7  -5   2   42.80   21.60
  -7  -5  -2   26.20   15.90
   7  -5   2   51.99   20.70
   7  -5   2   18.50   20.30
  -7  -5  -2   46.20   26.10
  -7  -5  -2   69.29   21.40
   7   5   2   81.19   27.10
  -7   5  -2   42.10   27.40
   7   5   2   50.59   18.80
  -7   5  -2   79.99   26.40
   8  -5   2   80.69   28.30
  -8  -5  -2  108.89   25.60
  -8  -5  -2  100.29   23.40
   8  -5   2   56.59   23.60
  -8  -5  -2  133.39   37.10
   8  -5   2   88.89   26.90
  -8   5  -2  154.68   36.80
   8   5   2   69.49   21.90
   8   5   2  109.49   31.40
  -8   5  -2   64.29   27.10
   9  -5   2  227.88   41.00
  -9  -5  -2  190.68   32.60
  -9  -5  -2  244.98   46.10
  -9  -5  -2  203.98   36.40
   9  -5   2  188.68   35.70
   9  -5   2  246.58   43.30
  -9   5  -2  141.99   37.00
  -9   5  -2  107.49   36.60
   9   5   2  229.78   39.90
 -10  -5  -2    9.00   24.10
 -10  -5  -2    4.50   26.50
  10  -5   2    3.40   22.90
  10  -5   2  -10.50   22.00
 -10  -5  -2   27.00   24.80
 -10   5  -2  -46.80   22.30
 -10   5  -2   54.99   32.90
  10   5   2   11.80   28.50
  11  -5   2    9.80   24.60
 -11  -5  -2   46.00   34.40
  11  -5   2    8.30   25.60
 -11  -5  -2   41.40   28.80
 -11  -5  -2    9.50   25.50
 -11   5  -2   39.00   35.20
  11   5   2   -8.80   27.40
 -11   5  -2   20.50   30.00
 -12  -5  -2   99.29   40.20
 -12  -5  -2   37.30   32.90
 -12  -5  -2   72.29   36.90
  12  -5   2   32.20   30.40
  12   5   2   74.09   40.50
 -12   5  -2   13.20   33.70
  11  -6  -2   23.70   30.70
  11  -6  -2   27.40   27.90
 -11  -6   2   31.80   30.80
 -11  -6   2   66.09   39.40
 -11   6   2   -2.10   32.30
 -11   6   2   -8.80   28.90
  11   6  -2   30.30   35.40
 -10  -6   2  -24.40   24.20
 -10  -6   2    7.20   23.30
  10  -6  -2   29.80   28.90
 -10  -6   2   31.40   34.10
  10  -6  -2   -8.50   23.20
  10   6  -2   15.40   34.50
 -10   6   2  -12.50   30.20
 -10   6   2    8.60   30.60
  -9  -6   2   36.10   22.40
  -9  -6   2   46.50   25.80
   9  -6  -2   79.79   28.90
   9  -6  -2   45.90   31.70
   9  -6  -2   42.70   27.20
  -9  -6   2   84.79   35.70
  -9   6   2   48.20   31.40
  -9   6   2   31.10   32.10
   9   6  -2   73.09   33.60
   8  -6  -2   55.99   30.50
   8  -6  -2   78.99   26.80
  -8  -6   2   48.80   19.60
  -8  -6   2   29.00   27.70
   8  -6  -2   62.99   27.50
  -8  -6   2   41.40   23.50
   8   6  -2   29.20   28.00
  -8   6   2    2.70   24.90
  -8   6   2   79.19   36.60
  -7  -6   2  107.39   26.30
   7  -6  -2  102.59   27.40
  -7  -6   2  148.09   35.70
   7  -6  -2   82.49   29.80
  -7  -6   2  134.69   22.20
   7  -6  -2  177.68   34.80
  -7   6   2   93.59   34.50
  -7   6   2  124.69   31.90
   7   6  -2  124.99   27.40
   7   6  -2   90.99   27.90
  -6  -6   2   13.60   11.90
  -6  -6   2   13.80   17.30
  -6  -6   2   -6.30   19.70
   6  -6  -2   72.09   27.40
   6  -6  -2    6.60   18.60
   6  -6  -2   -8.80   18.30
  -6   6   2  -14.00   23.70
  -6   6   2    6.70   18.40
   6   6  -2   20.50   22.30
   6   6  -2  -21.80   13.90
   5  -6  -2   34.40   18.90
  -5  -6   2   24.30   19.80
   5  -6  -2   -5.20   20.50
  -5  -6   2   -4.30   19.30
   5  -6  -2  -14.20   16.10
  -5  -6   2  -14.00    7.50
  -5  -6   2   28.60   16.30
   5   6  -2   34.20   17.30
  -5   6   2   30.30   19.50
  -5   6   2  -13.50   20.10
  -4  -6   2   -8.30   15.30
  -4  -6   2   -0.50   16.90
  -4  -6   2   13.20    7.00
   4  -6  -2   -2.50   15.50
  -4  -6   2  -14.40   15.00
  -4  -6   2   -3.90    6.90
   4  -6  -2   54.19   22.40
   4  -6  -2    7.30   17.30
   4   6  -2   28.80   15.90
   4   6  -2    5.90   15.30
  -4   6   2   -9.10   16.60
  -4   6   2   -6.30   18.80
   3  -6  -2  275.37   36.70
  -3  -6   2  232.18   15.20
  -3  -6   2  256.77   35.10
   3  -6  -2  205.08   32.00
  -3  -6   2  242.08   14.40
   3  -6  -2  260.67   28.60
  -3  -6   2  295.97   33.70
  -3  -6   2  240.38   29.90
  -3   6   2  213.68   28.90
   3   6  -2  189.28   29.40
   3   6  -2  238.08   29.00
  -3   6   2  229.88   35.80
  -2  -6   2   77.79   20.40
   2  -6  -2   64.99   22.60
  -2  -6   2   72.09   11.10
   2  -6  -2   58.49   21.60
  -2  -6   2   71.39    9.20
  -2  -6   2   62.29   22.60
  -2  -6   2  108.39   22.70
   2  -6  -2   73.79   16.60
   2   6  -2   94.09   21.30
   2   6  -2   78.99   20.30
  -2   6   2   73.99   19.60
  -2   6   2   38.40   21.10
   1  -6  -2   30.50   17.40
  -1  -6   2   28.20   18.10
  -1  -6   2   55.29   10.30
   1  -6  -2   45.20   20.50
  -1  -6   2   28.80   18.60
   1  -6  -2   29.90   13.00
  -1  -6   2   37.80   15.80
  -1  -6   2   70.39   11.60
   1   6  -2   70.39   19.10
  -1   6   2   36.40   21.10
   1   6  -2   64.99   20.20
  -1   6   2   47.00   17.00
   0  -6  -2  152.78   21.60
   0  -6  -2  176.38   27.90
   0  -6   2  142.59   27.90
   0  -6   2  156.08   21.70
   0  -6   2  172.48   17.40
   0  -6   2  181.38   23.00
   0  -6  -2  126.99   27.10
   0  -6   2  159.98   26.50
   0  -6  -2  181.78   19.00
   0   6  -2  152.08   25.40
   0   6   2  182.68   24.50
   0   6  -2  193.38   29.90
   0   6   2  157.58   28.00
  -1  -6  -2   54.59   20.30
  -1  -6  -2   71.69   23.30
  -1  -6  -2   66.79   12.00
   1  -6   2   51.29   19.20
  -1  -6  -2   92.79   20.70
   1  -6   2   90.49   24.40
   1  -6   2   99.39   15.90
  -1  -6  -2   80.79   15.20
  -1   6  -2  101.89   21.50
   1   6   2   62.39   17.80
   1   6   2   87.89   21.10
  -1   6  -2  105.99   25.00
  -2  -6  -2   20.90   17.00
  -2  -6  -2   30.40   18.40
  -2  -6  -2  108.79   26.20
   2  -6   2   72.79   22.00
  -2  -6  -2   76.69   12.80
   2  -6   2   50.29   21.50
  -2  -6  -2   76.39   11.70
   2  -6   2   62.89   15.60
  -2   6  -2   88.29   22.90
   2   6   2   84.49   23.00
  -2   6  -2   76.39   23.80
   2   6   2   62.99   19.30
   2   6   2  105.79   20.10
  -3  -6  -2   12.70   18.20
  -3  -6  -2   11.30    8.60
  -3  -6  -2   56.89   23.20
  -3  -6  -2   11.70    8.50
  -3  -6  -2  -11.40   12.50
   3  -6   2   30.10   19.20
   3  -6   2   37.60   20.00
   3  -6   2   -8.50   12.50
   3   6   2   -2.10   13.00
  -3   6  -2   35.20   20.00
  -3   6  -2   16.50   19.60
   3   6   2    0.40   15.80
  -4  -6  -2  101.69   21.00
  -4  -6  -2   66.99   24.70
   4  -6   2  117.19   25.80
  -4  -6  -2   87.19   26.00
   4  -6   2   80.89   19.90
  -4  -6  -2   70.29   13.30
   4  -6   2   81.69   24.40
   4   6   2  102.69   20.10
  -4   6  -2   57.29   23.90
  -4   6  -2   93.89   24.40
   4   6   2  130.59   26.00
   5  -6   2    8.70   19.70
  -5  -6  -2    7.50   11.00
  -5  -6  -2   20.40   21.00
   5  -6   2   -1.20   15.60
  -5  -6  -2   -3.20   19.90
   5  -6   2   12.90   20.90
  -5  -6  -2    4.10   13.90
   5   6   2   41.70   19.60
  -5   6  -2   20.30   20.60
  -5   6  -2   32.10   21.90
  -6  -6  -2   45.70   15.10
   6  -6   2   41.50   24.60
   6  -6   2   41.40   21.70
  -6  -6  -2   26.70   21.70
  -6  -6  -2   80.19   29.00
   6  -6   2   62.29   25.30
   6   6   2   20.70   23.20
   6   6   2   25.40   19.00
  -6   6  -2   35.90   23.90
  -6   6  -2   24.40   23.80
   7  -6   2   35.40   22.60
  -7  -6  -2   55.09   17.70
   7  -6   2   37.70   23.40
  -7  -6  -2   33.90   26.00
   7  -6   2   11.60   23.20
  -7   6  -2   48.00   28.10
   7   6   2   64.89   24.10
  -7   6  -2   26.00   23.60
   7   6   2   54.59   26.20
   8  -6   2  156.68   33.70
   8  -6   2  113.39   32.80
   8  -6   2  125.89   35.50
  -8  -6  -2  160.78   27.70
  -8  -6  -2  164.08   41.00
   8   6   2  105.29   33.90
  -8   6  -2  136.99   36.60
  -8   6  -2  170.68   42.20
   8   6   2  200.38   33.40
   9  -6   2   10.50   26.20
   9  -6   2  -25.10   16.50
   9  -6   2   -9.20   20.20
  -9  -6  -2   12.20   20.30
  -9  -6  -2   31.70   28.40
   9   6   2   15.70   27.60
  -9   6  -2    7.60   26.30
  -9   6  -2   13.40   33.10
  10  -6   2   22.40   24.40
  10  -6   2   30.50   25.70
 -10  -6  -2   12.30   22.80
 -10  -6  -2   23.70   29.60
  10   6   2   30.40   32.00
 -10   6  -2   38.60   34.60
 -10   6  -2  -17.60   29.70
  11  -6   2   -1.40   27.10
 -11  -6  -2  -34.10   24.10
  11  -6   2  -19.00   21.40
 -11  -6  -2  -34.80   23.10
 -11   6  -2   46.80   37.50
  11   6   2  -25.10   30.20
 -11   6  -2   -2.30   32.10
 -10  -7   2    2.00   23.90
  10  -7  -2   10.10   28.20
  10  -7  -2   14.90   36.60
 -10  -7   2  -19.50   26.00
  10   7  -2  -60.19   28.70
 -10   7   2   49.10   42.50
   9  -7  -2    0.60   26.50
  -9  -7   2   43.20   33.00
   9  -7  -2   38.40   29.80
  -9  -7   2   60.99   24.70
   9  -7  -2   25.50   27.40
  -9   7   2   29.40   33.60
   9   7  -2   25.60   30.00
   8  -7  -2   39.20   27.90
  -8  -7   2   34.70   20.20
  -8  -7   2   53.69   34.00
   8  -7  -2  -14.70   22.90
   8  -7  -2   19.10   26.90
  -8   7   2    4.20   30.30
   8   7  -2  -17.30   27.00
   7  -7  -2   55.49   29.30
  -7  -7   2   31.60   16.70
  -7  -7   2  -12.70   23.60
   7  -7  -2   89.59   32.20
   7  -7  -2   78.79   29.10
  -7   7   2   54.79   30.00
   7   7  -2   26.50   26.20
   6  -7  -2  -16.90   19.50
  -6  -7   2    4.50   11.30
   6  -7  -2   -1.20   18.80
  -6  -7   2   -4.00   22.10
   6  -7  -2   -1.90   23.70
   6   7  -2   -9.30   21.90
  -6   7   2  -29.40   23.60
   6   7  -2   -5.70   17.70
   5  -7  -2   29.70   19.90
  -5  -7   2    3.00   19.60
  -5  -7   2   -9.80   18.30
  -5  -7   2    6.20   10.10
   5  -7  -2  -10.80   20.70
   5  -7  -2   20.20   22.00
   5   7  -2   -3.30   18.30
  -5   7   2   12.60   22.10
  -4  -7   2   90.39   27.90
   4  -7  -2  149.19   33.30
  -4  -7   2  119.99   14.90
   4  -7  -2   54.39   24.60
   4  -7  -2   71.09   21.00
  -4  -7   2   84.69   27.40
   4   7  -2  100.29   22.40
  -4   7   2  124.09   30.30
   4   7  -2  113.99   26.90
  -3  -7   2    4.00    7.20
   3  -7  -2   27.20   16.60
  -3  -7   2   -6.50   18.50
  -3  -7   2    2.60   18.20
   3  -7  -2   -7.50   16.40
   3  -7  -2   -1.20   18.50
   3   7  -2   15.70   18.70
   3   7  -2   14.50   16.10
  -3   7   2   41.00   24.30
  -2  -7   2   29.90    9.40
  -2  -7   2   33.80   22.20
   2  -7  -2   18.80   21.80
  -2  -7   2   -5.60   17.00
   2  -7  -2   35.90   20.40
  -2  -7   2   43.40   18.00
   2  -7  -2   21.80   14.90
  -2   7   2   41.90   23.90
   2   7  -2    3.60   16.50
  -1  -7   2   74.49   13.30
  -1  -7   2   63.39   23.10
   1  -7  -2  106.39   29.10
   1  -7  -2  111.19   18.70
   1  -7  -2   47.30   21.60
  -1  -7   2   58.79   23.70
   1   7  -2  116.59   26.10
  -1   7   2  101.99   28.10
   0  -7   2  191.88   32.00
   0  -7  -2  222.08   35.60
   0  -7   2  245.18   36.10
   0  -7   2  249.97   23.50
   0  -7  -2  246.08   23.80
   0  -7  -2  192.08   35.00
   0   7  -2  349.96   54.89
   0   7   2  317.87   39.10
   0   7  -2  244.28   34.70
   1  -7   2   50.39   15.40
  -1  -7  -2   39.40   23.30
   1  -7   2   29.10   19.80
   1  -7   2   29.50   18.20
  -1  -7  -2   69.99   22.20
  -1  -7  -2   63.39   13.70
   1   7   2   66.29   23.30
  -1   7  -2   26.70   21.30
  -1   7  -2  102.89   26.90
  -2  -7  -2   62.59   26.00
  -2  -7  -2   32.30   10.90
   2  -7   2   39.00   20.00
  -2  -7  -2   46.70   20.90
   2  -7   2   42.50   22.00
   2  -7   2   43.60   16.80
  -2   7  -2   13.40   19.50
  -2   7  -2   70.39   26.40
   2   7   2   62.69   22.90
   2   7   2   22.00   18.30
  -3  -7  -2  -15.00    8.70
   3  -7   2   -4.00   14.70
  -3  -7  -2   16.20   18.60
   3  -7   2   37.20   20.80
  -3  -7  -2   19.30   21.40
   3  -7   2    5.90   18.90
  -3   7  -2    4.10   20.70
   3   7   2    7.40   18.60
   3   7   2    3.70   15.90
  -3   7  -2  -12.50   18.90
   4  -7   2  112.99   23.90
   4  -7   2   82.99   26.70
  -4  -7  -2  100.99   16.10
  -4  -7  -2  126.19   30.30
   4  -7   2  100.09   28.60
  -4  -7  -2   79.59   28.40
  -4   7  -2   37.50   23.50
  -4   7  -2   60.79   26.60
   4   7   2  143.59   28.30
   5  -7   2   25.40   22.00
  -5  -7  -2   59.79   27.40
  -5  -7  -2   31.50   13.50
   5  -7   2   58.69   21.90
  -5  -7  -2   72.59   27.70
   5  -7   2   12.20   22.90
   5   7   2   76.59   24.60
  -5   7  -2    8.40   21.50
  -5   7  -2   -9.90   22.60
   6  -7   2   86.39   29.70
  -6  -7  -2  106.19   32.00
   6  -7   2   -1.60   22.70
   6  -7   2   53.19   24.10
  -6  -7  -2   72.49   17.50
   6   7   2   50.79   27.40
  -6   7  -2   71.79   29.70
  -6   7  -2   43.00   27.90
   6   7   2   47.10   24.50
  -7  -7  -2   45.00   17.00
   7  -7   2   21.80   25.50
  -7  -7  -2    9.40   27.00
   7  -7   2   41.70   24.70
   7  -7   2   -7.50   23.20
   7   7   2   13.70   23.50
  -7   7  -2   11.60   33.20
   7   7   2   82.09   30.40
  -7   7  -2   59.59   28.00
   8  -7   2   43.10   28.90
   8  -7   2    0.60   23.90
  -8  -7  -2   -9.10   21.60
  -8  -7  -2    3.40   18.00
   8  -7   2  -11.80   24.90
   8   7   2   32.10   25.10
  -8   7  -2   26.80   29.20
  -8   7  -2    3.50   28.80
   9  -7   2   21.60   27.20
   9  -7   2   32.40   30.40
   9  -7   2    4.60   26.90
  -9  -7  -2   50.29   25.10
  -9  -7  -2   11.20   28.20
   9   7   2   17.00   31.50
  -9   7  -2   22.10   33.40
  -9   7  -2   48.80   37.60
 -10  -7  -2  -24.20   27.00
  10  -7   2   27.80   32.00
  10  -7   2   16.30   28.90
  10  -7   2   42.30   34.80
 -10  -7  -2  -16.40   24.40
  10   7   2  -11.80   27.40
 -10   7  -2   13.30   34.60
 -10   7  -2   40.40   35.20
   9  -8  -2  113.49   38.40
  -9  -8   2   65.39   39.50
  -9  -8   2   84.69   27.70
   9  -8  -2   83.09   38.60
   9  -8  -2  110.09   40.40
  -9   8   2    7.60   40.10
  -8  -8   2   78.99   40.40
   8  -8  -2   20.00   26.70
   8  -8  -2   20.80   28.60
   8  -8  -2   21.70   29.90
   8   8  -2   -5.20   29.90
  -8   8   2   36.20   33.80
  -7  -8   2   51.39   36.90
   7  -8  -2   53.89   28.10
   7  -8  -2   63.19   34.40
  -7  -8   2   54.09   19.30
   7  -8  -2   22.70   28.80
  -7   8   2   13.60   36.20
   7   8  -2   29.70   31.10
  -6  -8   2   70.89   16.60
  -6  -8   2  104.59   36.50
   6  -8  -2   36.30   24.80
   6  -8  -2   52.69   30.80
   6  -8  -2   88.99   29.60
   6   8  -2   11.10   24.20
   6   8  -2   72.79   32.70
  -6   8   2   50.39   32.60
   5  -8  -2  148.59   36.70
  -5  -8   2  176.28   37.10
  -5  -8   2   89.99   30.70
  -5  -8   2  124.19   18.90
   5  -8  -2  128.29   29.70
   5  -8  -2  101.49   32.50
   5   8  -2  168.58   33.70
  -5   8   2  168.28   41.10
   4  -8  -2   14.40   20.80
  -4  -8   2   30.60   23.00
  -4  -8   2   30.10   11.80
   4  -8  -2    4.80   24.10
  -4  -8   2   44.40   34.20
   4  -8  -2    8.00   19.40
  -4   8   2   27.90   26.00
   4   8  -2  -30.00   19.30
  -3  -8   2   19.50    9.60
   3  -8  -2   23.00   22.80
   3  -8  -2   16.30   24.80
   3  -8  -2   13.70   17.40
  -3  -8   2    9.10   23.00
  -3   8   2   29.80   27.70
   3   8  -2   10.60   21.40
   3   8  -2   33.80   21.60
   2  -8  -2   15.20   24.10
  -2  -8   2   22.60   20.40
   2  -8  -2  -15.60   18.50
  -2  -8   2   -0.50   21.00
  -2  -8   2   12.60    9.80
   2  -8  -2   19.20   16.80
   2   8  -2   28.60   23.00
  -2   8   2   19.40   24.80
   1  -8  -2  154.68   34.40
  -1  -8   2  135.09   19.60
   1  -8  -2   95.39   21.40
   1  -8  -2  105.89   28.80
  -1  -8   2  115.59   28.00
  -1  -8   2  158.48   35.30
  -1   8   2  143.89   33.90
   1   8  -2   84.29   27.40
   0  -8  -2   14.70   18.80
   0  -8  -2    8.30   13.90
   0  -8   2    7.70   21.30
   0  -8   2  -15.60   12.10
   0  -8   2   12.60   20.50
   0  -8  -2   17.30   21.70
   0   8   2   13.00   23.90
   0   8  -2   10.40   24.10
  -1  -8  -2  138.89   33.20
   1  -8   2  152.68   34.00
   1  -8   2  137.79   23.10
   1  -8   2  106.79   30.10
  -1  -8  -2  140.99   35.10
  -1  -8  -2  149.79   21.20
  -1   8  -2  140.59   35.20
   1   8   2  186.48   35.90
   2  -8   2   32.00   22.80
  -2  -8  -2   10.60   24.20
  -2  -8  -2   -6.90   10.50
   2  -8   2  -22.20   21.40
   2  -8   2  -14.50   13.00
  -2   8  -2    1.60   23.90
   2   8   2   -0.30   20.00
   2   8   2   17.90   22.50
   3  -8   2   20.70   21.70
  -3  -8  -2    1.50   11.10
   3  -8   2   28.90   17.50
  -3  -8  -2   13.20   22.80
   3  -8   2   21.10   21.30
   3   8   2   26.60   26.10
  -3   8  -2   -9.50   25.10
   3   8   2    2.00   19.20
   4  -8   2   39.80   25.10
   4  -8   2   12.40   23.40
   4  -8   2   28.60   21.70
  -4  -8  -2   80.69   30.30
  -4  -8  -2   84.29   16.70
  -4  -8  -2   81.39   30.00
   4   8   2   46.60   26.80
  -4   8  -2   35.40   28.20
   5  -8   2  158.78   36.60
   5  -8   2  137.29   31.30
  -5  -8  -2  171.78   39.50
   5  -8   2  126.59   35.90
  -5  -8  -2  192.58   24.50
  -5  -8  -2  178.18   39.90
  -5   8  -2  118.19   36.30
   5   8   2  121.39   31.10
  -6  -8  -2   29.70   16.00
   6  -8   2   87.69   34.10
   6  -8   2   85.79   33.70
  -6  -8  -2   12.00   30.20
   6  -8   2   29.30   23.30
   6   8   2   27.60   31.10
  -6   8  -2   71.29   34.70
   6   8   2   54.99   27.00
  -7  -8  -2   30.50   32.30
   7  -8   2   15.30   25.70
   7  -8   2   39.90   28.60
   7  -8   2  -12.10   23.40
  -7  -8  -2    6.90   16.30
  -7   8  -2  -39.50   33.70
   7   8   2    9.00   26.20
   8  -8   2  -27.10   25.70
  -8  -8  -2    4.60   18.80
  -8  -8  -2  -20.80   27.90
   8  -8   2    3.30   30.70
   8   8   2    5.00   29.00
  -8   8  -2    6.30   30.60
   9  -8   2   30.40   29.40
   6  -9  -2   54.39   32.10
   6  -9  -2   80.29   28.90
  -6  -9   2   30.90   15.40
   6  -9  -2   14.10   25.50
   6   9  -2   16.30   31.80
  -6   9   2   26.70   43.60
   5  -9  -2   -7.20   22.90
  -5  -9   2   23.10   26.40
   5  -9  -2   28.90   30.40
   5  -9  -2    4.90   23.80
  -5  -9   2   20.70   13.10
  -5   9   2  -54.99   25.70
   5   9  -2   10.40   25.80
   5   9  -2   23.90   29.20
  -4  -9   2  -14.30   11.30
   4  -9  -2  -32.20   18.00
  -4  -9   2    4.70   23.70
   4  -9  -2  -11.60   21.90
   4  -9  -2   36.00   26.50
  -4   9   2   26.70   34.00
   4   9  -2  -15.40   21.50
  -3  -9   2    3.90   25.60
   3  -9  -2   14.60   22.00
   3  -9  -2  -23.00   20.90
   3  -9  -2   38.90   24.20
  -3  -9   2   18.90   12.30
   3   9  -2   50.69   27.90
  -3   9   2   20.70   30.70
   2  -9  -2   -7.40   22.70
   2  -9  -2   27.20   26.90
  -2  -9   2   40.90   13.20
   2  -9  -2    4.30   17.50
  -2  -9   2   19.50   24.90
  -2   9   2   14.40   28.00
   2   9  -2  -11.70   23.90
   2   9  -2   25.80   26.10
   1  -9  -2   25.90   17.90
  -1  -9   2    6.40   24.10
   1  -9  -2   35.10   26.60
  -1  -9   2   27.40   27.10
   1  -9  -2   29.30   27.40
  -1  -9   2   39.70   15.30
   1   9  -2  -18.70   25.50
  -1   9   2  -30.60   24.10
   0  -9   2  186.98   26.80
   0  -9   2  199.08   40.80
   0  -9  -2  169.18   35.50
   0  -9  -2  144.89   38.60
   0  -9  -2  200.38   26.90
   0  -9   2  247.08   45.70
   0   9   2  147.89   35.90
   0   9  -2  210.98   42.20
  -1  -9  -2    3.30   14.00
   1  -9   2   15.80   23.20
  -1  -9  -2  -28.90   20.40
   1  -9   2   -3.20   21.40
   1  -9   2   15.50   17.50
   1   9   2   11.00   23.10
  -1   9  -2   21.40   31.10
   1   9   2  -44.90   23.30
  -2  -9  -2   48.20   15.70
  -2  -9  -2    3.90   24.70
   2  -9   2   46.80   20.10
   2  -9   2   51.89   27.90
   2  -9   2   14.50   23.50
   2   9   2   34.60   25.20
   2   9   2   46.30   30.10
  -2   9  -2   33.00   30.20
   3  -9   2    8.00   19.90
   3  -9   2    8.90   25.20
  -3  -9  -2   16.90   13.40
   3  -9   2   -5.00   22.70
  -3  -9  -2   -8.30   24.70
  -3   9  -2  -39.70   27.20
   3   9   2    9.50   25.90
   4  -9   2   27.90   22.30
   4  -9   2   21.50   23.80
  -4  -9  -2   22.50   15.60
   4  -9   2   20.80   33.50
  -4  -9  -2    8.60   25.60
  -4   9  -2   -0.10   35.40
   4   9   2   -2.90   24.50
   5  -9   2   52.69   30.20
  -5  -9  -2   10.00   27.00
   5  -9   2    5.40   23.10
  -5  -9  -2   39.20   16.50
  -5   9  -2  -16.80   30.20
   5   9   2   27.70   27.70
  -6  -9  -2   27.00   17.90
   6  -9   2   36.50   29.20
   6  -9   2  102.49   32.10
   6   9   2   52.29   34.40
  -6   9  -2   23.00   35.90
   6   9   2    6.80   25.50
   2 -10  -2   25.80   27.20
  -2 -10   2   32.60   16.00
  -2 -10   2   44.40   31.70
   2 -10  -2   30.20   22.40
   2 -10  -2   -0.10   22.60
   2  10  -2   41.30   30.30
  -2  10   2    8.30   34.70
   1 -10  -2  -18.00   16.70
   1 -10  -2   -7.20   22.40
   1 -10  -2   -5.80   27.60
  -1 -10   2   41.50   17.30
  -1  10   2  -24.90   33.90
   1  10  -2   28.80   30.00
   1  10  -2   48.20   36.70
   0 -10  -2   -9.70   16.00
   0 -10  -2   21.70   27.80
   0 -10   2   12.80   17.70
   0 -10   2  -38.00   20.50
   0  10  -2  -16.40   34.20
   0  10   2   47.70   37.50
   0  10   2  -24.00   22.10
   1 -10   2   53.39   32.10
  -1 -10  -2   81.09   20.60
   1 -10   2  102.39   24.50
  -1 -10  -2  131.19   40.20
   1  10   2  101.19   45.10
  -1  10  -2   39.50   35.40
   1  10   2   28.30   28.50
   2 -10   2  -19.20   26.80
  -2 -10  -2   11.40   15.30
  -2 -10  -2   -2.50   27.60
   2 -10   2   52.19   24.00
   2  10   2  -11.20   25.90
  -2  10  -2   36.70   40.30
  14   0  -3   16.90   30.90
 -14   0   3   47.60   33.60
 -13   0   3   43.70   30.80
  13   0  -3   34.00   28.00
 -13   0   3   91.39   47.70
 -12   0   3   62.19   28.10
  12   0  -3   -4.60   21.80
 -12   0   3   16.90   32.70
 -12   0   3   30.00   26.50
 -11   0   3   98.89   31.80
  11   0  -3   99.49   32.40
 -11   0   3  190.28   35.60
 -11   0   3  148.89   39.30
 -10   0   3  222.48   35.70
  10   0  -3  207.98   35.10
 -10   0   3  171.68   33.90
 -10   0   3  224.28   39.90
   9   0  -3   49.30   15.10
  -9   0   3   34.10   23.10
   9   0  -3   24.80   20.70
  -9   0   3   11.90   18.50
  -9   0   3   43.50   21.30
   8   0  -3   31.00   11.70
  -8   0   3   40.20   20.80
   8   0  -3   40.80   19.40
  -8   0   3   22.30   18.80
  -8   0   3   16.70   10.90
  -8   0   3   31.60   19.90
  -7   0   3  476.05   36.60
  -7   0   3  424.96   37.00
  -7   0   3  525.65   40.30
   7   0  -3  476.35   31.80
   7   0  -3  471.35   36.50
   7   0  -3  396.86   27.60
  -7   0   3  436.46   28.70
   6   0  -3  415.76   31.40
  -6   0   3  354.56   31.10
  -6   0   3  347.77   24.30
  -6   0   3  343.57   29.70
   6   0  -3  338.87   25.40
   6   0  -3  355.96   22.50
  -6   0   3  337.57   31.40
  -5   0   3 1324.27   60.99
  -5   0   3 1236.58   61.99
   5   0  -3 1271.87   53.09
  -5   0   3 1279.37   61.59
   5   0  -3 1271.87   56.59
   5   0  -3 1222.68   60.49
  -5   0   3 1253.07   54.59
   4   0  -3  201.68   20.10
  -4   0   3  153.88   19.00
  -4   0   3  175.48   19.30
   4   0  -3  175.28   16.30
  -4   0   3  135.09   19.40
   4   0  -3  181.68   13.50
  -4   0   3  166.48   15.10
  -3   0   3  133.89   16.40
   3   0  -3  137.89   13.90
  -3   0   3  157.88   16.80
  -3   0   3  165.58   17.60
   3   0  -3  168.28   16.70
  -3   0   3  136.39   12.90
   3   0  -3  156.58   10.90
  -2   0   3  934.71   40.90
  -2   0   3  925.91   41.10
   2   0  -3  958.00   39.00
  -2   0   3  941.81   39.00
   2   0  -3  964.50   40.90
  -2   0   3  934.31   40.90
   2   0  -3  944.41   36.30
  -1   0   3 2123.09   79.59
   1   0  -3 2141.49   79.69
  -1   0   3 2085.89   78.89
   1   0  -3 2202.98   79.29
   1   0  -3 2119.29   78.29
  -1   0   3 2042.40   79.09
   0   0  -3  123.29    5.80
   0   0   3   94.49    6.90
   0   0  -3  121.79    6.40
   1   0   3   11.20    3.20
  -1   0  -3    7.00    4.30
   1   0   3   10.60    4.20
   1   0   3    7.50    3.80
   1   0   3    7.40    3.90
  -1   0  -3   14.50    5.00
  -1   0  -3    5.60    4.90
   2   0   3  714.43   33.30
  -2   0  -3  697.93   33.50
  -2   0  -3  689.73   33.50
  -2   0  -3  745.63   29.40
   2   0   3  722.73   32.20
   2   0   3  716.33   32.00
   2   0   3  717.93   29.10
  -2   0  -3  734.73   34.20
  -3   0  -3    3.40    9.80
  -3   0  -3    1.70    5.70
   3   0   3    3.30    9.00
   3   0   3    0.40    6.70
  -3   0  -3   14.70    9.90
   3   0   3    1.80    6.90
  -3   0  -3   10.00   10.40
  -4   0  -3  721.93   38.70
  -4   0  -3  679.33   37.10
  -4   0  -3  652.23   38.20
   4   0   3  708.93   37.80
   4   0   3  676.83   34.00
   4   0   3  765.42   35.30
  -4   0  -3  605.24   30.00
   5   0   3 2303.17   91.79
  -5   0  -3 2340.27   97.89
  -5   0  -3 2181.88   87.19
  -5   0  -3 2254.67   97.59
  -5   0  -3 2173.38   95.39
   5   0   3 2257.77   92.59
   5   0   3 2253.67   96.19
   6   0   3   42.40   14.90
  -6   0  -3   41.40   16.10
  -6   0  -3   42.90   16.70
   6   0   3   48.70   11.90
  -6   0  -3   56.79   18.50
  -6   0  -3   60.39   10.90
   6   0   3   52.09   13.50
   7   0   3  246.08   24.30
   7   0   3  277.27   29.70
   7   0   3  263.97   24.10
  -7   0  -3  271.27   31.20
  -7   0  -3  287.87   33.10
  -7   0  -3  238.28   30.30
  -7   0  -3  239.68   19.40
  -8   0  -3   28.80   19.00
   8   0   3   48.00   20.40
   8   0   3   71.59   17.20
  -8   0  -3   30.90   20.30
  -8   0  -3   33.40   21.00
   9   0   3    6.00   18.40
  -9   0  -3   -8.90   19.00
  -9   0  -3   23.70   23.00
  -9   0  -3  -15.80   17.50
   9   0   3  -23.60   11.90
  10   0   3  230.38   31.60
 -10   0  -3  248.18   38.20
  10   0   3  216.18   35.70
 -10   0  -3  283.47   45.30
 -10   0  -3  213.68   39.80
 -11   0  -3  149.09   38.30
  11   0   3  168.18   39.20
 -11   0  -3  137.99   33.80
 -11   0  -3  330.07   49.50
  12   0   3    4.90   30.40
 -12   0  -3   60.09   28.70
 -12   0  -3   -2.20   24.00
 -12   0  -3  -29.80   27.30
 -13   0  -3  -25.00   27.00
  13   0   3   39.10   29.00
  14   0   3   14.90   27.00
 -14   0  -3   -4.10   34.40
 -14  -1   3   36.70   34.80
 -14  -1   3   27.50   33.10
  14  -1  -3    2.00   33.20
 -14  -1   3  -27.40   35.80
  14   1  -3    2.70   29.30
 -14   1   3  -18.30   28.00
 -13  -1   3   41.00   33.60
  13  -1  -3   19.20   26.80
 -13  -1   3   17.10   30.90
 -13  -1   3   41.90   39.90
 -13   1   3   53.69   33.40
  13   1  -3  104.69   39.30
 -12  -1   3  -19.20   29.90
 -12  -1   3   16.40   27.10
 -12  -1   3  -25.30   24.40
  12  -1  -3   29.60   27.30
 -12   1   3   41.40   29.20
  12   1  -3   26.60   30.40
 -11  -1   3   29.10   23.80
 -11  -1   3  -16.20   19.10
  11  -1  -3   15.80   22.80
 -11  -1   3  -13.40   25.40
 -11   1   3  -38.60   15.50
 -11   1   3    9.20   25.60
  11   1  -3   -8.00   22.20
 -10  -1   3  109.19   30.00
 -10  -1   3  153.38   34.50
  10  -1  -3  141.09   29.80
 -10  -1   3  205.88   35.80
 -10   1   3  137.99   29.50
  10   1  -3  190.58   35.90
 -10   1   3   92.99   31.00
 -10   1   3  113.39   33.10
  -9  -1   3   69.99   23.70
   9  -1  -3  117.99   27.10
  -9  -1   3  130.09   30.30
   9  -1  -3  183.78   24.30
  -9  -1   3  132.69   30.10
  -9   1   3  162.18   27.50
  -9   1   3  202.28   35.80
  -9   1   3  143.39   25.10
   9   1  -3  226.98   32.70
   9   1  -3  132.89   20.50
  -9   1   3   84.39   24.30
  -8  -1   3  147.09   28.90
  -8  -1   3  150.18   27.20
  -8  -1   3   94.59   24.50
   8  -1  -3  136.99   27.10
   8  -1  -3  157.28   21.60
  -8   1   3  145.09   30.30
  -8   1   3  132.89   22.40
  -8   1   3  191.08   26.60
   8   1  -3  157.28   27.30
  -8   1   3  138.29   27.80
   8   1  -3  116.09   17.70
   7  -1  -3   42.40   12.80
  -7  -1   3   48.50   18.60
  -7  -1   3   59.59   20.00
   7  -1  -3   25.60   14.30
  -7  -1   3   46.10    9.50
   7  -1  -3   55.49   19.80
  -7  -1   3   71.19   20.00
  -7   1   3   35.10   14.70
   7   1  -3   33.30   16.00
  -7   1   3   30.10   18.00
   7   1  -3   56.89   12.00
  -7   1   3   85.09   22.70
  -7   1   3   71.69   18.40
  -6  -1   3  764.42   46.70
   6  -1  -3  736.63   37.50
  -6  -1   3  729.93   34.20
  -6  -1   3  698.83   44.60
   6  -1  -3  713.33   44.10
  -6  -1   3  784.52   45.90
   6  -1  -3  722.13   41.40
  -6   1   3  745.63   45.30
  -6   1   3  638.84   39.00
  -6   1   3  655.43   45.30
   6   1  -3  720.63   44.30
  -6   1   3  760.62   41.10
   6   1  -3  720.83   34.90
   5  -1  -3   45.00   14.90
  -5  -1   3   30.20    8.10
  -5  -1   3   34.60   14.70
  -5  -1   3   43.90   13.90
   5  -1  -3   32.90   12.30
   5  -1  -3   31.50    9.70
  -5  -1   3    3.50   11.80
  -5   1   3   57.09   13.40
  -5   1   3   24.80   12.70
   5   1  -3   33.30   14.80
   5   1  -3   55.39    9.40
  -5   1   3   71.49   16.70
  -5   1   3   31.80   15.30
  -4  -1   3  203.88   14.10
   4  -1  -3  220.78   22.10
  -4  -1   3  179.28   19.60
   4  -1  -3  196.78   16.70
  -4  -1   3  195.58   21.90
  -4  -1   3  165.18   20.20
  -4  -1   3  190.28   15.70
   4  -1  -3  191.18   18.50
  -4   1   3  184.78   17.70
   4   1  -3  204.68   22.00
  -4   1   3  188.08   19.30
  -4   1   3  226.98   22.80
   4   1  -3  215.98   14.70
  -4   1   3  184.88   20.60
  -3  -1   3  579.84   31.20
   3  -1  -3  550.74   29.00
  -3  -1   3  521.15   28.30
   3  -1  -3  590.94   31.40
   3  -1  -3  576.34   27.80
  -3  -1   3  541.95   32.50
   3  -1  -3  554.84   28.20
  -3  -1   3  608.44   26.10
  -3  -1   3  562.14   26.20
   3   1  -3  591.94   25.40
   3   1  -3  585.94   31.20
  -3   1   3  526.85   30.30
  -3   1   3  507.05   30.20
   2  -1  -3 3024.60  117.39
  -2  -1   3 3100.89  115.69
  -2  -1   3 3117.29  115.19
  -2  -1   3 3049.59  114.09
   2  -1  -3 3194.08  119.79
  -2  -1   3 3130.79  118.69
  -2  -1   3 2982.00  119.89
   2  -1  -3 3237.08  116.89
   2  -1  -3 3001.80  115.59
  -2   1   3 3181.68  118.19
   2   1  -3 3280.57  118.49
  -2   1   3 3112.69  119.29
  -2   1   3 3071.59  119.69
   2   1  -3 3044.70  114.49
  -1  -1   3 1786.02   71.29
   1  -1  -3 1862.41   70.29
  -1  -1   3 1902.21   70.29
   1  -1  -3 1877.11   71.59
  -1  -1   3 1829.82   71.69
   1  -1  -3 1900.11   71.29
  -1  -1   3 1857.61   72.69
  -1  -1   3 1824.62   73.09
   1  -1  -3 1849.31   73.59
  -1   1   3 1952.10   73.59
  -1   1   3 1851.31   72.09
  -1   1   3 1940.81   70.69
   0  -1   3   23.70    7.20
   0  -1  -3   17.40    7.40
   0  -1   3   11.30    5.10
   0  -1  -3   11.90    5.80
   0  -1   3   32.20    5.90
   0  -1  -3   19.30    4.80
   0  -1  -3   19.10    4.40
   0  -1   3   17.50    3.10
   0  -1   3   18.30    3.00
   0  -1   3   23.70    7.00
   0  -1  -3   18.80    6.40
   0   1  -3   18.90    6.80
   0   1   3   10.50    6.60
   0   1  -3   18.50    7.30
   0   1   3   20.60    3.20
  -1  -1  -3  591.44   25.20
  -1  -1  -3  619.44   25.50
   1  -1   3  608.54   26.40
  -1  -1  -3  602.84   29.60
  -1  -1  -3  610.34   25.40
   1  -1   3  562.34   28.50
   1  -1   3  599.94   27.80
   1  -1   3  605.44   26.50
  -1  -1  -3  589.64   29.00
  -1   1  -3  623.54   27.70
  -1   1  -3  581.84   29.10
  -1   1  -3  618.74   24.60
   1   1   3  639.94   25.50
   1   1   3  631.34   27.80
   2  -1   3   62.59   10.30
  -2  -1  -3   62.39    9.00
   2  -1   3   40.40    9.90
  -2  -1  -3   75.29   10.60
   2  -1   3   46.00    9.70
   2  -1   3   66.59   10.40
  -2  -1  -3   58.69    8.60
  -2  -1  -3   47.30   12.20
  -2  -1  -3   59.19   11.60
  -2   1  -3   60.19   13.30
  -2   1  -3   66.49   12.00
   2   1   3   68.79   11.20
  -2   1  -3   63.99   11.20
  -2   1  -3   70.79    9.40
   3  -1   3  473.45   26.80
  -3  -1  -3  471.75   24.90
   3  -1   3  489.65   27.50
  -3  -1  -3  471.85   29.90
  -3  -1  -3  466.65   27.00
  -3  -1  -3  412.06   25.20
   3  -1   3  483.05   26.80
  -3   1  -3  489.55   24.70
   3   1   3  501.95   26.10
  -3   1  -3  478.75   30.00
  -3   1  -3  451.85   26.00
   3   1   3  496.55   28.60
  -3   1  -3  480.85   29.80
  -4  -1  -3   47.00   15.80
  -4  -1  -3   31.80   11.70
   4  -1   3   37.70   12.40
  -4  -1  -3   50.59   13.70
   4  -1   3   50.89   12.00
   4  -1   3   52.99   12.50
  -4   1  -3   48.90   14.80
   4   1   3   34.80   13.00
  -4   1  -3   48.30   14.80
   4   1   3   61.29   12.00
  -4   1  -3   43.70   11.60
  -4   1  -3   63.49   12.40
   5  -1   3  187.48   19.90
  -5  -1  -3  189.78   23.30
   5  -1   3  146.49   20.60
  -5  -1  -3  147.29   22.30
   5  -1   3  170.08   18.80
  -5  -1  -3  188.48   25.10
  -5   1  -3  144.29   17.70
   5   1   3  188.78   18.00
   5   1   3  163.08   21.20
  -5   1  -3  182.78   24.60
   5   1   3  183.48   18.50
  -5   1  -3  188.58   19.40
  -5   1  -3  164.28   24.00
   6  -1   3   13.50   10.80
   6  -1   3   17.20   12.30
  -6  -1  -3    0.90   13.30
  -6  -1  -3   14.80   14.10
  -6  -1  -3   23.00   14.80
   6  -1   3   -9.40   10.80
   6   1   3   -3.30    8.30
  -6   1  -3   22.90   15.10
  -6   1  -3   -1.20   10.10
  -6   1  -3   -1.90   10.90
   6   1   3   14.00   14.10
   6   1   3   -3.30    8.90
  -6   1  -3    1.80   13.60
   7  -1   3  103.99   21.60
  -7  -1  -3   63.29   21.50
   7  -1   3   88.19   17.10
  -7  -1  -3   19.90   17.20
  -7  -1  -3   68.69   20.00
   7  -1   3   73.29   17.20
   7   1   3   57.29   14.20
  -7   1  -3   62.59   22.30
   7   1   3   62.49   20.10
  -7   1  -3   79.59   18.00
  -7   1  -3   73.89   21.30
  -7   1  -3   51.89   14.70
  -8  -1  -3   58.09   22.70
   8  -1   3   68.49   21.70
   8  -1   3   74.89   26.40
  -8  -1  -3  125.59   27.10
   8  -1   3   62.29   17.80
  -8  -1  -3   61.09   22.00
   8   1   3   49.80   19.50
  -8   1  -3   13.90   16.70
  -8   1  -3   53.49   16.30
  -8   1  -3   62.59   23.30
  -8   1  -3   72.69   24.30
   8   1   3  104.19   18.90
  -9  -1  -3   94.09   28.10
  -9  -1  -3   69.09   25.60
  -9  -1  -3   94.09   27.70
   9  -1   3  106.79   21.30
   9  -1   3   53.69   21.60
   9   1   3   73.69   24.80
   9   1   3  104.09   20.10
  -9   1  -3   99.39   24.70
  -9   1  -3   97.89   27.10
  -9   1  -3   70.29   26.10
 -10  -1  -3  179.18   36.50
 -10  -1  -3  111.09   29.00
  10  -1   3  156.58   27.10
  10  -1   3  136.29   29.40
 -10  -1  -3  140.69   31.60
 -10   1  -3  138.89   29.30
  10   1   3  207.88   28.70
 -10   1  -3  195.68   36.50
 -10   1  -3  122.79   33.50
  10   1   3  166.48   34.50
 -11  -1  -3  111.69   35.20
 -11  -1  -3  199.58   43.00
 -11  -1  -3   85.89   30.30
  11  -1   3  214.68   38.10
  11  -1   3  181.98   30.80
  11   1   3  241.08   43.00
 -11   1  -3  167.58   39.00
 -12  -1  -3   -0.20   26.40
 -12  -1  -3   31.80   32.60
  12  -1   3   23.40   23.90
 -12  -1  -3   10.80   25.70
 -12   1  -3   23.50   31.70
  12   1   3  -13.20   30.20
 -13  -1  -3   -6.10   33.60
  13  -1   3   22.90   25.10
 -13  -1  -3   12.90   30.40
 -13  -1  -3   10.70   30.40
 -13   1  -3  -16.10   36.10
  13   1   3   11.30   34.40
  14  -1   3   -1.10   26.20
 -14  -1  -3    3.60   33.20
 -14  -1  -3   35.70   32.90
 -14   1  -3  -16.50   26.10
  14   1   3   66.29   47.40
 -14  -2   3   82.79   40.90
 -14  -2   3   16.80   38.10
 -14  -2   3    9.80   30.40
  14  -2  -3  -28.20   31.40
 -14   2   3  -14.10   28.20
  14   2  -3   17.50   38.20
 -13  -2   3  107.59   44.40
  13  -2  -3   45.70   32.00
 -13  -2   3  116.79   40.10
 -13  -2   3  172.38   45.20
 -13   2   3   17.10   30.40
  13   2  -3  131.69   39.80
 -12  -2   3   10.40   25.20
 -12  -2   3   37.70   31.30
 -12  -2   3  -22.90   25.70
  12  -2  -3   -7.30   22.90
  12   2  -3  -12.90   27.90
 -12   2   3  -13.60   31.10
 -11  -2   3  103.29   31.80
 -11  -2   3   40.90   30.30
 -11  -2   3   10.80   25.30
  11  -2  -3   57.19   29.50
  11   2  -3   74.09   27.70
 -11   2   3   82.59   33.20
 -10  -2   3   16.10   23.60
  10  -2  -3   35.00   18.40
 -10  -2   3   77.79   29.60
  10  -2  -3   -3.60   20.50
 -10  -2   3   16.70   23.60
 -10   2   3  106.39   28.10
 -10   2   3   43.30   25.80
  10   2  -3   35.20   21.90
  -9  -2   3  162.98   32.00
  -9  -2   3  146.59   32.40
   9  -2  -3  107.39   27.50
   9  -2  -3  181.28   25.80
  -9  -2   3  180.88   33.80
   9   2  -3  184.58   33.20
  -9   2   3  134.89   26.70
  -9   2   3  154.98   29.20
   8  -2  -3   -7.10   15.40
  -8  -2   3   46.60   21.00
  -8  -2   3   44.10   20.50
  -8  -2   3   23.00   20.90
   8  -2  -3   -1.70   16.60
   8  -2  -3   25.10   17.10
   8  -2  -3   38.80   15.50
  -8   2   3   25.70   20.30
  -8   2   3   52.19   19.80
   8   2  -3   41.40   13.70
   8   2  -3   27.50   18.90
   7  -2  -3   33.80   18.10
   7  -2  -3   27.60   16.50
  -7  -2   3   28.20   19.00
  -7  -2   3   49.50   19.20
  -7  -2   3   15.60   15.90
   7  -2  -3   36.20   13.70
   7   2  -3   27.40   11.00
  -7   2   3   45.50   19.80
   7   2  -3   30.90   17.70
  -7   2   3   36.00   16.20
  -6  -2   3  102.79   15.00
  -6  -2   3  154.38   26.20
   6  -2  -3   95.19   21.60
   6  -2  -3  109.29   17.40
   6  -2  -3  103.39   19.00
   6  -2  -3  117.59   17.10
  -6  -2   3  140.39   21.40
  -6  -2   3   91.89   11.00
  -6  -2   3  100.39   19.90
  -6   2   3  102.59   22.20
   6   2  -3  111.69   21.40
  -6   2   3  129.49   21.80
   6   2  -3  114.79   15.70
  -6   2   3  103.39   20.60
   5  -2  -3 1031.10   51.59
  -5  -2   3 1001.00   43.30
  -5  -2   3 1050.19   57.49
  -5  -2   3  987.50   53.19
   5  -2  -3  928.81   45.80
  -5  -2   3 1041.90   46.40
  -5  -2   3 1063.49   50.29
   5  -2  -3 1067.99   49.99
   5  -2  -3 1051.09   55.39
  -5   2   3  994.80   53.29
  -5   2   3  954.10   52.49
  -5   2   3 1106.09   56.89
   5   2  -3 1068.79   46.00
   5   2  -3 1049.00   53.99
   4  -2  -3  338.37   25.00
  -4  -2   3  353.86   19.70
  -4  -2   3  297.77   28.60
  -4  -2   3  327.97   19.50
  -4  -2   3  368.86   22.70
  -4  -2   3  309.57   26.40
   4  -2  -3  354.36   28.80
   4  -2  -3  328.67   24.50
   4  -2  -3  314.37   20.20
  -4   2   3  340.77   28.50
  -4   2   3  331.67   26.90
   4   2  -3  328.67   26.90
  -4   2   3  336.77   26.70
   4   2  -3  332.77   21.20
  -3  -2   3  212.38   14.10
   3  -2  -3  250.37   19.50
  -3  -2   3  211.58   19.80
  -3  -2   3  244.88   13.80
   3  -2  -3  257.47   14.90
   3  -2  -3  252.07   22.90
   3  -2  -3  269.27   20.90
  -3  -2   3  244.28   16.90
  -3  -2   3  265.77   24.60
   3   2  -3  255.97   21.20
  -3   2   3  249.38   23.50
  -3   2   3  278.17   23.10
  -3   2   3  285.57   22.00
   3   2  -3  249.08   17.30
  -2  -2   3 1311.97   55.39
   2  -2  -3 1272.57   57.79
  -2  -2   3 1209.48   56.79
  -2  -2   3 1248.78   56.09
   2  -2  -3 1312.07   54.99
  -2  -2   3 1253.07   53.09
   2  -2  -3 1241.68   53.19
   2  -2  -3 1295.97   49.00
  -2  -2   3 1287.97   52.69
  -2   2   3 1186.48   56.29
  -2   2   3 1276.17   54.69
  -2   2   3 1332.87   54.09
  -1  -2   3  727.23   33.20
  -1  -2   3  743.13   34.90
  -1  -2   3  693.83   34.50
   1  -2  -3  695.73   32.80
   1  -2  -3  734.63   30.60
   1  -2  -3  682.73   34.20
  -1  -2   3  725.03   34.50
   1  -2  -3  692.53   31.50
  -1  -2   3  706.33   34.40
  -1   2   3  720.73   31.70
  -1   2   3  666.43   35.50
   0  -2   3   79.59   11.30
   0  -2  -3  109.29   10.40
   0  -2   3   98.29    6.00
   0  -2  -3   89.69   12.40
   0  -2  -3   98.99    9.70
   0  -2   3  107.89   16.00
   0  -2   3  111.49   14.60
   0  -2  -3  114.69   16.00
   0  -2  -3   81.89   13.60
   0  -2   3  118.99   14.10
   0  -2   3  112.69    6.50
   0   2  -3  118.09   15.10
   0   2   3  123.29   10.90
   0   2   3  106.99   14.30
   1  -2   3  281.47   20.10
  -1  -2  -3  291.57   19.30
  -1  -2  -3  242.18   22.10
  -1  -2  -3  266.27   15.70
   1  -2   3  241.58   20.60
   1  -2   3  314.77   20.10
   1  -2   3  260.67   15.80
  -1  -2  -3  273.57   14.00
  -1  -2  -3  271.47   13.70
  -1  -2  -3  257.37   20.50
   1  -2   3  292.57   17.70
  -1   2  -3  271.97   21.40
   1   2   3  315.97   20.60
   1   2   3  273.97   18.30
   2  -2   3  419.86   26.50
  -2  -2  -3  449.16   20.90
  -2  -2  -3  427.16   28.50
  -2  -2  -3  425.36   23.40
  -2  -2  -3  447.96   21.10
   2  -2   3  437.76   26.40
  -2  -2  -3  420.16   28.80
   2  -2   3  431.76   26.30
   2  -2   3  391.16   24.20
   2   2   3  471.55   26.00
   2   2   3  475.85   22.50
  -2   2  -3  451.65   28.30
  -2   2  -3  461.35   28.60
  -3  -2  -3  523.35   34.40
   3  -2   3  536.75   31.50
  -3  -2  -3  558.14   34.30
  -3  -2  -3  549.15   29.70
  -3  -2  -3  530.25   27.20
  -3  -2  -3  515.75   26.40
   3  -2   3  536.95   30.30
   3  -2   3  569.64   31.50
   3   2   3  571.44   29.70
  -3   2  -3  507.85   32.20
   3   2   3  561.64   24.10
  -3   2  -3  543.75   32.20
  -3   2  -3  493.95   32.30
   4  -2   3  550.14   33.40
  -4  -2  -3  570.74   29.70
   4  -2   3  567.64   33.60
  -4  -2  -3  610.84   34.10
  -4  -2  -3  504.95   29.70
  -4  -2  -3  617.54   39.10
   4  -2   3  539.95   34.20
  -4   2  -3  618.94   35.10
   4   2   3  538.95   34.80
  -4   2  -3  528.15   35.50
  -4   2  -3  542.25   36.30
   4   2   3  575.94   31.50
  -4   2  -3  540.05   26.50
   5  -2   3   91.89   16.80
  -5  -2  -3   92.29   21.20
  -5  -2  -3   87.79   15.10
   5  -2   3   70.49   15.00
  -5  -2  -3  105.99   17.90
   5  -2   3   77.09   17.30
  -5  -2  -3   68.19   12.60
   5   2   3   71.19   17.00
  -5   2  -3   72.99   18.30
  -5   2  -3   68.89   16.40
   5   2   3   96.49   15.80
  -5   2  -3   83.79   12.40
  -5   2  -3   88.99   18.00
  -6  -2  -3   84.19   18.50
  -6  -2  -3   89.99   23.50
  -6  -2  -3   87.09   19.30
   6  -2   3  115.79   19.50
  -6  -2  -3   92.99   23.50
   6  -2   3  130.69   20.40
   6  -2   3  103.89   20.80
   6   2   3   79.69   16.40
  -6   2  -3   59.09   16.40
  -6   2  -3  115.79   22.60
   6   2   3   95.49   20.10
  -6   2  -3   93.49   15.00
  -6   2  -3   71.29   20.00
  -7  -2  -3  186.08   30.90
   7  -2   3  195.48   25.10
  -7  -2  -3  187.18   28.90
  -7  -2  -3  194.48   28.80
   7  -2   3  196.68   26.20
   7  -2   3  148.39   25.00
  -7   2  -3  192.28   29.90
   7   2   3  192.78   27.40
   7   2   3  154.68   21.10
  -7   2  -3  163.48   25.70
  -7   2  -3  201.48   22.00
  -7   2  -3  206.28   31.80
   8  -2   3   15.60   19.50
  -8  -2  -3   26.90   19.40
   8  -2   3    9.30   16.70
  -8  -2  -3   15.80   21.00
  -8  -2  -3   -7.70   18.10
   8  -2   3    2.80   13.70
  -8   2  -3   33.20   22.00
  -8   2  -3   32.90   17.60
  -8   2  -3   10.50   14.10
   8   2   3   42.40   19.90
  -8   2  -3    3.90   19.90
   8   2   3   20.10   13.40
   9  -2   3   20.90   19.00
  -9  -2  -3   -2.20   21.50
  -9  -2  -3   -1.00   19.00
   9  -2   3    4.90   15.30
  -9  -2  -3  -19.80   18.70
  -9   2  -3  -22.70   19.80
   9   2   3   42.10   23.10
   9   2   3    6.90   14.70
  -9   2  -3   43.90   18.70
  10  -2   3   30.10   18.90
  10  -2   3  -20.50   18.50
 -10  -2  -3   -4.70   24.80
 -10  -2  -3   43.90   23.90
 -10  -2  -3  -22.20   20.00
 -10   2  -3   47.00   27.30
  10   2   3   28.10   21.30
  10   2   3   25.10   22.60
 -11  -2  -3   37.90   30.40
 -11  -2  -3  106.99   36.00
  11  -2   3   39.30   25.20
 -11  -2  -3   65.29   31.80
  11  -2   3   67.79   25.90
  11   2   3   81.79   28.20
 -11   2  -3   31.80   29.90
 -12  -2  -3   14.50   28.50
  12  -2   3   24.80   26.40
 -12  -2  -3    3.20   33.00
 -12  -2  -3    2.10   27.20
  12   2   3   19.50   30.40
 -12   2  -3   20.00   31.00
 -13  -2  -3   18.90   33.40
 -13  -2  -3  -37.30   33.40
  13  -2   3  -17.20   22.80
 -13  -2  -3   27.80   31.30
 -13   2  -3   -0.70   33.90
  13   2   3   15.10   28.40
 -14  -2  -3  -16.30   31.60
  14  -2   3    2.60   28.60
 -14  -2  -3   -7.50   41.30
 -14  -2  -3   -9.30   33.10
 -14   2  -3  -41.90   37.10
  14   2   3   12.20   35.20
  14  -3  -3   14.40   32.80
 -14  -3   3   42.00   39.30
 -14  -3   3   51.39   40.80
 -14  -3   3   14.50   39.30
 -14   3   3   35.00   41.60
  13  -3  -3   44.00   32.70
 -13  -3   3  -16.00   36.20
 -13  -3   3  -42.80   29.90
 -13  -3   3    1.00   32.20
 -13   3   3   27.90   35.80
  13   3  -3   75.79   37.60
 -12  -3   3   32.90   32.30
  12  -3  -3  -41.10   22.40
 -12  -3   3    9.50   27.60
 -12  -3   3   55.49   31.70
 -12   3   3  -14.20   31.70
  12   3  -3   19.10   31.20
  11  -3  -3   60.39   29.00
 -11  -3   3  172.98   42.90
 -11  -3   3  177.78   39.30
 -11  -3   3  131.79   37.40
 -11   3   3  115.19   34.00
  11   3  -3  121.39   34.60
 -10  -3   3   19.70   24.60
  10  -3  -3   18.20   22.70
 -10  -3   3   31.20   25.00
  10  -3  -3   30.00   26.40
 -10  -3   3   21.70   25.20
 -10   3   3   35.90   25.60
 -10   3   3   15.40   21.70
  10   3  -3   58.89   29.10
  -9  -3   3   -7.20   21.30
  -9  -3   3   31.20   20.50
  -9  -3   3   24.40   21.90
   9  -3  -3  -10.10   15.40
   9  -3  -3    4.50   20.50
  -9   3   3  -20.60   18.20
   9   3  -3   49.99   23.60
  -9   3   3   21.80   23.00
   8  -3  -3  422.16   43.50
  -8  -3   3  367.26   37.00
   8  -3  -3  353.26   36.40
   8  -3  -3  345.27   37.50
  -8  -3   3  367.06   39.00
  -8  -3   3  347.77   41.80
   8   3  -3  395.66   29.60
   8   3  -3  401.76   40.40
  -8   3   3  341.87   39.50
  -8   3   3  382.16   39.70
   7  -3  -3  354.06   32.60
  -7  -3   3  348.57   35.50
   7  -3  -3  355.96   34.90
  -7  -3   3  374.96   32.90
   7  -3  -3  307.27   36.90
  -7  -3   3  279.97   37.60
   7   3  -3  301.37   26.50
  -7   3   3  310.97   34.70
   7   3  -3  342.97   36.50
  -7   3   3  310.47   34.80
  -6  -3   3  158.18   28.30
  -6  -3   3  178.38   26.30
   6  -3  -3  148.69   23.00
  -6  -3   3  162.58   21.70
  -6  -3   3  163.18   17.70
  -6  -3   3  138.49   14.00
   6  -3  -3  133.99   22.50
   6  -3  -3  133.39   24.90
  -6   3   3  124.89   23.30
   6   3  -3  132.09   17.60
  -6   3   3  120.99   22.70
   6   3  -3  127.29   24.10
  -6   3   3  116.59   24.30
   5  -3  -3    3.90    6.60
  -5  -3   3   -0.30    6.40
   5  -3  -3    4.50   11.40
  -5  -3   3   15.90    8.10
   5  -3  -3   -3.50   11.30
  -5  -3   3   12.60    9.60
  -5  -3   3   11.30   12.00
   5  -3  -3    8.60   13.40
  -5  -3   3   16.60   15.80
   5   3  -3   40.40   15.80
  -5   3   3   27.60   15.10
  -5   3   3   11.30   12.40
   5   3  -3    6.80    9.20
  -5   3   3   27.10   15.30
  -4  -3   3  184.88   16.80
  -4  -3   3  181.18   13.10
  -4  -3   3  172.88   21.50
   4  -3  -3  159.58   21.30
  -4  -3   3  201.08   25.40
  -4  -3   3  183.88   14.40
   4  -3  -3  173.88   25.80
   4  -3  -3  166.28   21.20
   4   3  -3  191.68   22.80
  -4   3   3  182.28   21.70
  -4   3   3  165.18   23.30
  -4   3   3  168.18   22.20
   4   3  -3  233.38   19.60
  -3  -3   3  143.79   16.60
  -3  -3   3  145.69   21.10
  -3  -3   3  136.39    7.90
   3  -3  -3  158.78   19.40
  -3  -3   3  141.09   18.40
   3  -3  -3  121.79   17.80
  -3  -3   3  136.39   21.30
   3  -3  -3  157.38   22.10
   3   3  -3  163.28   17.10
  -3   3   3  146.39   19.00
  -3   3   3  126.19   20.60
  -2  -3   3  319.47   23.30
  -2  -3   3  309.97   24.00
   2  -3  -3  318.47   21.70
   2  -3  -3  306.37   16.10
  -2  -3   3  284.57   24.80
   2  -3  -3  310.77   23.10
  -2  -3   3  348.37   23.10
   2  -3  -3  301.37   24.60
   2  -3  -3  331.57   28.10
  -2  -3   3  284.97   25.60
  -2   3   3  329.77   22.50
  -2   3   3  374.56   28.30
  -1  -3   3  318.27   22.70
  -1  -3   3  283.47   23.80
   1  -3  -3  326.37   24.30
   1  -3  -3  284.37   25.80
   1  -3  -3  294.07   20.30
  -1  -3   3  318.17   23.60
  -1  -3   3  329.97   22.50
  -1  -3   3  330.07   24.30
   1  -3  -3  285.97   18.10
   1  -3  -3  277.97   18.80
  -1   3   3  290.97   20.50
  -1   3   3  283.07   25.20
   0  -3   3   95.09   12.80
   0  -3  -3  125.19   17.00
   0  -3   3   96.69   14.60
   0  -3   3  108.29   17.30
   0  -3  -3   88.39   11.70
   0  -3  -3  116.29   18.60
   0  -3   3   94.89   15.10
   0  -3   3   83.89    8.10
   0  -3   3  102.69    8.30
   0  -3  -3  103.29   10.90
   0  -3  -3   95.29   14.10
   0   3   3  103.09   16.10
   0   3  -3  103.99   15.90
   0   3   3   85.99   13.10
  -1  -3  -3   57.89   13.40
   1  -3   3   65.49    9.80
  -1  -3  -3   72.29   10.90
  -1  -3  -3   69.09    8.50
  -1  -3  -3   72.69   16.00
  -1  -3  -3   59.09   13.50
   1  -3   3   66.09   13.90
   1  -3   3   67.79   14.10
   1  -3   3   70.59   15.60
   1  -3   3   76.89   11.90
  -1  -3  -3   74.79    8.80
  -1   3  -3   78.19   15.00
   1   3   3   84.79   13.90
  -1   3  -3   52.59   14.30
  -2  -3  -3  167.68   11.80
  -2  -3  -3  171.48   11.40
  -2  -3  -3  176.48   23.30
   2  -3   3  129.09   17.40
  -2  -3  -3  156.98   15.40
   2  -3   3  162.28   17.00
   2  -3   3  149.49   19.40
  -2  -3  -3  160.58   20.80
   2  -3   3  144.69   19.60
  -2   3  -3  133.29   19.70
   2   3   3  132.29   16.30
  -2   3  -3  185.88   21.70
   2   3   3  137.99   18.50
   3  -3   3  989.50   47.60
  -3  -3  -3  961.30   52.39
   3  -3   3  993.90   50.49
  -3  -3  -3  990.20   42.20
   3  -3   3  931.61   50.19
  -3  -3  -3  987.80   41.90
  -3  -3  -3 1022.70   53.69
  -3  -3  -3 1026.80   46.70
  -3   3  -3 1039.90   52.29
   3   3   3 1035.60   49.00
  -3   3  -3  896.51   49.70
   3   3   3  951.00   43.40
  -4  -3  -3   30.60    9.40
   4  -3   3   30.50   13.20
  -4  -3  -3   22.80   11.20
   4  -3   3   59.79   14.20
  -4  -3  -3   37.30   15.80
  -4  -3  -3    5.30   13.20
   4  -3   3   25.50   12.70
  -4  -3  -3   21.10    8.10
   4   3   3   30.80   11.70
   4   3   3   30.80    8.10
  -4   3  -3   15.10   14.80
  -4   3  -3   -2.80   13.20
  -4   3  -3   18.60   12.60
  -5  -3  -3   44.90   11.40
   5  -3   3   20.90   14.00
  -5  -3  -3   34.50   10.20
  -5  -3  -3   28.40   16.80
   5  -3   3   38.10   14.80
  -5  -3  -3   62.29   15.10
   5  -3   3   37.60   16.00
   5   3   3    8.70   10.60
  -5   3  -3   22.30   13.60
   5   3   3   29.60    6.60
  -5   3  -3   77.59   19.70
   5   3   3   49.00   15.90
  -5   3  -3   21.90   16.30
   6  -3   3   21.20   14.80
  -6  -3  -3   -6.60   16.50
  -6  -3  -3    5.40   13.30
  -6  -3  -3   25.30   12.50
   6  -3   3   16.50   16.60
   6  -3   3   14.00   14.70
  -6   3  -3   11.50   15.40
  -6   3  -3   16.50   17.80
   6   3   3   19.50   15.70
   6   3   3    1.50   11.30
   7  -3   3  307.27   34.00
  -7  -3  -3  309.07   38.60
  -7  -3  -3  258.87   30.30
   7  -3   3  271.87   31.10
   7  -3   3  305.97   36.10
  -7  -3  -3  269.87   33.00
   7   3   3  282.27   33.60
  -7   3  -3  265.17   32.90
  -7   3  -3  309.37   36.70
   7   3   3  281.37   28.60
   8  -3   3  -13.20   16.40
  -8  -3  -3   11.60   20.30
   8  -3   3    2.20   17.70
   8  -3   3   -6.10   15.50
  -8  -3  -3    9.20   17.10
  -8  -3  -3   12.00   17.90
   8   3   3   -7.90   13.20
  -8   3  -3  -11.30   16.30
   8   3   3  -15.40   17.30
  -8   3  -3    6.40   19.90
   9  -3   3   -3.20   18.50
   9  -3   3    2.50   22.80
   9  -3   3   43.20   20.30
  -9  -3  -3   48.20   26.00
  -9  -3  -3   14.20   20.70
  -9  -3  -3    3.30   19.40
  -9   3  -3   11.50   22.60
   9   3   3   21.20   21.70
  -9   3  -3   -9.40   17.80
   9   3   3   12.20   15.50
 -10  -3  -3  -38.90   19.00
 -10  -3  -3    0.60   21.30
  10  -3   3   36.70   23.50
  10  -3   3    4.00   17.40
 -10  -3  -3    6.90   25.20
  10   3   3   15.80   23.60
 -10   3  -3   -6.40   25.90
 -10   3  -3   18.80   20.10
 -11  -3  -3   28.10   27.50
 -11  -3  -3   30.20   27.40
  11  -3   3   33.40   26.90
  11  -3   3   53.49   25.60
 -11  -3  -3   78.19   33.10
 -11   3  -3   38.30   29.10
  11   3   3   21.30   26.90
  12  -3   3  -14.60   24.60
 -12  -3  -3    0.80   31.40
 -12  -3  -3   28.30   33.10
 -12  -3  -3  -23.30   23.70
  12   3   3   -9.80   27.60
 -12   3  -3   26.30   33.80
 -13  -3  -3    4.50   31.10
 -13  -3  -3   36.10   36.80
 -13  -3  -3   31.50   38.70
  13  -3   3  -36.80   24.10
  13   3   3    1.00   34.20
 -13   3  -3   -1.20   35.00
 -13  -4   3   47.00   36.70
 -13  -4   3  -14.10   29.00
  13  -4  -3    4.40   29.30
 -13  -4   3    0.70   32.20
 -13   4   3   51.79   42.80
  13   4  -3    0.80   35.50
 -12  -4   3  -45.20   26.70
 -12  -4   3  -20.60   26.20
  12  -4  -3   38.20   30.90
 -12  -4   3  -14.50   26.10
  12   4  -3   24.00   32.80
 -12   4   3   -1.00   33.90
 -11  -4   3   63.79   32.00
 -11  -4   3   72.49   34.60
 -11  -4   3  102.29   33.80
  11  -4  -3   36.50   30.00
 -11   4   3  -30.40   26.10
 -11   4   3   63.69   35.20
  11   4  -3   41.90   32.50
  10  -4  -3   64.19   25.90
 -10  -4   3   57.79   25.10
 -10  -4   3   55.19   30.60
 -10  -4   3   93.69   29.90
  10  -4  -3   56.99   28.60
 -10   4   3   77.89   28.10
 -10   4   3  124.69   34.60
  10   4  -3   33.30   27.30
   9  -4  -3  271.67   39.60
   9  -4  -3  231.18   36.20
  -9  -4   3  127.99   33.90
  -9  -4   3  257.17   36.80
  -9  -4   3  263.57   41.00
   9  -4  -3  136.69   33.30
   9   4  -3  165.38   35.00
  -9   4   3  205.88   36.40
  -9   4   3  165.78   35.70
  -8  -4   3  151.88   30.70
  -8  -4   3  141.29   34.30
   8  -4  -3  178.28   31.00
   8  -4  -3  104.79   28.90
   8  -4  -3  197.88   31.80
  -8  -4   3  164.28   26.70
  -8   4   3  165.58   32.50
  -8   4   3  159.98   31.20
   8   4  -3  117.59   30.00
  -7  -4   3  163.68   32.60
   7  -4  -3  205.18   30.70
   7  -4  -3  172.08   29.70
  -7  -4   3  178.48   29.50
  -7  -4   3  203.18   26.90
   7  -4  -3  212.58   34.30
  -7   4   3  219.18   34.20
   7   4  -3  222.08   33.80
  -7   4   3  176.48   32.80
   7   4  -3  234.18   25.10
   6  -4  -3  172.38   27.60
  -6  -4   3  130.49   19.00
   6  -4  -3  124.29   24.50
   6  -4  -3  171.18   30.30
  -6  -4   3  157.78   30.40
  -6  -4   3  142.39   24.20
   6   4  -3  101.79   24.00
  -6   4   3  116.79   25.60
  -6   4   3  135.39   25.40
   6   4  -3  149.49   21.70
  -5  -4   3  281.67   23.20
  -5  -4   3  271.27   19.10
  -5  -4   3  291.67   33.60
   5  -4  -3  279.77   29.10
   5  -4  -3  280.57   28.50
  -5  -4   3  296.17   20.40
   5  -4  -3  289.87   33.90
  -5  -4   3  255.07   27.50
   5   4  -3  266.37   24.40
  -5   4   3  261.47   32.30
   5   4  -3  318.07   30.90
  -5   4   3  249.58   28.70
  -4  -4   3  129.29   18.40
  -4  -4   3  134.59   20.10
   4  -4  -3  120.99   23.90
  -4  -4   3  116.89   11.20
   4  -4  -3   71.79   17.10
  -4  -4   3   62.19   19.70
  -4  -4   3   88.39   10.00
  -4  -4   3  104.89   20.70
   4  -4  -3   60.99   17.60
  -4   4   3  117.99   23.60
   4   4  -3  109.59   17.60
  -4   4   3  118.29   20.40
   3  -4  -3   -7.20   13.40
  -3  -4   3    5.20   13.20
   3  -4  -3   23.00   12.20
  -3  -4   3   11.10   11.30
   3  -4  -3   31.80   14.20
  -3  -4   3   27.40   11.50
  -3  -4   3    3.40   11.90
  -3   4   3   32.80   15.60
  -3   4   3   20.00   12.20
   2  -4  -3  346.07   25.30
  -2  -4   3  410.16   32.10
   2  -4  -3  381.76   19.90
  -2  -4   3  396.86   28.40
  -2  -4   3  372.66   28.60
   2  -4  -3  372.16   32.80
  -2  -4   3  413.36   29.00
   2  -4  -3  465.85   31.70
   2  -4  -3  329.17   26.00
  -2  -4   3  314.07   28.00
  -2   4   3  381.96   26.00
  -2   4   3  349.17   32.50
  -1  -4   3  434.36   30.70
  -1  -4   3  374.26   30.40
   1  -4  -3  425.26   26.30
   1  -4  -3  424.66   33.80
   1  -4  -3  444.56   25.20
   1  -4  -3  395.46   23.70
  -1  -4   3  400.36   28.90
  -1  -4   3  411.56   31.40
   1  -4  -3  417.86   30.90
  -1  -4   3  466.75   29.50
  -1   4   3  441.86   32.80
  -1   4   3  407.66   26.20
   0  -4  -3   89.49   19.50
   0  -4  -3   98.39   18.60
   0  -4  -3   81.59   14.30
   0  -4   3   68.09   15.40
   0  -4  -3   71.29   10.50
   0  -4   3   74.99   15.60
   0  -4  -3   85.49   12.00
   0  -4   3   67.49    9.60
   0  -4   3   79.29   17.00
   0  -4   3   57.89   12.90
   0  -4   3   77.49    9.70
   0   4  -3  105.79   17.90
   0   4   3   62.99   15.50
   0   4  -3   63.89   14.90
   0   4   3   61.89   12.10
   1  -4   3  147.19   14.60
   1  -4   3  118.79   19.50
  -1  -4  -3   89.89   16.90
   1  -4   3  135.79   15.30
  -1  -4  -3  146.49   19.10
  -1  -4  -3  157.88   12.30
  -1  -4  -3   94.59   20.00
   1  -4   3  166.68   21.60
  -1  -4  -3  144.19   12.70
   1  -4   3  108.29   12.80
   1   4   3  133.29   19.40
  -1   4  -3  131.39   21.70
   1   4   3  178.98   16.70
  -1   4  -3  144.59   20.40
   2  -4   3 1267.97   62.99
  -2  -4  -3 1290.57   57.59
  -2  -4  -3 1285.57   51.99
  -2  -4  -3 1272.67   66.29
   2  -4   3 1251.07   63.39
   2  -4   3 1250.17   59.19
  -2  -4  -3 1238.58   63.09
   2  -4   3 1302.67   57.19
  -2  -4  -3 1232.28   50.89
   2   4   3 1335.47   59.59
  -2   4  -3 1313.67   62.49
  -2   4  -3 1298.67   65.39
   2   4   3 1322.57   61.79
  -3  -4  -3  237.58   16.60
  -3  -4  -3  258.07   28.20
   3  -4   3  263.37   27.80
  -3  -4  -3  294.87   31.30
  -3  -4  -3  271.17   17.00
   3  -4   3  244.98   22.90
   3  -4   3  276.77   28.00
   3  -4   3  236.98   24.40
  -3  -4  -3  229.38   20.80
   3   4   3  249.88   25.20
   3   4   3  258.47   21.70
  -3   4  -3  267.87   26.90
  -3   4  -3  258.47   28.60
  -4  -4  -3   45.90   10.10
   4  -4   3   54.39   15.60
  -4  -4  -3   42.80   19.00
   4  -4   3   47.40   17.90
  -4  -4  -3   60.69   11.40
  -4  -4  -3   48.90   13.50
  -4  -4  -3   48.80   19.20
   4  -4   3   69.69   18.20
   4   4   3   53.79   12.10
  -4   4  -3   25.90   17.30
   4   4   3   88.49   18.00
  -4   4  -3   79.09   19.70
  -5  -4  -3  457.05   27.70
  -5  -4  -3  367.66   39.90
   5  -4   3  391.76   37.00
   5  -4   3  413.86   33.80
  -5  -4  -3  391.56   31.60
  -5  -4  -3  416.56   26.70
   5  -4   3  386.16   35.00
  -5  -4  -3  395.36   38.00
  -5   4  -3  445.66   38.30
   5   4   3  411.46   36.40
  -5   4  -3  407.46   37.70
   5   4   3  422.06   33.00
   5   4   3  405.26   24.40
  -6  -4  -3   34.00   15.90
   6  -4   3   73.49   20.30
   6  -4   3   50.89   19.80
  -6  -4  -3   27.70   13.20
   6  -4   3   40.80   19.90
  -6  -4  -3   53.79   23.00
   6   4   3   41.10   18.90
   6   4   3   43.80   16.10
  -6   4  -3   45.60   22.50
  -6   4  -3   50.09   22.10
   7  -4   3   78.69   23.80
  -7  -4  -3  165.88   26.60
   7  -4   3  154.88   27.40
  -7  -4  -3  109.89   20.40
   7  -4   3  138.99   27.00
  -7  -4  -3  142.09   31.40
  -7   4  -3  148.09   29.60
  -7   4  -3  195.78   33.50
   7   4   3  151.08   23.60
   7   4   3  119.69   28.00
   8  -4   3  212.98   33.40
   8  -4   3  248.38   35.20
  -8  -4  -3  254.87   34.10
  -8  -4  -3  196.28   31.70
   8  -4   3  242.98   37.60
  -8  -4  -3  308.77   43.00
   8   4   3  278.07   40.10
   8   4   3  223.28   30.60
  -8   4  -3  242.38   38.40
  -8   4  -3  225.88   37.70
  -9  -4  -3   80.29   26.70
   9  -4   3   26.30   20.90
  -9  -4  -3  -14.40   18.10
   9  -4   3   72.69   26.10
  -9  -4  -3   54.19   28.30
   9  -4   3   33.80   22.80
  -9   4  -3   30.60   27.70
   9   4   3   41.70   19.30
   9   4   3   27.90   24.50
  -9   4  -3   32.10   24.50
 -10  -4  -3   -5.60   22.50
 -10  -4  -3    4.50   24.40
  10  -4   3   15.80   24.30
 -10  -4  -3  -13.20   21.00
  10  -4   3    6.80   22.40
 -10   4  -3    5.70   26.60
  10   4   3   28.30   26.50
 -10   4  -3  -44.50   21.10
 -11  -4  -3   30.20   27.00
  11  -4   3    0.50   22.20
  11  -4   3   42.50   30.90
 -11  -4  -3   63.09   31.70
 -11  -4  -3   -1.80   28.40
  11   4   3   33.20   32.70
 -11   4  -3   68.39   35.50
 -12  -4  -3   70.89   35.60
  12  -4   3   65.99   33.40
 -12  -4  -3   73.79   36.60
 -12  -4  -3  -25.60   26.30
 -12   4  -3   68.09   36.10
  12   4   3   60.79   37.80
 -13  -4  -3   38.90   43.20
 -13  -4  -3   -6.60   27.30
 -13  -4  -3   65.59   39.70
  13  -4   3   80.89   34.10
 -13   4  -3   10.90   42.20
  13   4   3   -9.00   31.50
 -12  -5   3   22.60   32.30
 -12  -5   3   32.60   33.30
 -12  -5   3   33.10   33.70
  12  -5  -3   -4.30   27.80
 -12   5   3   12.20   32.50
  12   5  -3   49.90   38.10
 -11  -5   3   38.30   41.00
  11  -5  -3   33.50   26.60
 -11  -5   3   24.90   27.20
  11  -5  -3   52.99   29.90
 -11  -5   3   33.30   29.50
 -11   5   3   -3.40   27.20
  11   5  -3   31.50   33.30
 -11   5   3   18.20   33.40
 -10  -5   3   60.69   27.50
 -10  -5   3   21.70   23.50
  10  -5  -3   13.50   24.30
 -10  -5   3   21.80   28.30
  10  -5  -3    3.70   24.20
 -10   5   3   23.50   28.10
 -10   5   3   60.99   31.40
  10   5  -3   20.50   30.40
   9  -5  -3   18.70   23.60
  -9  -5   3   19.80   20.50
   9  -5  -3   36.50   24.80
  -9  -5   3   11.20   25.70
  -9  -5   3   78.09   27.80
   9  -5  -3   49.20   24.00
   9   5  -3  -30.30   21.10
  -9   5   3   25.50   25.90
  -9   5   3   52.69   31.20
  -8  -5   3   39.10   20.60
   8  -5  -3   54.79   25.10
  -8  -5   3   50.19   19.30
   8  -5  -3   64.49   24.70
  -8  -5   3   13.50   21.00
   8  -5  -3   70.39   23.30
  -8   5   3   64.29   27.20
  -8   5   3   91.59   31.70
   8   5  -3   67.99   28.70
  -7  -5   3   12.60   18.40
   7  -5  -3   73.09   23.70
   7  -5  -3   18.70   20.90
  -7  -5   3   20.30   14.70
  -7  -5   3  -18.20   16.90
   7  -5  -3   -2.40   19.70
  -7   5   3   57.49   26.00
  -7   5   3   62.69   24.30
   7   5  -3   -2.90   15.10
   7   5  -3   24.40   21.70
   6  -5  -3   74.49   22.60
  -6  -5   3   89.69   26.10
  -6  -5   3   40.30   13.30
   6  -5  -3   61.09   20.90
  -6  -5   3   11.50   16.40
   6  -5  -3   44.00   23.10
   6   5  -3   34.00   16.30
  -6   5   3   36.40   20.10
  -6   5   3   31.00   24.50
   6   5  -3   13.60   20.40
  -5  -5   3   91.29   20.50
   5  -5  -3   85.39   23.20
   5  -5  -3  144.69   24.30
   5  -5  -3   62.09   23.30
  -5  -5   3  110.49   13.90
  -5  -5   3  124.39   28.40
  -5  -5   3   92.39   14.30
   5   5  -3  127.49   21.30
  -5   5   3  133.29   24.90
   5   5  -3  100.19   24.60
  -5   5   3  157.38   30.90
  -4  -5   3   25.20    7.00
  -4  -5   3   54.89   20.00
   4  -5  -3   15.60   18.50
  -4  -5   3   14.90   14.20
   4  -5  -3   39.40   16.10
   4  -5  -3   35.70   17.50
  -4  -5   3   16.80    6.20
  -4  -5   3   26.60   18.50
  -4   5   3   25.50   17.70
  -4   5   3   20.90   15.80
   4   5  -3   12.00   14.30
   3  -5  -3  307.97   32.20
  -3  -5   3  282.47   32.80
   3  -5  -3  260.77   33.90
  -3  -5   3  313.97   31.70
   3  -5  -3  315.97   27.60
  -3  -5   3  268.37   28.80
  -3  -5   3  307.97   28.90
  -3   5   3  260.37   32.00
   3   5  -3  255.17   26.30
  -3   5   3  343.17   28.90
  -2  -5   3  555.94   39.60
  -2  -5   3  600.64   42.80
   2  -5  -3  596.74   42.60
   2  -5  -3  577.84   30.40
   2  -5  -3  585.54   35.40
  -2  -5   3  582.74   40.00
  -2  -5   3  666.83   41.20
   2  -5  -3  550.04   43.80
   2   5  -3  619.34   39.40
  -2   5   3  542.05   42.90
  -2   5   3  617.14   37.70
   1  -5  -3  108.89   16.50
  -1  -5   3   58.99   16.90
   1  -5  -3   28.70   17.60
   1  -5  -3   62.49   12.80
  -1  -5   3   92.69    9.40
  -1  -5   3   83.19   19.60
  -1  -5   3   80.69    9.40
   1  -5  -3   89.29   14.10
  -1  -5   3  112.49   19.30
   1  -5  -3   85.39   18.40
   1   5  -3   44.30   16.60
  -1   5   3  100.89   22.20
   1   5  -3   89.39   18.80
  -1   5   3   78.39   15.30
   0  -5   3    9.10    7.60
   0  -5   3   34.20   15.40
   0  -5  -3   27.90   17.10
   0  -5  -3   12.70   10.30
   0  -5   3   23.80   11.70
   0  -5  -3   14.80    8.50
   0  -5  -3   16.40    9.10
   0  -5   3   21.40    8.00
   0  -5  -3    8.20   13.20
   0  -5   3   10.30   13.20
   0   5  -3   21.20   14.30
   0   5  -3   27.90   15.80
   0   5   3   21.50   15.40
   0   5   3   10.10   11.50
  -1  -5  -3  186.18   15.20
   1  -5   3  129.89   21.90
   1  -5   3  184.28   18.90
  -1  -5  -3  215.68   27.40
  -1  -5  -3  128.99   21.40
  -1  -5  -3  152.98   26.60
   1  -5   3  184.48   16.60
   1  -5   3  156.88   17.60
  -1  -5  -3  158.08   16.00
   1  -5   3  201.88   26.50
  -1   5  -3  188.08   25.10
  -1   5  -3  191.88   28.80
   1   5   3  157.78   24.00
   1   5   3  178.08   20.50
  -2  -5  -3  146.29   24.20
  -2  -5  -3  128.59   14.00
   2  -5   3  164.58   19.40
   2  -5   3  128.69   23.90
  -2  -5  -3  159.68   19.90
   2  -5   3  170.88   26.40
  -2  -5  -3  122.29   13.10
  -2  -5  -3  135.09   25.10
   2   5   3  134.29   21.20
  -2   5  -3  125.19   22.10
   2   5   3  149.88   23.30
  -2   5  -3  128.59   24.30
  -3  -5  -3  864.91   52.59
  -3  -5  -3  792.62   35.70
  -3  -5  -3  753.02   36.20
   3  -5   3  768.32   50.59
   3  -5   3  794.12   50.19
  -3  -5  -3  797.92   54.49
  -3  -5  -3  738.13   42.80
   3  -5   3  779.72   43.60
   3   5   3  815.22   44.00
  -3   5  -3  758.82   51.09
   3   5   3  680.33   46.40
  -3   5  -3  675.73   46.60
  -4  -5  -3   39.20   10.60
  -4  -5  -3   31.20    9.90
  -4  -5  -3   22.60   19.30
   4  -5   3   54.99   17.20
   4  -5   3   18.20   17.20
  -4  -5  -3    3.00   16.60
   4  -5   3   41.50   19.20
  -4  -5  -3   55.59   15.10
   4   5   3   36.90   13.40
  -4   5  -3   38.40   18.70
  -4   5  -3   61.49   21.70
   4   5   3   47.10   18.60
  -5  -5  -3   59.49   22.10
  -5  -5  -3   74.79   24.50
  -5  -5  -3   46.00   12.90
   5  -5   3   33.90   17.80
   5  -5   3   53.69   20.80
  -5  -5  -3   44.80   15.40
   5  -5   3   50.49   20.20
  -5   5  -3   33.90   22.50
  -5   5  -3   39.80   21.70
   5   5   3   29.70   17.50
  -6  -5  -3   89.09   20.70
  -6  -5  -3   42.50   14.40
   6  -5   3   63.29   20.60
  -6  -5  -3   55.59   27.80
   6  -5   3   63.49   22.60
   6  -5   3   68.99   22.30
  -6   5  -3   52.39   25.30
  -6   5  -3   83.49   25.10
   6   5   3   83.19   26.20
   6   5   3   82.59   21.70
   7  -5   3   86.79   24.40
  -7  -5  -3   55.29   17.10
  -7  -5  -3  121.39   23.70
  -7  -5  -3  128.69   34.80
   7  -5   3   79.39   25.70
   7  -5   3   67.99   24.40
  -7   5  -3   90.39   30.20
   7   5   3   98.49   23.20
  -7   5  -3   80.39   27.70
   7   5   3   83.19   27.20
   8  -5   3   55.89   24.30
   8  -5   3   54.29   26.40
  -8  -5  -3   73.39   23.20
   8  -5   3   48.50   25.80
  -8  -5  -3   77.49   20.70
  -8  -5  -3  111.79   33.60
   8   5   3   77.49   30.00
  -8   5  -3  109.99   34.00
  -8   5  -3   54.19   27.50
   8   5   3  119.09   25.60
  -9  -5  -3    7.50   20.20
  -9  -5  -3    5.20   24.50
   9  -5   3   -6.50   18.00
   9  -5   3   11.80   22.60
   9  -5   3  -19.20   20.50
  -9  -5  -3   30.20   21.00
   9   5   3    7.60   22.60
  -9   5  -3   19.40   25.90
  -9   5  -3   -4.00   26.50
  10  -5   3    2.80   24.80
 -10  -5  -3   12.80   24.20
 -10  -5  -3    7.80   27.80
  10  -5   3   -2.60   24.80
 -10  -5  -3    2.30   22.60
 -10   5  -3  -31.60   25.90
 -10   5  -3   10.10   28.80
  10   5   3  -11.20   24.70
 -11  -5  -3   -7.50   24.60
  11  -5   3   41.30   29.40
 -11  -5  -3   28.00   27.50
  11  -5   3  -17.30   23.30
 -11  -5  -3   28.20   29.50
  11   5   3   15.30   30.90
 -11   5  -3   15.00   35.00
 -11   5  -3  -34.00   25.70
  12  -5   3   22.30   27.80
 -12  -5  -3  -36.20   22.20
 -12  -5  -3  -25.60   27.30
  12  -5   3   19.00   27.90
 -12  -5  -3   27.80   31.90
  12   5   3  -30.70   29.70
 -12   5  -3  -11.80   29.70
 -11  -6   3  -10.20   30.00
 -11  -6   3   48.10   29.60
 -11  -6   3   -0.20   31.10
  11  -6  -3   24.70   31.20
  11  -6  -3   -2.50   27.40
 -11   6   3    5.30   31.40
  11   6  -3   35.30   36.50
 -11   6   3    4.30   28.50
 -10  -6   3  -23.50   23.80
  10  -6  -3    9.90   23.00
 -10  -6   3   23.90   24.70
  10  -6  -3   24.00   28.80
 -10  -6   3    2.30   27.60
  10   6  -3  -27.50   27.00
 -10   6   3  -40.70   24.20
 -10   6   3  -14.00   28.00
  -9  -6   3   70.79   27.90
  -9  -6   3   60.69   24.70
   9  -6  -3  100.39   31.60
   9  -6  -3   24.20   24.50
  -9  -6   3  114.59   36.40
   9  -6  -3   80.69   31.20
  -9   6   3   18.70   33.60
   9   6  -3   73.59   34.80
  -9   6   3   45.70   27.70
   8  -6  -3    9.60   21.30
  -8  -6   3   41.10   19.50
   8  -6  -3    5.90   19.50
  -8  -6   3   -1.10   24.40
  -8  -6   3    8.70   20.70
   8  -6  -3   70.39   25.90
  -8   6   3   27.00   24.90
  -8   6   3   70.69   33.70
   8   6  -3  -17.20   24.50
  -7  -6   3   18.30   25.40
  -7  -6   3   24.10   18.00
   7  -6  -3   24.60   21.90
   7  -6  -3   44.90   23.00
  -7  -6   3   32.10   16.00
   7  -6  -3    3.20   22.40
   7   6  -3   -6.20   18.20
   7   6  -3   -7.90   20.60
  -7   6   3   32.70   24.90
  -7   6   3   22.60   27.40
   6  -6  -3   40.10   23.20
  -6  -6   3   36.40   12.50
  -6  -6   3   25.80   19.20
   6  -6  -3   32.20   20.70
   6  -6  -3   37.40   24.60
  -6  -6   3   81.79   28.30
   6   6  -3   42.40   23.40
   6   6  -3    7.70   15.10
  -6   6   3   20.80   19.70
  -6   6   3   10.20   28.00
   5  -6  -3  -19.40   18.10
   5  -6  -3    4.70   16.90
   5  -6  -3   47.40   19.90
  -5  -6   3   15.60   16.40
  -5  -6   3   20.90   21.00
  -5  -6   3   33.00   20.10
  -5  -6   3   36.20    9.90
   5   6  -3    5.10   19.50
   5   6  -3   28.90   18.10
   5   6  -3   11.40   18.50
  -5   6   3   17.70   19.80
  -5   6   3   49.00   25.00
  -4  -6   3   56.29   20.70
  -4  -6   3   59.39   23.10
  -4  -6   3   92.89   11.10
   4  -6  -3   86.79   25.20
   4  -6  -3  111.59   25.90
   4  -6  -3   92.69   21.30
  -4  -6   3   89.39   11.50
  -4  -6   3   77.39   24.80
  -4   6   3   90.39   26.80
  -4   6   3   85.79   23.00
   4   6  -3   56.29   19.80
   4   6  -3   71.99   18.90
   3  -6  -3   35.60   16.90
   3  -6  -3   37.90   21.60
  -3  -6   3   38.70   19.10
  -3  -6   3   56.89   20.20
  -3  -6   3    8.60   18.40
  -3  -6   3   69.49   19.80
   3  -6  -3   51.19   21.10
   3   6  -3   35.90   16.80
  -3   6   3   69.19   19.00
  -3   6   3   33.30   20.90
   3   6  -3   37.70   17.20
   2  -6  -3   -4.90   11.00
  -2  -6   3   11.70   15.00
  -2  -6   3   10.60    6.80
   2  -6  -3   24.00   17.70
  -2  -6   3    6.50    6.40
  -2  -6   3   21.30   16.50
   2  -6  -3   -0.70   17.80
  -2  -6   3   38.00   20.30
   2   6  -3    8.70   16.10
  -2   6   3   12.10   14.70
  -2   6   3   33.00   20.10
   2   6  -3   15.30   15.30
  -1  -6   3   72.99   19.20
   1  -6  -3   60.09   14.50
  -1  -6   3   20.10   16.60
  -1  -6   3   72.99   10.30
  -1  -6   3   40.10   20.00
   1  -6  -3  104.49   26.60
  -1  -6   3   92.29   12.40
   1  -6  -3   26.50   18.60
  -1   6   3   60.69   16.60
   1   6  -3   77.69   21.70
   1   6  -3  112.89   22.80
  -1   6   3   68.39   23.30
   0  -6  -3   77.69   22.60
   0  -6  -3   68.49   17.40
   0  -6  -3   82.29   24.80
   0  -6  -3   59.09   13.30
   0  -6   3   91.39   22.20
   0  -6   3   54.69   11.70
   0  -6   3   75.69   14.60
   0  -6   3   48.20   15.60
   0  -6   3   51.69   20.50
   0   6  -3   42.60   20.80
   0   6  -3   63.09   19.70
   0   6   3   37.90   20.40
   0   6   3   79.39   17.60
  -1  -6  -3    7.10    8.60
  -1  -6  -3  -13.00   12.00
  -1  -6  -3   18.40   15.80
   1  -6   3   -0.50   10.10
   1  -6   3   -9.10   14.70
   1  -6   3    8.40   15.70
  -1  -6  -3    6.40   17.90
   1   6   3  -27.20   12.10
   1   6   3   22.30   14.10
  -1   6  -3   19.90   17.40
  -1   6  -3  -25.70   14.70
   2  -6   3  151.98   29.10
   2  -6   3  167.38   28.70
   2  -6   3  172.58   22.20
  -2  -6  -3  155.58   16.40
  -2  -6  -3  171.58   21.20
  -2  -6  -3  167.48   27.70
  -2  -6  -3  139.59   28.40
   2   6   3  154.08   23.20
   2   6   3  167.78   26.70
  -2   6  -3  113.89   26.30
  -2   6  -3  138.79   26.00
   2   6   3  152.88   27.50
  -3  -6  -3   55.89   23.70
   3  -6   3   59.09   22.00
  -3  -6  -3   58.19   22.50
   3  -6   3    6.90   17.40
   3  -6   3   74.69   17.90
  -3  -6  -3   77.99   12.30
  -3   6  -3   17.60   20.50
   3   6   3   58.79   17.90
   3   6   3   76.39   22.60
  -3   6  -3   70.29   23.10
   4  -6   3  104.29   26.80
  -4  -6  -3  162.08   18.80
   4  -6   3   66.39   19.60
   4  -6   3   50.09   21.70
  -4  -6  -3  108.29   27.60
  -4  -6  -3  141.09   31.90
   4   6   3  187.68   29.20
   4   6   3   88.29   19.30
  -4   6  -3  121.69   30.00
  -4   6  -3  134.19   27.90
  -5  -6  -3   46.00   24.20
   5  -6   3   59.79   24.50
   5  -6   3   68.69   25.00
   5  -6   3   53.09   20.00
  -5  -6  -3   71.19   26.20
  -5  -6  -3   19.50   11.80
  -5   6  -3   21.50   24.50
  -5   6  -3    7.50   20.70
   5   6   3   19.40   18.20
  -6  -6  -3   48.70   27.10
  -6  -6  -3   47.90   14.60
   6  -6   3   17.60   20.70
   6  -6   3   15.10   20.10
   6  -6   3   66.89   25.20
  -6   6  -3   56.19   29.50
   6   6   3   10.50   23.10
  -6   6  -3   72.39   25.00
   6   6   3   42.40   21.80
  -7  -6  -3   81.29   18.80
  -7  -6  -3  156.68   38.40
   7  -6   3   89.29   25.60
   7  -6   3   88.79   29.30
   7  -6   3  110.39   28.70
   7   6   3   38.10   26.40
   7   6   3   52.39   24.00
  -7   6  -3   59.19   30.70
  -7   6  -3   97.09   31.30
   8  -6   3   35.10   24.90
  -8  -6  -3   48.90   20.90
  -8  -6  -3   65.19   31.50
   8  -6   3   49.20   24.80
   8  -6   3   33.90   24.10
   8   6   3   21.80   23.90
   8   6   3    4.40   19.70
  -8   6  -3   26.70   32.90
  -8   6  -3   30.90   28.20
   9  -6   3   34.40   23.80
   9  -6   3   24.50   21.60
  -9  -6  -3    9.00   21.40
   9  -6   3   -9.00   24.40
  -9  -6  -3   15.60   29.30
   9   6   3   -5.00   26.30
  -9   6  -3   18.10   30.90
  -9   6  -3   15.10   26.50
 -10  -6  -3   15.90   24.10
  10  -6   3  -40.40   18.10
  10  -6   3    1.70   23.60
 -10  -6  -3   -9.50   25.90
 -10   6  -3   79.19   37.40
  10   6   3   62.49   35.80
 -10   6  -3    5.40   30.90
 -11  -6  -3   -5.30   26.10
  11  -6   3  -22.30   23.00
  11  -6   3   21.20   27.60
 -11  -6  -3  -37.60   24.20
  11   6   3   24.30   31.50
 -11   6  -3  -32.10   28.50
 -11   6  -3   -4.40   30.80
 -10  -7   3   59.19   28.90
  10  -7  -3   15.60   33.70
  10  -7  -3   22.00   29.20
 -10  -7   3   27.20   35.50
 -10   7   3   18.10   36.70
  10   7  -3   58.39   40.90
   9  -7  -3   47.90   32.30
  -9  -7   3   20.90   27.70
  -9  -7   3  -24.60   19.50
   9  -7  -3   46.20   33.80
   9  -7  -3  -28.70   24.40
   9   7  -3   45.00   32.30
  -9   7   3  -18.00   37.20
   8  -7  -3   21.70   26.10
   8  -7  -3   34.40   30.90
  -8  -7   3   57.39   20.90
  -8  -7   3   28.80   28.80
   8  -7  -3    7.50   26.50
   8   7  -3  -13.10   27.80
  -8   7   3   37.30   34.00
   7  -7  -3   16.60   23.90
   7  -7  -3    2.00   23.50
  -7  -7   3    1.00   24.00
   7  -7  -3   16.20   26.00
  -7  -7   3   -0.40   15.30
  -7   7   3   -2.60   27.40
   7   7  -3   13.80   25.90
  -6  -7   3  168.38   20.60
   6  -7  -3  151.98   31.80
   6  -7  -3  146.89   35.20
   6  -7  -3  152.18   36.70
  -6  -7   3  224.78   42.90
   6   7  -3  213.58   33.00
  -6   7   3  156.68   38.00
   6   7  -3  127.69   31.60
  -5  -7   3   14.80    9.80
   5  -7  -3   22.30   20.40
   5  -7  -3  -31.00   18.50
  -5  -7   3   -3.10   19.40
   5  -7  -3    7.60   22.40
  -5  -7   3   20.00   21.10
   5   7  -3    0.40   18.30
  -5   7   3   20.20   26.80
   4  -7  -3   -1.80   18.80
  -4  -7   3   17.10    8.30
  -4  -7   3   46.10   22.90
   4  -7  -3   22.30   18.20
   4  -7  -3   -4.70   20.70
  -4  -7   3   33.20   22.50
   4   7  -3   -6.70   17.20
  -4   7   3   -5.10   23.90
   4   7  -3    2.20   14.30
  -3  -7   3   56.59    9.10
  -3  -7   3   52.59   24.00
   3  -7  -3   29.40   17.40
  -3  -7   3   51.09   21.60
   3  -7  -3   71.49   26.90
   3  -7  -3   28.30   21.60
   3   7  -3   63.69   21.50
  -3   7   3   36.90   25.10
   3   7  -3   53.69   22.50
  -2  -7   3   55.49   23.80
  -2  -7   3  142.29   27.60
   2  -7  -3   97.69   26.60
   2  -7  -3   71.19   25.60
  -2  -7   3   89.99   12.90
  -2  -7   3  110.09   25.70
   2  -7  -3   85.19   19.30
   2   7  -3   90.49   24.10
   2   7  -3  103.09   30.30
  -2   7   3  102.19   28.90
  -1  -7   3   51.99   21.70
   1  -7  -3    8.80   19.50
   1  -7  -3   26.20   22.40
  -1  -7   3   15.00   18.00
  -1  -7   3   -1.80    8.80
   1  -7  -3   19.00   13.40
   1   7  -3    5.90   18.10
   1   7  -3   10.90   17.00
  -1   7   3   40.60   22.70
   0  -7   3   35.00   20.50
   0  -7   3   67.39   14.60
   0  -7   3   62.39   23.30
   0  -7  -3   53.89   23.60
   0  -7  -3   75.89   16.00
   0  -7  -3   71.09   23.80
   0   7   3   50.29   22.90
   0   7  -3   57.99   21.80
   0   7  -3   88.29   25.90
   1  -7   3   33.70   13.50
  -1  -7  -3   32.40   11.90
   1  -7   3   22.00   18.70
  -1  -7  -3   33.30   19.80
   1  -7   3   39.10   20.40
  -1  -7  -3   51.89   23.80
   1   7   3   87.89   23.60
  -1   7  -3   40.50   20.70
  -1   7  -3   12.80   20.20
   2  -7   3   68.79   23.70
   2  -7   3   34.60   21.10
   2  -7   3   11.30   13.90
  -2  -7  -3    5.00   21.80
  -2  -7  -3   49.20   21.30
  -2  -7  -3   35.60   10.90
   2   7   3    6.90   19.00
  -2   7  -3   44.90   24.40
  -2   7  -3   23.00   19.00
   2   7   3   22.30   18.40
   3  -7   3  177.98   26.40
  -3  -7  -3  164.78   32.80
  -3  -7  -3  127.99   32.90
   3  -7   3  130.49   29.50
  -3  -7  -3  136.99   18.20
   3  -7   3  132.09   29.80
   3   7   3  185.08   28.40
   3   7   3  132.69   30.10
  -3   7  -3  110.99   30.40
  -3   7  -3  107.39   28.50
   4  -7   3   58.59   25.20
   4  -7   3   11.10   21.10
  -4  -7  -3   23.30   23.50
  -4  -7  -3   29.20   12.30
   4  -7   3   47.90   19.20
  -4  -7  -3   19.10   21.80
  -4   7  -3   41.50   24.00
   4   7   3   -1.80   17.80
  -4   7  -3   -3.80   21.30
  -5  -7  -3   47.30   14.90
   5  -7   3   16.80   22.30
  -5  -7  -3   27.90   23.10
   5  -7   3    4.00   18.70
   5  -7   3   54.99   26.70
  -5  -7  -3   -6.90   18.00
  -5   7  -3   29.10   24.50
  -5   7  -3   56.19   30.20
   5   7   3   40.60   22.10
   6  -7   3  -14.40   18.70
   6  -7   3    7.50   19.90
   6  -7   3   30.50   25.10
  -6  -7  -3  -41.70   15.60
  -6  -7  -3   -0.30   13.40
   6   7   3   47.70   23.00
  -6   7  -3    7.20   25.10
   6   7   3  -10.70   23.80
  -6   7  -3   -7.80   25.00
   7  -7   3  -10.80   21.80
  -7  -7  -3    1.50   14.00
   7  -7   3    6.50   23.80
   7  -7   3  -18.30   23.40
  -7  -7  -3   56.99   31.40
  -7   7  -3    1.60   29.40
   7   7   3   32.50   24.10
  -7   7  -3   -0.80   27.10
   7   7   3   49.90   25.30
   8  -7   3   66.99   33.10
   8  -7   3   49.70   32.00
   8  -7   3   60.99   28.80
  -8  -7  -3   89.79   23.50
  -8  -7  -3   21.60   27.20
  -8   7  -3   34.40   36.30
   8   7   3   60.39   31.00
  -8   7  -3   44.60   32.50
   9  -7   3    8.50   25.50
  -9  -7  -3   33.80   23.40
  -9  -7  -3   78.49   35.50
   9  -7   3   21.20   28.00
   9  -7   3   15.80   28.50
  -9   7  -3   12.20   31.40
   9   7   3   -9.80   27.00
  -9   7  -3   64.49   39.10
 -10  -7  -3   38.30   27.30
 -10  -7  -3    5.90   31.30
  10  -7   3    9.30   29.60
  10  -7   3   -8.80   27.40
  10   7   3   26.60   32.40
 -10   7  -3   55.79   38.40
 -10   7  -3   17.00   32.00
   9  -8  -3    1.60   33.30
   9  -8  -3   18.50   30.80
   9  -8  -3   60.69   34.60
  -9  -8   3   65.19   45.60
  -9  -8   3   67.99   26.10
  -9   8   3   98.79   41.70
  -8  -8   3   10.20   20.40
   8  -8  -3   -7.50   23.30
   8  -8  -3    5.20   26.20
   8  -8  -3   38.30   29.50
  -8  -8   3   35.60   35.10
  -8   8   3   -5.80   29.80
   8   8  -3   28.40   35.30
  -7  -8   3   65.79   32.70
  -7  -8   3   54.69   18.60
   7  -8  -3   23.20   25.30
   7  -8  -3    4.10   25.40
   7  -8  -3   -1.10   28.00
   7   8  -3   45.60   29.40
  -7   8   3  -20.30   32.80
  -6  -8   3   46.60   31.30
   6  -8  -3  -25.80   21.20
   6  -8  -3    2.80   21.00
  -6  -8   3   25.10   13.30
   6  -8  -3   13.90   24.80
   6   8  -3   18.70   26.90
   6   8  -3   28.20   24.70
  -6   8   3   -8.20   27.90
  -5  -8   3   19.80   22.90
   5  -8  -3   27.40   22.20
  -5  -8   3   86.69   32.00
   5  -8  -3    9.90   23.80
   5  -8  -3   47.70   27.10
  -5  -8   3   49.30   12.90
   5   8  -3   39.00   25.20
  -5   8   3   61.99   31.30
  -4  -8   3   -9.40   20.10
   4  -8  -3   20.10   21.80
  -4  -8   3   29.90   11.00
   4  -8  -3   12.60   21.50
   4  -8  -3   41.20   25.40
   4   8  -3   13.00   20.40
  -4   8   3   28.80   31.40
   3  -8  -3   13.30   21.10
  -3  -8   3   28.70   25.50
   3  -8  -3   24.50   23.50
   3  -8  -3   -8.80   14.80
  -3  -8   3   24.70    9.20
  -3   8   3   45.90   32.40
   3   8  -3    9.50   20.10
   3   8  -3   29.90   23.10
   2  -8  -3   27.50   17.40
  -2  -8   3   38.90   22.50
   2  -8  -3  -25.30   18.10
   2  -8  -3   13.00   19.10
  -2  -8   3    1.30    9.70
  -2  -8   3   14.60   22.00
   2   8  -3   -9.10   20.00
  -2   8   3    4.30   25.80
   1  -8  -3   86.19   28.70
   1  -8  -3  104.49   20.70
  -1  -8   3  122.09   18.80
  -1  -8   3   66.29   26.20
   1  -8  -3  107.59   29.70
  -1  -8   3   96.19   28.30
  -1   8   3   94.29   31.30
   1   8  -3   70.79   26.80
   0  -8   3   -0.40   18.30
   0  -8  -3   -1.10   19.10
   0  -8   3   15.70   13.00
   0  -8   3   27.30   22.50
   0  -8  -3   10.20   14.00
   0  -8  -3   17.90   20.60
   0   8   3   27.60   24.90
   0   8  -3   60.09   26.10
   1  -8   3   -9.10   16.70
   1  -8   3    3.90   19.40
  -1  -8  -3   33.50   14.20
  -1  -8  -3   29.10   23.00
  -1  -8  -3   -1.90   20.80
   1  -8   3   10.10   14.70
   1   8   3   22.90   22.90
  -1   8  -3   28.20   25.10
   1   8   3  -11.90   18.90
   2  -8   3   31.60   17.10
   2  -8   3   16.40   22.20
  -2  -8  -3   20.30   24.50
  -2  -8  -3    9.20   11.70
   2  -8   3   33.20   22.60
  -2   8  -3   12.60   24.70
   2   8   3   38.20   23.70
   2   8   3   27.90   22.80
  -3  -8  -3   51.59   27.60
   3  -8   3    1.60   19.60
   3  -8   3   30.40   23.00
  -3  -8  -3   47.70   13.90
   3  -8   3   75.29   21.60
  -3   8  -3  -20.20   21.80
   3   8   3   20.60   23.80
  -4  -8  -3    9.80   13.00
   4  -8   3   24.30   25.50
   4  -8   3   -1.00   22.10
  -4  -8  -3   16.70   22.90
  -4  -8  -3   36.90   25.50
   4  -8   3   27.20   20.60
   4   8   3   -7.10   22.80
  -4   8  -3   26.90   26.50
  -5  -8  -3   53.69   27.90
  -5  -8  -3   20.70   15.00
   5  -8   3    7.50   20.90
   5  -8   3   96.19   30.20
  -5  -8  -3   43.40   27.10
   5  -8   3   34.10   28.20
   5   8   3   45.00   26.60
  -5   8  -3   32.80   29.30
   6  -8   3  115.09   30.90
   6  -8   3  103.59   35.00
  -6  -8  -3   91.79   35.40
  -6  -8  -3  114.19   21.50
   6  -8   3   76.99   34.10
   6   8   3  151.78   33.50
   6   8   3   89.29   34.50
  -6   8  -3   40.80   36.30
  -7  -8  -3   78.29   21.00
  -7  -8  -3   44.10   34.20
   7  -8   3   23.50   27.60
   7  -8   3   50.69   27.30
  -7   8  -3  -32.70   26.30
   7   8   3    7.50   28.90
   7   8   3    0.20   24.90
  -8  -8  -3  -31.40   28.60
  -8  -8  -3  -11.70   17.40
   8  -8   3   18.20   28.20
   8  -8   3   55.79   30.50
   8   8   3   32.30   29.20
  -8   8  -3    1.10   32.10
  -6  -9   3  116.79   19.20
   6  -9  -3   42.40   34.90
   6  -9  -3   43.70   29.90
   6  -9  -3  129.69   33.20
  -6   9   3   10.00   43.60
   6   9  -3   83.79   36.00
  -5  -9   3   13.00   26.40
   5  -9  -3   -2.70   25.30
  -5  -9   3   -7.40   11.00
   5  -9  -3  -25.20   22.30
   5  -9  -3   20.90   24.50
   5   9  -3   -7.60   24.80
  -5   9   3  -42.30   27.70
   5   9  -3   40.10   30.30
   4  -9  -3   19.00   26.80
   4  -9  -3  -23.60   20.40
  -4  -9   3   27.30   27.60
   4  -9  -3    9.70   25.30
  -4  -9   3   24.10   12.20
   4   9  -3   -2.10   22.40
  -4   9   3  -27.60   26.80
   3  -9  -3  -23.30   21.00
   3  -9  -3   -4.90   23.10
  -3  -9   3    7.70   10.70
   3  -9  -3   15.20   20.40
  -3  -9   3  -11.90   23.60
   3   9  -3  -32.10   22.10
  -3   9   3   -2.50   31.80
  -2  -9   3   24.80   12.90
   2  -9  -3   -6.60   23.10
   2  -9  -3  -11.70   22.50
  -2  -9   3   40.20   27.80
   2  -9  -3   15.20   19.00
   2   9  -3   95.99   30.60
   2   9  -3   53.39   30.20
  -2   9   3  -30.90   25.20
  -1  -9   3   62.29   29.70
   1  -9  -3   18.40   25.70
  -1  -9   3   29.20   24.30
   1  -9  -3   43.80   27.00
   1  -9  -3   25.80   16.90
  -1  -9   3   40.80   15.30
  -1   9   3   30.70   32.90
   1   9  -3   32.60   30.00
   0  -9  -3   13.20   23.10
   0  -9   3   44.60   17.00
   0  -9   3   26.60   25.80
   0  -9  -3   17.90   26.50
   0  -9  -3   41.70   17.60
   0  -9   3   56.19   28.40
   0   9   3   51.69   32.80
   0   9  -3   64.59   34.20
   1  -9   3    5.80   24.50
   1  -9   3   16.30   17.20
  -1  -9  -3   42.00   29.10
  -1  -9  -3   -9.10   13.60
   1  -9   3    3.60   22.50
   1   9   3   61.79   32.20
  -1   9  -3   98.39   36.60
   1   9   3   12.20   26.40
  -2  -9  -3   13.90   13.20
   2  -9   3   25.90   26.70
   2  -9   3  -23.20   21.20
  -2  -9  -3   16.80   24.60
   2  -9   3    6.00   19.00
  -2   9  -3   48.30   33.00
   2   9   3  -12.90   24.70
   2   9   3  -27.80   20.00
  -3  -9  -3    9.90   25.80
   3  -9   3   25.90   20.70
  -3  -9  -3    6.90   14.10
   3  -9   3   -7.30   34.10
   3  -9   3   -7.10   18.40
   3   9   3   16.40   24.70
  -3   9  -3   35.90   35.90
  -4  -9  -3    4.40   15.10
   4  -9   3   23.10   23.20
  -4  -9  -3   16.80   26.10
   4  -9   3   25.30   25.20
  -4   9  -3    2.50   31.80
   4   9   3   25.00   27.30
   5  -9   3   70.99   28.80
  -5  -9  -3   27.90   16.70
   5  -9   3   16.20   25.80
  -5  -9  -3   12.70   27.20
   5   9   3   40.00   26.40
  -5   9  -3  -20.90   36.20
   6  -9   3   10.80   26.10
  -6  -9  -3   -0.90   16.00
   6  -9   3  -26.70   22.90
   6   9   3   32.80   31.90
   6   9   3  -40.90   21.10
  -6   9  -3    1.30   40.70
   2 -10  -3   19.80   28.70
   2 -10  -3   39.60   29.50
   2 -10  -3  -35.20   18.10
  -2 -10   3   24.10   14.70
  -2  10   3   39.00   34.20
   2  10  -3   19.30   27.80
   1 -10  -3   57.89   32.40
   1 -10  -3   72.89   24.50
   1 -10  -3   80.89   35.50
  -1 -10   3   58.49   17.70
   1  10  -3   76.89   32.30
  -1  10   3   59.09   36.50
   1  10  -3   31.20   35.10
   0 -10  -3   12.00   18.10
   0 -10   3   26.30   18.70
   0 -10   3   46.40   29.80
   0 -10  -3   52.09   30.50
   0  10   3   32.30   28.60
   0  10   3   36.40   38.50
   0  10  -3   88.19   45.00
  -1 -10  -3    4.20   16.20
   1 -10   3  -10.70   21.20
  -1 -10  -3   11.10   28.50
   1 -10   3  -48.00   14.00
   1  10   3    6.50   24.70
  -1  10  -3   50.49   37.50
   1  10   3   -4.40   40.50
  -2 -10  -3   15.60   15.60
  -2 -10  -3   56.69   33.70
   2 -10   3   -9.40   24.10
   2 -10   3    2.30   21.00
   2  10   3   68.49   32.40
  -2  10  -3   50.79   42.80
 -14   0   4  -10.70   27.10
  14   0  -4    8.90   31.40
  13   0  -4   95.49   37.40
 -13   0   4  109.49   39.00
 -13   0   4  134.39   47.70
 -12   0   4  102.89   31.20
 -12   0   4  122.59   39.30
  12   0  -4   56.79   29.40
 -12   0   4   24.80   26.00
 -11   0   4   33.00   25.10
 -11   0   4   75.29   28.80
 -11   0   4   38.20   30.00
  11   0  -4   34.60   24.40
 -10   0   4   24.70   25.70
  10   0  -4   43.60   21.90
 -10   0   4   24.60   22.30
 -10   0   4  -14.40   18.20
   9   0  -4  207.28   34.40
   9   0  -4  204.98   24.70
  -9   0   4  244.78   34.10
  -9   0   4  213.98   33.60
  -9   0   4  220.58   36.20
  -8   0   4   38.90   19.30
  -8   0   4   40.10   20.30
  -8   0   4   70.19   15.10
   8   0  -4    2.90   15.80
   8   0  -4   65.09   14.20
  -8   0   4   62.09   21.20
   7   0  -4  148.69   23.80
  -7   0   4  112.99   17.10
   7   0  -4   91.09   16.30
  -7   0   4   86.59   20.60
  -7   0   4   77.39   21.20
   7   0  -4   87.09   13.60
  -7   0   4  107.79   21.80
   6   0  -4  155.68   15.70
  -6   0   4  177.28   25.00
   6   0  -4  176.48   19.10
   6   0  -4  180.98   24.20
  -6   0   4  185.98   23.70
  -6   0   4  148.89   21.80
  -6   0   4  168.38   17.80
   5   0  -4   58.79    9.40
  -5   0   4   19.20   12.90
  -5   0   4   56.49   16.00
   5   0  -4   30.40   11.00
   5   0  -4   42.00   14.00
  -5   0   4   65.79   15.90
  -5   0   4   53.19   11.40
   4   0  -4 1337.57   60.49
  -4   0   4 1324.47   60.09
   4   0  -4 1328.07   53.29
  -4   0   4 1358.76   60.99
   4   0  -4 1351.96   56.99
  -4   0   4 1309.87   56.29
  -4   0   4 1370.36   61.29
   3   0  -4  201.48   12.00
  -3   0   4  165.68   17.80
  -3   0   4  220.38   19.00
   3   0  -4  190.28   17.90
   3   0  -4  215.78   15.90
  -3   0   4  178.78   18.00
  -3   0   4  189.18   15.70
  -2   0   4 2515.05   95.69
  -2   0   4 2527.55   96.09
   2   0  -4 2445.26   95.39
  -2   0   4 2526.55   94.49
   2   0  -4 2498.15   90.69
  -2   0   4 2447.06   95.59
   2   0  -4 2425.86   93.49
   1   0  -4  227.58   13.60
  -1   0   4  203.98   12.70
   1   0  -4  215.28   12.10
  -1   0   4  225.88   12.40
   1   0  -4  219.28   11.50
   0   0  -4 9999.00  352.46
   0   0   4 9571.14  351.76
   0   0   4 9782.02  351.96
   0   0  -4 9814.12  350.56
   0   0   4 9759.22  351.66
   0   0  -4 9602.34  351.36
   1   0   4  150.68   10.10
  -1   0  -4  145.19   10.40
   1   0   4  145.59   10.10
   1   0   4  136.79    8.80
   1   0   4  123.89    9.10
  -1   0  -4  149.69   11.10
  -1   0  -4  149.19   11.60
  -2   0  -4  335.87   21.00
  -2   0  -4  331.67   21.40
   2   0   4  298.17   19.30
   2   0   4  315.87   19.10
  -2   0  -4  319.77   20.30
   2   0   4  346.27   16.10
   2   0   4  307.67   19.70
  -3   0  -4 1084.39   49.40
   3   0   4 1120.09   47.40
  -3   0  -4 1068.29   43.60
   3   0   4 1082.99   48.70
   3   0   4 1134.79   48.00
  -3   0  -4 1144.99   50.39
  -3   0  -4 1066.29   49.90
  -4   0  -4  255.07   23.60
   4   0   4  199.58   18.60
  -4   0  -4  229.38   15.40
  -4   0  -4  241.58   22.30
   4   0   4  251.67   20.20
  -4   0  -4  260.17   23.60
   4   0   4  274.87   23.00
   5   0   4  920.01   44.40
  -5   0  -4  890.21   47.10
   5   0   4  881.11   46.30
  -5   0  -4  886.41   48.30
   5   0   4  858.41   43.10
  -5   0  -4  816.02   38.00
  -5   0  -4  902.11   48.80
  -6   0  -4 1107.39   59.99
  -6   0  -4 1092.29   59.19
   6   0   4 1046.50   56.39
   6   0   4 1142.49   53.09
  -6   0  -4 1107.79   57.39
   6   0   4 1141.39   54.09
  -6   0  -4 1029.50   47.50
  -7   0  -4   79.19   12.70
  -7   0  -4   85.89   22.40
  -7   0  -4   89.59   22.50
   7   0   4   79.69   19.80
   7   0   4  105.69   17.30
   7   0   4   89.29   18.00
  -7   0  -4   88.19   21.00
  -8   0  -4   18.80   18.80
  -8   0  -4    1.70   16.70
   8   0   4   53.69   20.90
   8   0   4   39.80   15.10
  -8   0  -4   10.40   20.80
  -9   0  -4  268.27   39.20
   9   0   4  272.57   31.80
  -9   0  -4  359.26   39.40
  -9   0  -4  324.97   42.60
   9   0   4  312.97   40.10
  10   0   4   -5.50   22.50
  10   0   4   42.20   19.10
 -10   0  -4   34.50   26.40
 -10   0  -4   10.80   25.30
 -10   0  -4    4.80   20.80
 -11   0  -4  -19.60   19.70
  11   0   4  -25.30   22.10
 -11   0  -4   12.80   26.70
 -11   0  -4   62.99   30.00
 -12   0  -4   28.50   28.20
 -12   0  -4   -3.00   23.60
  12   0   4   17.00   32.50
 -13   0  -4   44.20   34.20
  13   0   4   26.70   25.20
  14   0   4   -2.50   30.40
 -14   0  -4  -29.20   25.70
 -14  -1   4   19.90   31.50
 -14  -1   4   89.99   47.60
  14  -1  -4   61.59   35.90
 -14  -1   4  108.89   41.50
 -14   1   4   16.80   34.00
  14   1  -4    8.60   30.20
 -13  -1   4   56.99   35.70
  13  -1  -4   37.30   32.50
 -13  -1   4  -31.90   34.30
 -13  -1   4   27.80   30.90
 -13   1   4   62.59   34.30
  13   1  -4   29.60   35.50
 -12  -1   4   39.20   30.70
  12  -1  -4   54.19   28.50
 -12  -1   4   95.59   39.90
 -12  -1   4   62.69   31.40
  12   1  -4  127.79   36.00
 -12   1   4   74.89   30.70
 -11  -1   4   -1.30   21.90
  11  -1  -4   43.80   25.50
 -11  -1   4    7.30   22.50
 -11  -1   4  -31.40   26.90
 -11   1   4    9.40   20.90
  11   1  -4   40.80   25.80
 -11   1   4  -12.80   21.30
 -11   1   4   13.40   34.60
 -10  -1   4  116.39   30.30
 -10  -1   4  178.68   35.20
  10  -1  -4  134.39   31.80
 -10  -1   4  104.69   29.60
 -10   1   4   63.89   27.50
 -10   1   4  111.39   31.30
  10   1  -4  139.59   30.80
 -10   1   4  127.69   28.40
  -9  -1   4  243.68   38.30
   9  -1  -4  215.28   26.00
   9  -1  -4  226.28   34.60
  -9  -1   4  164.68   33.80
  -9  -1   4  235.48   37.40
  -9   1   4  214.78   30.30
   9   1  -4  317.47   36.40
  -9   1   4  279.57   40.80
  -9   1   4  273.17   32.90
  -9   1   4  294.27   38.80
  -8  -1   4   44.10   20.30
  -8  -1   4   24.50   18.30
   8  -1  -4   41.80   19.40
   8  -1  -4   53.59   13.80
  -8  -1   4   64.49   22.80
  -8   1   4   29.30   20.20
   8   1  -4   46.90   13.20
  -8   1   4   39.00   16.20
   8   1  -4   73.29   21.90
  -8   1   4   49.70   20.50
  -8   1   4   43.90   17.30
   7  -1  -4  281.57   27.30
  -7  -1   4  278.37   32.20
   7  -1  -4  240.98   29.50
  -7  -1   4  213.38   29.20
  -7  -1   4  237.88   19.30
  -7  -1   4  299.97   32.40
   7  -1  -4  257.77   22.10
  -7   1   4  288.87   31.60
  -7   1   4  283.97   33.10
  -7   1   4  246.88   26.80
  -7   1   4  245.78   26.80
   7   1  -4  281.07   20.20
   7   1  -4  237.68   28.10
  -6  -1   4  157.38   23.50
   6  -1  -4  177.08   24.30
  -6  -1   4  168.38   15.60
  -6  -1   4  208.78   26.30
  -6  -1   4  182.08   25.00
   6  -1  -4  162.18   17.40
   6  -1  -4  176.18   20.90
   6   1  -4  191.98   15.70
  -6   1   4  192.88   21.50
  -6   1   4  204.68   22.10
   6   1  -4  204.28   23.90
  -6   1   4  129.49   21.90
  -6   1   4  153.08   24.40
   5  -1  -4   56.59   14.00
   5  -1  -4   36.00   14.70
  -5  -1   4   57.79   15.00
  -5  -1   4   53.59   16.40
  -5  -1   4   54.69    9.70
   5  -1  -4   73.99   12.00
  -5  -1   4   34.70   14.40
   5   1  -4   54.49   16.30
  -5   1   4   59.79   14.30
  -5   1   4   71.79   15.40
  -5   1   4   45.50   15.60
   5   1  -4   50.49    8.90
  -5   1   4   44.70   12.80
  -4  -1   4  210.38   21.80
   4  -1  -4  232.08   17.40
  -4  -1   4  239.18   16.00
  -4  -1   4  175.58   19.60
   4  -1  -4  228.68   19.60
   4  -1  -4  238.28   20.60
   4  -1  -4  237.88   22.80
  -4  -1   4  247.98   17.10
  -4  -1   4  236.48   23.20
  -4   1   4  206.88   21.20
  -4   1   4  206.98   18.70
   4   1  -4  230.88   14.60
  -4   1   4  234.68   21.30
   4   1  -4  209.58   21.40
  -4   1   4  188.48   23.40
  -3  -1   4  930.11   44.90
   3  -1  -4  900.61   43.70
   3  -1  -4  915.21   41.60
   3  -1  -4  858.71   39.00
  -3  -1   4  906.91   38.70
  -3  -1   4  903.01   40.70
   3  -1  -4  873.81   40.30
  -3  -1   4  904.31   43.20
  -3  -1   4  921.21   38.40
  -3   1   4  912.21   42.80
   3   1  -4  953.40   36.80
   3   1  -4  919.31   42.40
  -3   1   4  865.91   44.80
  -3   1   4  895.01   42.50
   2  -1  -4   16.60   10.30
  -2  -1   4   37.20    7.80
   2  -1  -4   31.20    7.80
  -2  -1   4   28.80    6.90
  -2  -1   4   29.60    9.60
  -2  -1   4   25.00    5.20
   2  -1  -4   13.00    8.60
  -2  -1   4   27.60   10.90
   2  -1  -4   37.50    9.60
  -2   1   4   30.90    9.40
   2   1  -4   24.80    6.30
  -2   1   4   35.50   10.50
  -2   1   4   57.89   13.00
   2   1  -4   23.70    8.90
  -1  -1   4   10.30    6.90
   1  -1  -4    6.10    8.40
  -1  -1   4   22.80    5.40
  -1  -1   4   28.90    8.60
   1  -1  -4   11.70    6.80
  -1  -1   4   26.80    8.90
   1  -1  -4   38.80    8.10
   1  -1  -4   10.70    6.50
  -1   1   4   12.80    9.30
   1   1  -4   24.30    6.80
  -1   1   4   36.30    8.20
  -1   1   4   18.30    6.10
   0  -1  -4 1083.69   44.70
   0  -1   4 1127.69   43.50
   0  -1   4 1134.79   42.70
   0  -1   4 1081.09   46.00
   0  -1   4 1114.39   44.90
   0  -1   4 1105.19   42.80
   0  -1  -4 1122.99   43.90
   0  -1  -4 1157.28   45.80
   0  -1  -4 1086.39   47.00
   0   1   4 1139.99   44.40
   0   1  -4 1141.59   46.70
   0   1   4 1192.78   45.80
   0   1   4 1190.28   45.80
   1  -1   4 1016.00   41.00
  -1  -1  -4 1044.50   40.40
   1  -1   4 1024.50   41.80
  -1  -1  -4 1039.60   44.70
  -1  -1  -4 1023.70   41.00
  -1  -1  -4 1036.30   44.50
   1  -1   4 1016.30   43.60
   1  -1   4 1009.50   43.00
   1  -1   4  979.60   42.90
  -1  -1  -4 1003.60   41.10
  -1   1  -4 1035.30   45.10
   1   1   4 1083.89   43.20
  -1   1  -4 1095.39   40.80
  -1   1  -4 1017.10   42.90
  -2  -1  -4  856.61   41.40
   2  -1   4  857.51   38.90
  -2  -1  -4  887.41   41.00
   2  -1   4  809.22   38.40
   2  -1   4  864.51   38.20
  -2  -1  -4  854.51   37.30
  -2  -1  -4  881.61   37.30
   2  -1   4  883.81   39.10
  -2  -1  -4  871.61   37.90
   2   1   4  926.41   38.50
  -2   1  -4  882.91   41.50
  -2   1  -4  836.62   40.20
  -2   1  -4  858.31   36.00
  -3  -1  -4  317.67   20.30
   3  -1   4  295.07   21.60
   3  -1   4  319.27   21.60
  -3  -1  -4  304.37   20.50
  -3  -1  -4  319.37   21.50
   3  -1   4  315.47   21.00
  -3  -1  -4  295.07   25.00
   3   1   4  273.37   20.30
   3   1   4  260.47   21.90
  -3   1  -4  293.07   24.30
  -3   1  -4  284.47   23.70
  -3   1  -4  282.97   19.10
  -3   1  -4  290.67   20.10
   4  -1   4   75.39   13.70
  -4  -1  -4   68.59   17.50
  -4  -1  -4   90.89   15.70
   4  -1   4   70.99   14.00
   4  -1   4   59.79   12.60
  -4  -1  -4   54.89   12.70
  -4   1  -4   55.89   15.60
   4   1   4   68.79   12.70
  -4   1  -4   68.49   12.80
  -4   1  -4   46.10   11.80
   4   1   4   65.89   11.30
   4   1   4   82.39   15.80
  -4   1  -4   55.79   16.50
  -5  -1  -4  943.11   49.60
  -5  -1  -4 1056.99   51.79
  -5  -1  -4 1029.00   53.09
   5  -1   4  870.81   48.70
   5  -1   4 1012.80   47.70
   5  -1   4 1029.30   48.70
   5   1   4  993.60   50.39
  -5   1  -4  848.22   49.60
   5   1   4  953.80   45.80
  -5   1  -4  879.71   44.70
  -5   1  -4  971.20   52.69
   5   1   4  972.30   44.90
  -5   1  -4  903.51   46.30
   6  -1   4  -12.40    9.90
   6  -1   4   20.20   14.00
  -6  -1  -4    1.60   13.20
  -6  -1  -4    6.30   14.10
   6  -1   4   11.80   10.80
  -6  -1  -4   10.40   14.20
  -6   1  -4  -17.20   13.30
  -6   1  -4   16.60   11.90
   6   1   4   11.80   13.20
   6   1   4    4.30    9.50
  -6   1  -4   23.50   11.70
   6   1   4    8.30    9.10
  -6   1  -4   12.20   15.00
  -7  -1  -4    0.00   16.20
   7  -1   4   16.00   12.90
  -7  -1  -4   20.00   17.40
   7  -1   4   12.80   14.90
  -7  -1  -4   31.00   17.00
   7  -1   4    3.20   11.90
  -7   1  -4   19.50   17.60
  -7   1  -4   -8.70   12.20
   7   1   4   24.40   15.60
  -7   1  -4   14.80   16.80
   7   1   4  -11.40    9.60
  -7   1  -4    1.90   10.30
  -8  -1  -4  169.48   30.20
   8  -1   4  145.09   28.50
  -8  -1  -4  167.48   30.00
  -8  -1  -4  232.28   34.70
   8  -1   4  177.98   38.30
   8  -1   4  184.78   25.70
  -8   1  -4  192.78   28.50
   8   1   4  194.48   25.20
  -8   1  -4  219.28   32.20
   8   1   4  188.28   29.40
  -8   1  -4  156.98   22.30
  -8   1  -4  184.28   32.80
  -9  -1  -4   17.50   21.90
  -9  -1  -4   69.79   26.60
   9  -1   4   10.40   15.10
  -9  -1  -4   -2.20   20.90
   9  -1   4   49.30   20.20
   9   1   4   30.40   16.60
  -9   1  -4   39.00   25.20
  -9   1  -4   29.30   20.10
  -9   1  -4  -19.80   19.90
   9   1   4   51.99   23.30
 -10  -1  -4  245.38   42.50
  10  -1   4  166.78   31.40
 -10  -1  -4  229.48   38.20
 -10  -1  -4  189.58   35.10
  10  -1   4  214.68   30.70
 -10   1  -4  144.19   34.70
  10   1   4  177.58   28.60
 -10   1  -4  209.68   33.30
 -10   1  -4  164.98   35.70
  10   1   4  185.88   36.40
 -11  -1  -4   81.49   33.00
  11  -1   4   26.20   19.10
 -11  -1  -4  -22.70   22.60
  11  -1   4   54.29   26.30
 -11  -1  -4   31.50   25.30
 -11   1  -4  -51.59   23.70
  11   1   4   10.90   24.90
 -12  -1  -4   41.70   30.30
 -12  -1  -4   36.50   30.00
 -12  -1  -4   38.40   32.60
  12  -1   4   49.70   27.80
 -12   1  -4    8.00   31.00
  12   1   4   31.40   31.90
 -13  -1  -4   26.40   35.80
  13  -1   4   36.80   28.00
 -13  -1  -4   32.80   33.60
 -13  -1  -4   26.30   33.20
 -13   1  -4   45.60   38.20
  13   1   4    7.40   33.60
 -14  -1  -4  -10.00   30.00
  14  -1   4  -12.90   24.30
 -14  -1  -4   -2.70   32.00
 -14   1  -4   33.80   33.20
  14   1   4   -9.80   36.80
  14  -2  -4  -23.30   30.60
 -14  -2   4   24.40   40.00
 -14  -2   4  -24.50   28.90
 -14  -2   4    2.00   30.10
 -14   2   4   27.00   31.80
  14   2  -4   25.30   37.20
 -13  -2   4   14.40   32.70
 -13  -2   4    2.10   35.10
 -13  -2   4   14.20   30.80
  13  -2  -4   -2.60   29.40
 -13   2   4   -9.60   28.80
  13   2  -4   16.80   31.90
 -12  -2   4   68.09   34.30
 -12  -2   4   39.30   30.10
 -12  -2   4   -5.30   26.40
  12  -2  -4   38.20   30.90
  12   2  -4   86.69   34.10
 -12   2   4   34.70   31.30
 -11  -2   4   49.40   27.50
 -11  -2   4    7.70   24.00
  11  -2  -4   39.80   25.60
 -11  -2   4   66.19   30.20
 -11   2   4   -8.10   26.60
  11   2  -4   14.80   25.90
 -10  -2   4   -0.70   22.70
  10  -2  -4   31.10   23.40
  10  -2  -4   19.10   17.00
 -10  -2   4  -24.30   19.40
 -10  -2   4   -6.70   22.10
 -10   2   4   30.00   25.20
 -10   2   4    3.80   18.80
  10   2  -4    6.10   21.90
  -9  -2   4    8.20   21.40
   9  -2  -4   14.10   19.50
  -9  -2   4    2.40   19.40
   9  -2  -4   -6.10   17.50
   9  -2  -4   30.40   16.10
  -9  -2   4    2.30   20.30
   9   2  -4    2.50   17.70
  -9   2   4    1.80   23.70
  -9   2   4   41.40   23.90
  -9   2   4  -24.80   15.80
  -8  -2   4  407.46   40.70
   8  -2  -4  417.96   33.80
   8  -2  -4  478.75   38.20
   8  -2  -4  382.66   40.50
  -8  -2   4  319.17   39.70
  -8  -2   4  401.16   39.90
   8  -2  -4  407.86   35.60
   8   2  -4  436.36   41.80
  -8   2   4  434.26   40.80
  -8   2   4  380.46   41.60
   8   2  -4  392.16   28.10
  -8   2   4  469.45   40.50
  -7  -2   4   -6.80   13.10
  -7  -2   4    7.40   17.40
   7  -2  -4   -4.50   13.90
   7  -2  -4   10.40   12.00
  -7  -2   4   15.20   16.30
   7  -2  -4    8.60   12.30
   7  -2  -4  -36.60   11.10
  -7  -2   4    7.80    6.80
  -7   2   4  -22.00   12.40
  -7   2   4   19.80   16.90
  -7   2   4   -7.70   14.60
   7   2  -4   -6.60   14.40
   7   2  -4    2.50    8.50
  -6  -2   4  266.27   31.80
   6  -2  -4  286.27   30.60
   6  -2  -4  270.27   27.10
  -6  -2   4  330.67   23.60
  -6  -2   4  330.47   28.30
   6  -2  -4  282.27   24.50
  -6  -2   4  277.97   18.30
   6  -2  -4  291.07   24.50
  -6  -2   4  311.57   29.80
   6   2  -4  312.07   21.70
  -6   2   4  302.67   31.80
   6   2  -4  281.37   29.20
  -6   2   4  301.47   29.90
  -6   2   4  297.67   27.90
   5  -2  -4  582.34   35.30
   5  -2  -4  547.55   33.20
  -5  -2   4  550.04   40.10
   5  -2  -4  546.95   37.70
  -5  -2   4  544.85   36.70
  -5  -2   4  549.15   27.70
   5  -2  -4  565.14   31.10
  -5  -2   4  536.35   33.20
  -5  -2   4  570.14   29.80
  -5   2   4  558.34   36.90
   5   2  -4  562.14   28.80
  -5   2   4  618.24   38.10
  -5   2   4  595.84   40.00
   5   2  -4  606.24   37.30
  -4  -2   4  473.25   25.10
  -4  -2   4  480.25   24.40
  -4  -2   4  484.05   32.40
  -4  -2   4  490.85   27.40
   4  -2  -4  488.35   30.00
   4  -2  -4  464.45   33.20
  -4  -2   4  416.76   33.30
   4  -2  -4  489.75   25.80
   4  -2  -4  480.15   29.30
  -4   2   4  416.26   32.50
  -4   2   4  436.86   30.90
   4   2  -4  494.25   25.40
   4   2  -4  526.45   32.40
  -4   2   4  448.36   32.90
  -3  -2   4   50.99    6.60
   3  -2  -4   55.79    9.10
   3  -2  -4   51.89   12.20
  -3  -2   4   60.19    7.80
  -3  -2   4   42.10   12.00
   3  -2  -4   50.79   11.70
   3  -2  -4   49.50   13.10
  -3  -2   4   35.50   13.60
  -3  -2   4   58.09   10.00
  -3   2   4   42.00   12.50
   3   2  -4   44.00    9.60
   3   2  -4   62.29   13.10
  -3   2   4   50.79   15.10
  -3   2   4   33.30   11.20
  -2  -2   4  734.43   34.20
   2  -2  -4  751.32   36.70
  -2  -2   4  723.83   35.40
   2  -2  -4  762.22   32.00
  -2  -2   4  712.63   37.60
   2  -2  -4  810.82   40.60
   2  -2  -4  776.92   36.30
  -2  -2   4  731.33   39.20
  -2  -2   4  765.12   37.60
  -2   2   4  826.32   37.50
  -2   2   4  742.13   39.30
  -2   2   4  798.62   35.80
   1  -2  -4  328.07   20.80
   1  -2  -4  358.96   25.00
  -1  -2   4  334.27   21.60
   1  -2  -4  349.96   22.40
  -1  -2   4  340.67   22.30
   1  -2  -4  377.26   19.50
  -1  -2   4  343.97   20.60
   1  -2  -4  343.67   19.70
  -1  -2   4  360.26   22.70
  -1  -2   4  347.47   22.50
  -1   2   4  369.66   23.80
  -1   2   4  398.26   19.10
   0  -2  -4  490.15   22.70
   0  -2   4  500.25   19.80
   0  -2   4  472.65   25.90
   0  -2   4  494.15   25.90
   0  -2   4  470.35   27.70
   0  -2   4  492.15   24.40
   0  -2  -4  487.15   25.70
   0  -2   4  492.15   20.00
   0  -2  -4  502.25   26.80
   0  -2  -4  499.55   23.90
   0   2   4  494.95   27.30
   0   2   4  501.95   22.00
   0   2  -4  466.15   27.30
  -1  -2  -4  219.68   20.10
   1  -2   4  209.68   14.10
  -1  -2  -4  217.48   13.10
   1  -2   4  189.68   18.50
   1  -2   4  213.08   16.60
   1  -2   4  174.48   14.90
  -1  -2  -4  211.18   13.20
   1  -2   4  183.78   17.30
  -1  -2  -4  229.98   19.20
  -1  -2  -4  211.48   12.40
   1   2   4  216.18   18.10
   1   2   4  207.98   16.40
  -1   2  -4  205.08   18.90
   2  -2   4  138.09   16.70
   2  -2   4  114.89   17.10
  -2  -2  -4  125.59   12.60
  -2  -2  -4  129.29   11.70
  -2  -2  -4  106.89   11.40
   2  -2   4  130.19   15.40
   2  -2   4  155.38   15.10
  -2  -2  -4  115.49   16.90
   2  -2   4  116.69   15.80
  -2  -2  -4  124.99   19.30
   2   2   4  133.09   15.70
   2   2   4  122.09   12.00
  -2   2  -4  124.69   17.40
  -3  -2  -4   54.69   15.00
  -3  -2  -4   54.59   14.10
   3  -2   4   68.19   14.00
  -3  -2  -4   80.99   12.40
  -3  -2  -4   44.40    9.80
   3  -2   4   40.50   12.20
   3  -2   4   58.29   12.30
  -3  -2  -4   51.99    9.00
  -3   2  -4   63.09   13.70
  -3   2  -4   50.09    8.20
  -3   2  -4   42.00   13.70
  -3   2  -4   47.10   14.60
   3   2   4   64.79    8.60
   3   2   4   55.09   12.50
   4  -2   4  276.07   24.30
   4  -2   4  287.97   24.90
  -4  -2  -4  310.77   22.30
  -4  -2  -4  292.87   21.00
  -4  -2  -4  341.97   30.00
   4  -2   4  319.77   26.10
  -4  -2  -4  312.67   24.40
  -4   2  -4  342.27   27.40
  -4   2  -4  367.06   29.30
   4   2   4  287.47   23.20
  -4   2  -4  302.37   18.20
   4   2   4  284.17   26.10
  -4   2  -4  286.57   25.40
  -5  -2  -4  384.06   34.50
   5  -2   4  361.66   29.40
  -5  -2  -4  423.06   31.00
   5  -2   4  412.76   30.30
   5  -2   4  387.96   30.80
  -5  -2  -4  430.26   26.60
  -5  -2  -4  388.36   28.40
  -5   2  -4  415.66   33.50
  -5   2  -4  368.76   29.20
   5   2   4  421.76   28.10
   5   2   4  479.35   33.00
  -5   2  -4  408.86   33.10
  -5   2  -4  384.86   23.80
   6  -2   4  341.17   28.90
  -6  -2  -4  311.67   33.20
   6  -2   4  235.28   28.80
   6  -2   4  274.27   27.20
  -6  -2  -4  289.87   29.60
  -6  -2  -4  353.56   30.00
  -6   2  -4  265.57   30.70
   6   2   4  305.27   30.00
   6   2   4  336.47   27.00
  -6   2  -4  318.77   31.80
  -6   2  -4  277.67   26.80
  -6   2  -4  283.97   22.50
  -7  -2  -4   89.09   21.50
  -7  -2  -4   98.29   21.60
   7  -2   4  104.69   21.00
  -7  -2  -4   45.20   21.10
   7  -2   4   95.59   19.10
   7  -2   4   58.89   19.20
  -7   2  -4   69.49   22.50
  -7   2  -4   70.09   21.30
   7   2   4  126.89   24.30
  -7   2  -4  123.89   21.30
   7   2   4   91.69   17.80
  -7   2  -4   98.49   18.00
  -8  -2  -4   26.00   21.70
  -8  -2  -4   56.69   22.80
  -8  -2  -4   54.99   21.60
   8  -2   4   65.09   21.00
   8  -2   4   52.89   19.30
   8  -2   4   73.59   21.60
  -8   2  -4   41.80   16.40
   8   2   4   34.80   16.00
  -8   2  -4   15.60   18.30
   8   2   4   37.20   20.90
  -8   2  -4   41.10   24.00
  -8   2  -4   70.89   21.30
   9  -2   4   47.10   20.90
  -9  -2  -4   18.70   20.80
   9  -2   4   -8.90   14.80
  -9  -2  -4  -14.40   19.80
  -9  -2  -4  -26.60   19.20
   9   2   4    3.10   14.10
   9   2   4   22.20   22.20
  -9   2  -4   -5.90   22.10
  -9   2  -4   -4.30   17.30
 -10  -2  -4   -3.50   22.90
 -10  -2  -4   82.99   30.40
  10  -2   4   17.80   22.40
  10  -2   4   21.50   19.10
 -10  -2  -4    4.30   22.50
 -10   2  -4   20.10   27.00
  10   2   4   41.40   18.60
  10   2   4   40.20   23.10
  11  -2   4    9.10   23.40
 -11  -2  -4  -61.49   22.50
 -11  -2  -4    3.10   23.50
  11  -2   4  -15.10   17.20
 -11  -2  -4   18.60   24.50
  11   2   4    9.80   24.30
 -11   2  -4   21.70   24.40
  12  -2   4   14.40   24.60
 -12  -2  -4  -10.40   25.00
 -12  -2  -4   20.60   28.10
 -12  -2  -4  -46.00   28.20
  12   2   4   49.60   31.80
 -12   2  -4  -16.90   30.70
 -13  -2  -4   59.69   36.10
 -13  -2  -4   69.89   42.20
 -13  -2  -4   70.29   38.20
  13  -2   4   50.19   31.30
 -13   2  -4    2.90   38.00
  13   2   4    3.70   33.20
 -14  -2  -4   52.49   39.90
 -14  -2  -4   32.30   43.90
  14  -2   4    5.90   26.30
 -14  -2  -4   76.39   42.10
 -14   2  -4   26.70   42.00
  14   2   4   -9.70   36.90
 -14  -3   4   37.60   36.10
 -14  -3   4  -12.30   38.50
 -14  -3   4   75.59   45.60
  14  -3  -4   -9.80   33.30
 -14   3   4  -27.40   26.10
 -13  -3   4   29.70   37.80
 -13  -3   4  -23.20   31.90
 -13  -3   4    3.20   31.30
  13  -3  -4   78.79   34.60
 -13   3   4   33.80   39.30
  13   3  -4  -11.10   29.10
  12  -3  -4   25.50   29.20
 -12  -3   4   16.90   32.20
 -12  -3   4    6.90   26.80
 -12  -3   4   25.90   28.30
  12   3  -4   12.40   28.50
 -12   3   4  -26.10   30.60
  11  -3  -4  126.69   37.30
 -11  -3   4   95.69   34.80
 -11  -3   4  126.89   37.70
 -11  -3   4   94.79   34.90
 -11   3   4   57.09   31.30
  11   3  -4  110.99   33.30
  10  -3  -4   75.39   26.20
 -10  -3   4   77.69   27.50
 -10  -3   4  140.79   37.00
 -10  -3   4   79.39   28.10
  10  -3  -4  139.19   36.00
  10   3  -4  103.49   31.10
 -10   3   4   30.10   25.00
 -10   3   4   75.09   30.10
  -9  -3   4   54.19   25.60
   9  -3  -4   76.29   22.30
  -9  -3   4   94.79   28.40
  -9  -3   4  112.19   27.60
   9  -3  -4   86.59   28.40
  -9   3   4   69.69   26.70
  -9   3   4   89.89   28.40
   9   3  -4   83.09   28.10
   8  -3  -4  139.79   30.70
  -8  -3   4  154.68   32.60
  -8  -3   4  124.69   24.90
   8  -3  -4  134.79   25.30
   8  -3  -4  140.59   27.00
  -8  -3   4  127.59   26.70
  -8   3   4  140.29   28.30
   8   3  -4  172.28   30.80
   8   3  -4  136.59   19.70
  -8   3   4  105.79   27.10
   7  -3  -4   94.99   25.50
   7  -3  -4  111.69   24.40
  -7  -3   4  189.78   28.80
   7  -3  -4  139.69   23.50
  -7  -3   4  157.18   30.60
  -7  -3   4  101.39   20.80
  -7   3   4  125.29   25.60
   7   3  -4  155.58   26.50
  -7   3   4  120.39   26.70
   7   3  -4  132.19   19.50
  -6  -3   4  -12.50   15.30
  -6  -3   4   25.50   12.40
   6  -3  -4   10.30   16.20
  -6  -3   4   44.00   17.30
   6  -3  -4   31.80   16.20
  -6  -3   4   14.90    8.10
   6  -3  -4    5.10    9.20
   6  -3  -4   21.80   14.30
  -6  -3   4   13.80    9.40
  -6   3   4   42.20   18.00
  -6   3   4   38.00   16.70
   6   3  -4    6.70    9.30
  -6   3   4   41.80   17.50
   6   3  -4   23.10   15.60
  -5  -3   4  287.67   20.50
  -5  -3   4  295.77   22.80
   5  -3  -4  284.97   26.70
   5  -3  -4  257.07   29.70
  -5  -3   4  303.37   31.70
   5  -3  -4  289.17   27.00
  -5  -3   4  291.77   19.30
   5  -3  -4  298.57   17.90
  -5  -3   4  299.17   28.60
  -5   3   4  231.78   28.20
  -5   3   4  301.07   28.90
  -5   3   4  345.57   29.30
   5   3  -4  308.77   22.50
   5   3  -4  327.67   29.10
  -4  -3   4  236.38   14.70
   4  -3  -4  259.27   28.60
  -4  -3   4  232.38   18.80
   4  -3  -4  220.48   22.90
  -4  -3   4  235.78   24.20
  -4  -3   4  235.78   27.10
  -4  -3   4  237.48   15.70
   4  -3  -4  227.18   23.70
   4   3  -4  238.58   20.00
  -4   3   4  189.98   25.20
  -4   3   4  217.18   22.80
   4   3  -4  239.58   23.90
  -4   3   4  259.87   24.20
   3  -3  -4  798.52   42.90
  -3  -3   4  734.33   44.20
  -3  -3   4  813.12   43.70
  -3  -3   4  745.53   39.10
  -3  -3   4  780.22   42.40
   3  -3  -4  831.02   41.10
   3  -3  -4  803.12   45.40
  -3   3   4  787.12   40.50
   3   3  -4  786.52   38.80
  -3   3   4  761.92   45.00
  -3   3   4  824.62   54.89
  -2  -3   4  107.49   15.10
  -2  -3   4   82.49   16.10
   2  -3  -4   81.89   15.00
   2  -3  -4  103.89   15.20
  -2  -3   4   74.09   14.80
   2  -3  -4   74.49    9.80
   2  -3  -4   77.89   13.30
   2  -3  -4   75.19   17.10
  -2  -3   4   90.99   15.20
  -2  -3   4   82.89   14.40
  -2   3   4   94.29   18.20
  -2   3   4   95.09   15.00
   1  -3  -4  503.75   26.10
   1  -3  -4  458.95   27.00
   1  -3  -4  504.45   25.40
   1  -3  -4  511.35   30.80
  -1  -3   4  499.75   30.60
  -1  -3   4  459.55   30.30
  -1  -3   4  438.66   28.40
  -1  -3   4  521.35   29.80
  -1  -3   4  516.65   30.60
   1  -3  -4  492.15   33.40
  -1   3   4  489.55   32.50
  -1   3   4  484.15   26.10
   0  -3   4 1250.17   58.29
   0  -3   4 1269.27   56.89
   0  -3  -4 1264.47   57.69
   0  -3  -4 1250.87   52.39
   0  -3   4 1229.38   48.50
   0  -3   4 1249.07   53.69
   0  -3  -4 1311.27   61.19
   0  -3   4 1178.68   56.29
   0  -3  -4 1206.38   54.59
   0  -3   4 1232.08   48.00
   0  -3  -4 1269.67   51.09
   0   3  -4 1324.47   58.39
   0   3   4 1224.38   57.09
   0   3   4 1342.27   52.09
   1  -3   4   56.09   12.10
  -1  -3  -4   42.00    7.40
  -1  -3  -4   27.90    6.50
  -1  -3  -4   54.29   15.10
   1  -3   4   49.30    9.70
   1  -3   4   36.30   11.60
  -1  -3  -4   33.80    8.60
  -1  -3  -4   33.70   12.30
   1  -3   4   32.60    8.10
   1  -3   4   25.60   12.40
  -1  -3  -4   46.40   12.70
  -1   3  -4   36.90    9.00
  -1   3  -4   27.30   12.90
   1   3   4   37.20   11.50
   2  -3   4  100.49   16.00
  -2  -3  -4   90.79   19.00
   2  -3   4  128.99   18.20
  -2  -3  -4   84.39   10.70
  -2  -3  -4   83.79   10.30
   2  -3   4   90.99   16.00
  -2  -3  -4   98.79   13.40
   2  -3   4   88.99   14.20
  -2  -3  -4  118.59   18.70
   2   3   4   80.09   12.90
   2   3   4  105.69   17.10
  -2   3  -4  134.49   19.70
  -2   3  -4   95.19   17.60
   3  -3   4   37.00   11.60
  -3  -3  -4   36.30   15.60
  -3  -3  -4   48.70   14.70
   3  -3   4   77.49   15.70
  -3  -3  -4   29.20    9.90
  -3  -3  -4   41.10    9.40
  -3  -3  -4   53.89    9.00
   3  -3   4   40.40   13.00
  -3   3  -4   45.20   15.90
   3   3   4   46.20   14.00
  -3   3  -4   31.40   14.90
   3   3   4   49.60    9.90
  -4  -3  -4   74.39   19.00
   4  -3   4  114.09   18.50
  -4  -3  -4   78.19   12.40
  -4  -3  -4   61.99   10.40
  -4  -3  -4   73.39   13.90
   4  -3   4   72.19   16.00
  -4  -3  -4   67.29   17.90
   4  -3   4   98.69   18.10
   4   3   4   97.09   16.20
  -4   3  -4  128.49   19.00
   4   3   4   86.49   10.80
  -4   3  -4   93.19   20.50
  -4   3  -4   61.79   16.80
   5  -3   4  225.98   25.90
   5  -3   4  188.78   24.80
  -5  -3  -4  157.48   17.50
  -5  -3  -4  180.38   19.20
   5  -3   4  167.58   22.60
  -5  -3  -4  211.68   22.80
  -5  -3  -4  135.49   25.00
  -5   3  -4  172.58   24.80
   5   3   4  162.18   25.10
   5   3   4  187.08   20.80
   5   3   4  182.18   11.50
  -5   3  -4  219.98   28.90
   6  -3   4  104.69   22.90
  -6  -3  -4   70.69   17.90
   6  -3   4   83.29   19.70
  -6  -3  -4   60.99   15.40
   6  -3   4  115.29   21.60
  -6  -3  -4   64.19   22.70
  -6   3  -4   77.09   20.40
   6   3   4  103.09   17.80
  -6   3  -4   73.39   22.00
   6   3   4   80.39   21.40
  -6   3  -4   82.69   14.70
   7  -3   4   25.00   18.60
  -7  -3  -4   18.30   15.30
   7  -3   4   23.80   16.40
  -7  -3  -4  -23.20   17.40
   7  -3   4   28.60   18.50
  -7  -3  -4   35.70   18.30
   7   3   4   44.00   19.40
  -7   3  -4   22.10   19.70
   7   3   4   24.10   15.30
  -7   3  -4   26.80   20.10
   8  -3   4  192.78   31.60
  -8  -3  -4  153.98   33.40
  -8  -3  -4  234.88   33.00
   8  -3   4  199.08   32.50
   8  -3   4  245.98   35.00
  -8  -3  -4  232.08   33.40
  -8   3  -4  244.38   36.30
   8   3   4  231.58   27.60
   8   3   4  209.58   33.90
  -8   3  -4  204.88   31.80
   9  -3   4   23.80   20.80
   9  -3   4    8.90   18.30
   9  -3   4   24.10   22.70
  -9  -3  -4    2.20   21.90
  -9  -3  -4   39.30   23.00
  -9  -3  -4    6.30   20.60
   9   3   4    6.40   14.40
  -9   3  -4    4.10   23.00
  -9   3  -4    3.90   21.70
   9   3   4  -14.00   20.20
 -10  -3  -4  124.09   37.90
 -10  -3  -4   69.09   29.00
  10  -3   4   65.29   25.40
  10  -3   4  118.89   30.00
 -10  -3  -4  105.49   30.90
  10   3   4  131.49   35.10
 -10   3  -4   73.89   33.60
 -11  -3  -4  -12.30   23.60
 -11  -3  -4  -11.70   24.90
 -11  -3  -4    8.20   24.60
  11  -3   4   36.10   24.50
  11  -3   4   21.50   24.20
  11   3   4   -2.30   26.60
 -11   3  -4   20.00   31.80
 -12  -3  -4    4.30   32.00
  12  -3   4  -38.80   20.70
 -12  -3  -4   -7.70   29.00
 -12  -3  -4   46.20   36.90
 -12   3  -4   33.80   33.60
  12   3   4  -48.60   25.60
 -13  -3  -4    6.70   32.00
 -13  -3  -4   22.70   38.70
  13  -3   4  -30.40   21.80
 -13  -3  -4   11.70   32.20
 -13   3  -4    7.80   42.40
  13   3   4  -29.00   30.20
 -13  -4   4   39.80   39.00
  13  -4  -4    5.90   30.90
 -13  -4   4   -9.70   31.40
 -13  -4   4   33.50   36.60
  13   4  -4  -39.70   31.50
 -13   4   4   16.00   33.60
 -12  -4   4   67.09   34.70
 -12  -4   4   45.60   33.00
 -12  -4   4   26.40   29.40
  12  -4  -4    7.00   28.50
 -12   4   4  -31.20   28.80
  12   4  -4   68.09   35.50
 -11  -4   4   -5.20   25.80
 -11  -4   4   37.80   27.10
 -11  -4   4   18.50   28.20
  11  -4  -4  -19.20   21.90
  11   4  -4   14.50   28.80
 -11   4   4   12.10   30.20
 -11   4   4   60.49   32.00
  10  -4  -4   20.30   26.00
  10  -4  -4   15.00   19.90
 -10  -4   4   31.30   25.30
 -10  -4   4   71.99   27.60
 -10  -4   4   18.90   28.20
  10   4  -4   68.79   32.00
 -10   4   4   69.59   28.20
 -10   4   4   87.09   33.10
  -9  -4   4  182.78   38.50
  -9  -4   4  336.77   38.50
  -9  -4   4  221.88   36.90
   9  -4  -4  255.67   38.90
   9  -4  -4  213.88   34.90
   9  -4  -4  264.87   40.90
  -9   4   4  178.58   35.90
   9   4  -4  147.99   34.10
  -9   4   4  215.38   37.60
  -8  -4   4  222.28   35.00
  -8  -4   4  202.28   38.60
  -8  -4   4  254.47   32.10
   8  -4  -4  246.08   40.70
   8  -4  -4  142.69   29.60
   8  -4  -4  271.07   34.60
  -8   4   4  236.08   38.90
  -8   4   4  192.68   34.20
   8   4  -4  270.97   39.40
   7  -4  -4   57.59   20.20
  -7  -4   4  109.39   20.50
  -7  -4   4  126.79   26.00
   7  -4  -4   95.49   28.10
   7  -4  -4   52.39   22.00
  -7  -4   4  122.79   27.60
  -7   4   4   35.10   21.80
   7   4  -4  121.39   19.10
   7   4  -4   78.49   24.10
  -7   4   4  122.79   26.60
   6  -4  -4  193.48   28.50
  -6  -4   4  163.68   29.50
  -6  -4   4  175.38   20.30
   6  -4  -4  163.68   29.70
  -6  -4   4  155.88   21.50
  -6  -4   4  202.08   28.90
   6  -4  -4  181.98   26.50
  -6   4   4  204.98   32.50
   6   4  -4  121.59   25.10
   6   4  -4  200.88   24.00
  -6   4   4  190.08   28.60
  -5  -4   4  175.48   30.10
  -5  -4   4  192.38   25.30
   5  -4  -4  176.38   26.20
  -5  -4   4  172.58   19.00
  -5  -4   4  151.88   16.30
   5  -4  -4  178.88   26.50
   5  -4  -4  186.18   31.30
  -5  -4   4  170.08   15.10
   5   4  -4  210.88   21.50
  -5   4   4  107.89   24.70
   5   4  -4  161.88   25.30
  -5   4   4  129.09   22.90
  -4  -4   4  249.68   28.30
   4  -4  -4  279.27   28.30
   4  -4  -4  237.48   26.60
  -4  -4   4  292.37   15.40
   4  -4  -4  253.77   31.40
  -4  -4   4  253.67   26.10
  -4  -4   4  282.97   15.90
  -4  -4   4  300.87   24.30
  -4  -4   4  265.27   31.00
   4   4  -4  318.37   24.70
  -4   4   4  268.57   31.40
  -4   4   4  289.47   26.70
  -3  -4   4   89.69   15.60
  -3  -4   4   65.79   17.10
  -3  -4   4  103.59   17.00
   3  -4  -4   50.59   16.50
  -3  -4   4   89.99   17.30
   3  -4  -4  124.79   24.40
  -3  -4   4   84.59   19.10
   3  -4  -4   79.69   15.80
   3  -4  -4   69.49   16.50
  -3   4   4   81.59   16.00
  -3   4   4   86.49   19.30
   2  -4  -4  117.59   11.60
  -2  -4   4  128.19   18.80
  -2  -4   4  117.69   19.60
   2  -4  -4  110.19   16.70
  -2  -4   4   98.39   19.10
  -2  -4   4  117.19   19.60
  -2  -4   4  112.09   18.70
   2  -4  -4  163.58   22.90
   2  -4  -4  129.89   17.30
   2  -4  -4  119.19   22.60
  -2   4   4  160.28   23.30
  -2   4   4  113.89   16.70
   1  -4  -4  634.54   39.90
  -1  -4   4  675.93   40.40
   1  -4  -4  707.43   44.90
   1  -4  -4  689.73   34.10
  -1  -4   4  622.74   37.10
  -1  -4   4  674.13   40.30
  -1  -4   4  678.23   39.00
   1  -4  -4  638.44   33.00
   1  -4  -4  695.43   36.00
  -1  -4   4  661.93   39.90
  -1   4   4  734.13   42.70
  -1   4   4  679.53   34.50
   0  -4   4 1118.99   55.89
   0  -4  -4 1145.79   49.10
   0  -4   4 1106.49   55.29
   0  -4   4 1152.48   57.79
   0  -4  -4 1049.59   47.30
   0  -4  -4 1154.98   56.29
   0  -4  -4 1057.09   51.39
   0  -4   4 1082.29   45.60
   0  -4   4 1113.99   44.80
   0  -4  -4 1049.20   58.99
   0  -4   4 1182.48   51.59
   0   4   4 1154.08   49.50
   0   4   4 1094.69   55.99
   0   4  -4 1092.09   54.89
   1  -4   4  213.68   23.00
   1  -4   4  232.68   24.20
  -1  -4  -4  210.48   22.00
   1  -4   4  256.77   17.60
  -1  -4  -4  257.27   25.10
  -1  -4  -4  225.38   15.60
  -1  -4  -4  230.68   28.40
  -1  -4  -4  238.98   16.50
   1   4   4  225.28   18.20
  -1   4  -4  226.38   26.60
  -1   4  -4  238.88   24.10
   1   4   4  224.58   22.60
  -1   4  -4  195.48   17.00
   2  -4   4   68.09   13.60
   2  -4   4   16.70    9.90
  -2  -4  -4   35.60    8.30
  -2  -4  -4   34.60   13.90
  -2  -4  -4   30.40   15.80
  -2  -4  -4   32.50   10.20
  -2  -4  -4   14.20    6.60
   2  -4   4   50.59   14.80
   2  -4   4   43.20   14.40
  -2   4  -4   51.99   17.00
   2   4   4   65.19   15.20
   2   4   4   23.70   11.70
  -2   4  -4   43.80   14.50
   3  -4   4  232.88   24.30
  -3  -4  -4  230.08   20.10
  -3  -4  -4  223.98   28.50
   3  -4   4  261.97   23.60
   3  -4   4  197.78   25.60
   3  -4   4  233.08   26.00
  -3  -4  -4  220.38   16.30
  -3  -4  -4  212.28   16.40
  -3  -4  -4  173.18   25.70
   3   4   4  230.68   25.20
   3   4   4  238.18   20.80
  -3   4  -4  237.48   25.80
  -3   4  -4  249.18   29.10
  -4  -4  -4  153.28   16.30
   4  -4   4  163.48   24.50
  -4  -4  -4  160.68   26.90
  -4  -4  -4  152.88   19.10
   4  -4   4  169.58   23.30
  -4  -4  -4  179.88   17.80
  -4  -4  -4  210.38   30.10
   4  -4   4  155.58   23.90
  -4   4  -4  181.38   28.40
   4   4   4  200.48   23.90
   4   4   4  192.68   17.90
  -4   4  -4  161.58   25.10
  -5  -4  -4   61.49   22.40
  -5  -4  -4   17.30   16.40
   5  -4   4   40.40   18.10
  -5  -4  -4   16.50   11.00
  -5  -4  -4   31.00   13.50
  -5  -4  -4   65.19   13.80
   5  -4   4   22.00   15.70
   5  -4   4   65.79   17.50
   5   4   4   16.20   14.60
  -5   4  -4   39.10   20.00
  -5   4  -4   29.40   19.00
   5   4   4   25.00    9.40
   5   4   4   45.10   18.90
  -6  -4  -4   -7.40   12.00
   6  -4   4    5.50   17.70
   6  -4   4   -1.60   16.00
   6  -4   4   19.30   17.00
  -6  -4  -4   19.50   19.60
  -6  -4  -4  -15.20   10.60
   6   4   4    6.00   13.80
  -6   4  -4   34.10   22.00
   6   4   4  -11.70   15.00
  -6   4  -4  -12.00   17.70
   7  -4   4   91.89   23.40
   7  -4   4   74.09   21.80
  -7  -4  -4   83.09   18.80
  -7  -4  -4   71.59   25.50
   7  -4   4   62.09   22.70
  -7  -4  -4  121.99   24.70
   7   4   4  101.79   25.00
   7   4   4   83.09   20.10
  -7   4  -4   75.99   25.60
  -7   4  -4  107.69   28.90
  -8  -4  -4   -4.80   20.20
   8  -4   4   30.90   21.60
  -8  -4  -4  -18.20   15.60
  -8  -4  -4    9.60   18.00
   8  -4   4   29.00   20.30
   8  -4   4    2.30   18.60
  -8   4  -4    5.00   22.80
  -8   4  -4   14.70   24.80
   8   4   4    3.90   16.60
   8   4   4   20.80   23.80
   9  -4   4  203.88   33.80
  -9  -4  -4  202.48   36.30
   9  -4   4  266.47   39.70
   9  -4   4  268.97   41.70
  -9  -4  -4  250.87   37.70
  -9  -4  -4  244.18   44.60
  -9   4  -4  201.28   37.30
   9   4   4  257.87   33.10
  -9   4  -4  210.78   39.30
   9   4   4  245.08   39.50
 -10  -4  -4   14.40   23.80
 -10  -4  -4  -15.60   21.30
 -10  -4  -4   12.60   26.90
  10  -4   4    4.60   20.90
  10  -4   4   12.40   23.60
 -10   4  -4    5.40   24.30
  10   4   4    0.20   25.10
 -10   4  -4  -14.20   26.20
 -11  -4  -4   22.80   30.90
  11  -4   4   25.60   25.60
 -11  -4  -4    6.40   26.60
 -11  -4  -4    9.70   26.70
  11  -4   4   36.60   30.20
 -11   4  -4    7.00   27.50
  11   4   4   18.10   30.70
  12  -4   4   21.40   28.80
 -12  -4  -4  -58.89   24.00
 -12  -4  -4   79.09   38.40
  12  -4   4    3.40   29.10
 -12  -4  -4   46.00   33.80
 -12   4  -4   67.69   35.80
  12   4   4   53.39   34.10
 -13  -4  -4   61.59   36.30
 -13  -4  -4  113.69   44.60
  13  -4   4   18.80   30.70
 -13  -4  -4   81.09   42.50
  13   4   4   62.19   41.60
 -13   4  -4   18.50   40.80
 -12  -5   4   49.70   36.60
 -12  -5   4  106.19   37.80
  12  -5  -4   33.60   32.50
 -12  -5   4  -19.80   29.30
  12   5  -4   53.09   36.10
 -12   5   4   47.20   34.20
 -11  -5   4   63.99   31.70
 -11  -5   4   27.80   31.30
  11  -5  -4   81.79   31.10
 -11  -5   4   61.89   32.40
 -11   5   4   26.00   28.90
 -11   5   4    5.90   30.30
  11   5  -4   29.10   35.10
 -10  -5   4    9.20   28.50
  10  -5  -4  -12.80   20.90
  10  -5  -4   20.70   22.60
 -10  -5   4   -9.60   23.40
 -10  -5   4  -18.90   21.10
 -10   5   4   -7.20   26.90
  10   5  -4   42.10   30.90
 -10   5   4   36.00   31.60
   9  -5  -4   35.30   26.80
   9  -5  -4   20.60   21.10
   9  -5  -4   71.09   27.20
  -9  -5   4   10.80   25.50
  -9  -5   4   65.39   27.40
  -9  -5   4   48.30   22.90
   9   5  -4   40.50   28.30
  -9   5   4   74.59   33.70
  -9   5   4   73.19   27.40
  -8  -5   4   86.19   28.00
   8  -5  -4   77.49   25.10
  -8  -5   4   84.19   26.40
  -8  -5   4   87.09   21.90
   8  -5  -4   44.40   25.30
   8  -5  -4  145.19   30.40
  -8   5   4   84.39   26.60
  -8   5   4   79.39   29.10
   8   5  -4   99.49   28.80
   7  -5  -4  158.38   30.00
  -7  -5   4  135.49   32.70
   7  -5  -4  177.18   30.00
   7  -5  -4  166.38   32.50
  -7  -5   4  190.68   26.00
  -7  -5   4  220.48   35.70
  -7   5   4  123.19   28.40
  -7   5   4  138.99   33.60
   7   5  -4  165.98   25.90
   7   5  -4  232.48   38.40
  -6  -5   4   35.90   18.00
  -6  -5   4   14.80   20.60
   6  -5  -4   13.90   18.00
  -6  -5   4   13.20   11.20
   6  -5  -4   19.10   17.50
   6  -5  -4    4.70   18.10
   6   5  -4    6.80   13.40
  -6   5   4   10.30   19.50
   6   5  -4   16.40   20.60
  -6   5   4   63.89   24.70
  -5  -5   4  104.99   26.30
  -5  -5   4  105.79   19.30
  -5  -5   4   94.39   12.70
   5  -5  -4   68.59   22.10
   5  -5  -4   65.39   20.10
   5  -5  -4   73.19   24.80
  -5  -5   4   47.60   17.90
  -5  -5   4   81.19   11.90
   5   5  -4   82.59   18.60
  -5   5   4   94.59   22.80
   5   5  -4   92.19   23.10
  -5   5   4   88.59   27.20
   4  -5  -4   62.49   17.90
   4  -5  -4   97.59   21.70
  -4  -5   4   69.39    9.00
   4  -5  -4   88.29   25.30
  -4  -5   4  100.09   24.10
  -4  -5   4   75.09   19.60
  -4  -5   4   99.09   23.30
  -4  -5   4   70.69    8.60
  -4  -5   4   72.29   17.70
  -4   5   4   54.29   18.90
   4   5  -4   82.99   17.60
  -4   5   4   68.19   22.90
   3  -5  -4  370.86   38.40
  -3  -5   4  453.85   33.70
  -3  -5   4  400.16   32.90
  -3  -5   4  350.66   36.00
   3  -5  -4  411.66   31.60
  -3  -5   4  418.66   35.70
  -3  -5   4  418.36   34.10
   3  -5  -4  368.26   35.40
  -3   5   4  356.76   30.20
  -3   5   4  431.26   37.80
  -2  -5   4  188.38   26.10
   2  -5  -4  160.18   20.30
   2  -5  -4  155.68   24.70
  -2  -5   4  177.78   24.20
   2  -5  -4  136.49   14.70
  -2  -5   4  172.28   24.80
   2  -5  -4  204.28   29.70
  -2  -5   4  217.98   25.00
  -2  -5   4  170.98   25.50
  -2   5   4  216.48   28.80
  -2   5   4  135.69   20.60
  -1  -5   4   29.70    6.00
  -1  -5   4   35.50   13.90
  -1  -5   4   34.30   14.60
   1  -5  -4   57.29   16.90
  -1  -5   4   27.10   13.40
   1  -5  -4   16.80   10.40
   1  -5  -4   27.40   17.80
  -1  -5   4   37.10    6.60
   1  -5  -4   33.60   11.40
   1  -5  -4   38.80   11.30
  -1   5   4   41.10   12.80
  -1   5   4   66.99   19.80
   1   5  -4   28.70   14.90
   1   5  -4   47.80   16.50
   0  -5   4   25.70   13.80
   0  -5  -4   41.40   11.10
   0  -5   4   40.90    8.80
   0  -5   4   35.50   12.80
   0  -5  -4   64.29   20.40
   0  -5  -4   74.79   15.40
   0  -5   4   50.49   10.00
   0  -5   4   54.09   17.80
   0  -5  -4   41.20   16.00
   0  -5  -4   43.80   10.90
   0   5   4   69.79   18.90
   0   5  -4   71.89   17.80
   0   5  -4   37.40   16.50
   0   5   4   55.29   13.00
  -1  -5  -4  496.95   42.30
  -1  -5  -4  467.75   37.50
  -1  -5  -4  508.35   28.60
  -1  -5  -4  522.65   27.20
  -1  -5  -4  462.85   34.50
   1  -5   4  510.65   37.80
   1  -5   4  530.45   29.30
   1  -5   4  506.85   38.70
   1   5   4  482.45   36.30
  -1   5  -4  478.35   36.40
   1   5   4  565.24   31.80
  -1   5  -4  525.85   29.20
  -1   5  -4  468.25   38.60
   2  -5   4  221.08   28.30
  -2  -5  -4  231.18   16.70
  -2  -5  -4  240.88   22.60
  -2  -5  -4  239.88   27.80
  -2  -5  -4  259.07   33.10
  -2  -5  -4  235.78   18.00
   2  -5   4  211.78   27.80
   2  -5   4  189.28   21.20
   2   5   4  242.88   27.50
  -2   5  -4  194.68   26.60
  -2   5  -4  238.88   29.60
   2   5   4  183.48   24.50
  -3  -5  -4   13.80   18.20
  -3  -5  -4   25.30    9.40
   3  -5   4   37.60   17.30
  -3  -5  -4   41.20   12.70
  -3  -5  -4   26.60   17.20
   3  -5   4   31.60   14.20
  -3  -5  -4   56.19   10.60
   3  -5   4   41.40   17.50
   3   5   4   44.50   14.70
  -3   5  -4   -4.90   16.60
  -3   5  -4    6.60   17.30
   3   5   4   16.20   16.50
  -4  -5  -4  111.69   16.60
  -4  -5  -4   54.99   22.40
   4  -5   4  111.89   23.50
   4  -5   4   91.89   21.40
  -4  -5  -4   88.39   13.40
  -4  -5  -4   60.59   22.50
  -4  -5  -4   50.69   15.10
   4  -5   4   62.59   17.30
   4   5   4   57.09   19.50
  -4   5  -4   54.39   21.00
   4   5   4   73.99   15.90
  -4   5  -4   76.69   22.90
   5  -5   4   67.29   22.70
   5  -5   4   68.79   19.50
  -5  -5  -4   61.49   17.20
   5  -5   4   80.59   23.10
  -5  -5  -4   64.69   14.60
  -5  -5  -4   56.39   23.60
  -5  -5  -4   53.79   22.40
  -5   5  -4   70.29   23.20
  -5   5  -4  102.09   26.90
   5   5   4   74.59   21.10
  -6  -5  -4   18.90   16.60
  -6  -5  -4   77.69   27.40
   6  -5   4   48.90   19.80
   6  -5   4   49.00   20.10
   6  -5   4   23.10   21.00
  -6  -5  -4   48.30   14.10
  -6   5  -4   40.80   23.80
  -6   5  -4   42.00   23.70
   6   5   4   68.59   25.90
   6   5   4   49.99   20.10
   7  -5   4   46.30   23.80
  -7  -5  -4   64.39   19.80
  -7  -5  -4   88.89   28.70
   7  -5   4   71.09   23.60
   7  -5   4   13.00   19.10
  -7  -5  -4   52.19   17.90
  -7   5  -4   65.69   26.50
   7   5   4  113.29   24.30
   7   5   4   78.79   27.30
  -7   5  -4  107.49   28.30
  -8  -5  -4  129.59   25.80
  -8  -5  -4   98.09   32.70
   8  -5   4  149.19   30.30
  -8  -5  -4  128.39   27.90
   8  -5   4  139.09   33.60
   8  -5   4  114.19   30.10
   8   5   4  166.08   29.00
  -8   5  -4  122.49   31.60
  -8   5  -4  151.88   34.80
   8   5   4   97.79   29.90
   9  -5   4   53.29   24.90
   9  -5   4   20.30   23.50
  -9  -5  -4   20.00   21.40
   9  -5   4   26.80   20.60
  -9  -5  -4   79.79   31.70
  -9  -5  -4   58.59   24.40
  -9   5  -4   64.29   31.90
  -9   5  -4   36.40   28.30
   9   5   4   55.59   28.20
  10  -5   4   11.90   23.60
 -10  -5  -4   17.80   23.50
 -10  -5  -4   15.60   28.90
  10  -5   4  -15.90   20.40
 -10  -5  -4  -24.60   21.20
 -10   5  -4  -11.50   27.70
 -10   5  -4   11.20   29.00
  10   5   4  -12.50   26.30
 -11  -5  -4    4.70   28.10
  11  -5   4   17.70   25.10
 -11  -5  -4    9.70   24.50
  11  -5   4  -19.30   21.20
 -11  -5  -4   31.60   28.60
 -11   5  -4  -37.00   31.30
  11   5   4   24.60   35.00
  12  -5   4   96.69   35.10
 -12  -5  -4   75.49   37.70
 -12  -5  -4  -11.50   35.40
  12  -5   4   91.89   36.10
  12   5   4   -1.90   31.10
 -12   5  -4   49.80   40.40
 -11  -6   4   52.79   35.30
 -11  -6   4   60.99   32.90
  11  -6  -4  -15.30   25.50
  11  -6  -4   23.80   29.60
 -11  -6   4   23.50   30.30
 -11   6   4   33.60   34.50
  11   6  -4   -7.00   32.00
 -11   6   4   30.90   34.90
 -10  -6   4    4.50   23.70
 -10  -6   4    4.50   27.80
 -10  -6   4   23.00   25.10
  10  -6  -4   55.39   29.20
  10  -6  -4   -2.20   24.50
 -10   6   4   11.70   29.40
  10   6  -4   58.49   35.00
 -10   6   4   36.80   32.90
  -9  -6   4    8.30   26.40
   9  -6  -4   27.10   26.80
  -9  -6   4   22.40   20.60
   9  -6  -4  -37.80   16.30
   9  -6  -4    1.50   24.50
  -9  -6   4   14.40   24.00
  -9   6   4   39.90   33.20
  -9   6   4   15.70   28.10
   9   6  -4  -15.70   24.10
   8  -6  -4  107.29   33.10
   8  -6  -4  135.79   31.80
   8  -6  -4  123.19   32.80
  -8  -6   4  142.39   36.50
  -8  -6   4  117.89   30.70
  -8  -6   4  136.39   25.80
   8   6  -4   37.10   27.40
  -8   6   4   89.49   31.90
  -8   6   4   98.69   31.00
  -7  -6   4   49.20   22.00
   7  -6  -4   55.69   29.10
  -7  -6   4   32.50   25.10
   7  -6  -4   68.59   26.10
  -7  -6   4   46.50   16.40
   7  -6  -4   47.10   23.90
  -7   6   4   20.30   26.70
   7   6  -4   32.70   25.20
  -7   6   4   41.00   25.50
   6  -6  -4    9.80   21.30
   6  -6  -4   79.19   23.70
  -6  -6   4   27.30   23.90
  -6  -6   4   96.09   15.40
  -6  -6   4   64.89   22.80
   6  -6  -4   39.60   21.40
  -6   6   4   69.09   26.70
   6   6  -4   58.09   20.60
   6   6  -4   91.79   27.20
  -6   6   4   84.59   23.90
   5  -6  -4   -8.80   17.20
   5  -6  -4    9.30   21.40
   5  -6  -4   12.30   18.20
  -5  -6   4   20.40   18.80
  -5  -6   4   34.80    9.30
  -5  -6   4    8.80   19.80
  -5  -6   4   29.40   17.80
  -5   6   4   23.90   21.30
   5   6  -4    8.20   20.40
   5   6  -4    5.60   15.50
   5   6  -4   14.30   13.90
  -5   6   4   13.20   18.70
  -4  -6   4  271.67   15.40
   4  -6  -4  339.37   36.80
   4  -6  -4  266.47   30.90
  -4  -6   4  282.97   35.50
   4  -6  -4  263.87   37.60
  -4  -6   4  242.98   15.00
  -4  -6   4  251.97   33.10
  -4  -6   4  212.78   34.50
   4   6  -4  209.48   28.30
   4   6  -4  250.67   29.20
  -4   6   4  237.18   30.60
  -4   6   4  266.37   37.70
   3  -6  -4   -8.80   12.00
  -3  -6   4   -2.50   15.10
  -3  -6   4   -8.40   12.20
   3  -6  -4   19.60   21.00
  -3  -6   4   -6.60   14.90
   3  -6  -4  -20.50   14.20
  -3  -6   4   -4.50   15.20
  -3   6   4   -0.40   15.00
  -3   6   4   10.20   19.80
   3   6  -4    4.90   14.00
  -2  -6   4   91.49    9.50
   2  -6  -4   54.59   16.80
  -2  -6   4  100.59   10.50
   2  -6  -4  101.69   22.50
  -2  -6   4  129.39   26.80
  -2  -6   4  101.49   22.40
   2  -6  -4   73.19   24.90
  -2  -6   4   86.89   22.20
  -2   6   4   68.79   23.50
   2   6  -4  123.69   22.60
   2   6  -4  124.19   23.60
  -2   6   4  136.59   21.80
  -1  -6   4    6.60   15.10
   1  -6  -4    2.70   15.20
  -1  -6   4   30.60   18.60
  -1  -6   4   22.00    8.50
  -1  -6   4   15.50    7.50
   1  -6  -4   30.30   13.10
  -1  -6   4   -8.00   15.30
   1  -6  -4   -2.90   18.80
   1   6  -4   -4.80   16.30
   1   6  -4    3.40   15.90
  -1   6   4   21.20   14.10
  -1   6   4   22.50   19.90
   0  -6   4   14.80   12.90
   0  -6  -4    1.70   10.20
   0  -6   4   16.50   16.90
   0  -6   4    0.90    8.30
   0  -6  -4   24.20   16.70
   0  -6  -4   -3.10   17.50
   0  -6   4    3.80    9.30
   0  -6  -4   -1.40   11.40
   0  -6   4   22.10   17.10
   0   6  -4    5.00   16.10
   0   6  -4   15.00   15.60
   0   6   4   22.70   18.60
   0   6   4    7.70   15.20
  -1  -6  -4   53.99   19.10
   1  -6   4   57.39   21.40
   1  -6   4   68.19   14.50
  -1  -6  -4   83.69   19.60
  -1  -6  -4  102.29   26.10
  -1  -6  -4   71.79   12.50
   1  -6   4  108.69   24.60
   1   6   4  111.09   23.00
  -1   6  -4  132.19   25.40
  -1   6  -4   65.89   23.10
  -2  -6  -4  134.59   24.70
   2  -6   4   79.39   23.00
  -2  -6  -4  114.99   15.30
  -2  -6  -4   85.99   26.00
   2  -6   4  149.69   26.30
   2  -6   4   77.69   17.00
   2   6   4  141.79   26.80
   2   6   4  141.29   25.00
  -2   6  -4  101.69   25.80
  -2   6  -4  140.29   26.60
  -3  -6  -4  139.99   28.80
   3  -6   4  178.28   30.70
   3  -6   4  112.49   26.20
  -3  -6  -4  156.38   17.30
  -3  -6  -4  160.68   31.80
   3  -6   4  125.79   21.40
   3   6   4  121.99   24.40
   3   6   4  143.69   23.60
  -3   6  -4  130.09   28.20
  -3   6  -4  155.28   27.60
  -4  -6  -4   44.70   21.30
  -4  -6  -4   68.79   25.50
   4  -6   4   15.30   19.20
   4  -6   4   62.29   22.40
  -4  -6  -4   53.29   13.80
   4  -6   4   39.30   18.30
  -4   6  -4  -11.20   18.20
   4   6   4   65.59   22.10
  -4   6  -4   59.49   24.90
   4   6   4   58.29   17.30
  -5  -6  -4  264.17   24.70
  -5  -6  -4  310.77   40.40
   5  -6   4  279.47   37.60
  -5  -6  -4  194.88   36.20
   5  -6   4  213.58   35.90
   5  -6   4  245.88   32.10
  -5   6  -4  223.68   37.30
   5   6   4  289.87   34.50
  -5   6  -4  321.77   37.80
   6  -6   4   27.80   21.30
   6  -6   4   30.30   21.50
  -6  -6  -4   42.10   14.80
   6  -6   4  -19.70   17.20
  -6  -6  -4  -17.00   19.20
  -6   6  -4   42.30   24.50
   6   6   4  -24.10   17.10
   6   6   4   -2.20   20.40
  -6   6  -4  -20.80   20.10
   7  -6   4   31.20   22.40
   7  -6   4    0.70   21.30
  -7  -6  -4   -5.20   20.50
   7  -6   4   16.20   20.10
  -7  -6  -4   17.90   15.50
   7   6   4   43.70   23.90
  -7   6  -4   15.30   24.50
   7   6   4   31.10   21.40
  -7   6  -4    4.10   28.20
  -8  -6  -4   35.30   30.50
   8  -6   4   35.00   24.10
   8  -6   4   29.30   22.90
  -8  -6  -4   36.70   19.90
   8  -6   4   12.20   23.10
   8   6   4   63.49   23.70
  -8   6  -4   39.90   31.10
   8   6   4    3.10   22.00
  -8   6  -4   70.99   35.10
  -9  -6  -4   45.00   31.10
   9  -6   4    1.40   22.00
   9  -6   4    5.20   25.60
  -9  -6  -4   33.50   23.00
   9  -6   4   21.80   23.50
   9   6   4   10.00   27.70
  -9   6  -4  -30.30   28.90
  -9   6  -4    6.10   25.10
 -10  -6  -4   22.20   28.20
  10  -6   4   -2.80   25.10
 -10  -6  -4  -10.70   22.10
  10  -6   4   16.10   24.30
 -10   6  -4   28.80   35.60
 -10   6  -4   13.40   31.20
  10   6   4   25.00   31.80
 -11  -6  -4  -31.00   29.30
  11  -6   4   17.60   27.30
  11  -6   4   -9.00   20.40
 -11  -6  -4   17.50   27.00
  11   6   4   31.40   33.50
 -11   6  -4   -8.50   32.60
 -11   6  -4    7.50   37.20
  10  -7  -4  -23.30   26.60
 -10  -7   4   39.50   39.30
  10  -7  -4   55.99   35.60
 -10  -7   4   50.89   27.30
 -10   7   4  -30.10   35.70
  10   7  -4  -31.70   30.10
  -9  -7   4   51.89   32.60
   9  -7  -4   62.99   31.20
   9  -7  -4   -1.50   26.80
   9  -7  -4   84.59   31.80
  -9  -7   4   34.20   22.80
  -9   7   4   33.20   39.10
   9   7  -4   87.89   35.60
   8  -7  -4    3.90   22.10
   8  -7  -4   -5.70   25.00
  -8  -7   4  -27.50   21.10
   8  -7  -4  -21.10   22.90
  -8  -7   4   23.90   19.50
  -8   7   4  -44.40   24.00
   8   7  -4   74.99   32.20
  -7  -7   4   12.90   14.60
   7  -7  -4   -2.60   25.10
   7  -7  -4    1.40   22.40
   7  -7  -4  -23.50   21.30
  -7  -7   4   27.50   27.00
  -7   7   4   23.90   30.20
   7   7  -4   -2.50   23.00
   6  -7  -4   45.90   25.10
   6  -7  -4   26.00   24.50
  -6  -7   4   23.10   24.70
   6  -7  -4   42.30   26.80
  -6  -7   4   11.60   11.90
   6   7  -4   39.60   20.90
   6   7  -4   44.90   26.40
  -6   7   4   42.80   32.20
  -5  -7   4   61.59   27.10
   5  -7  -4   82.59   30.00
   5  -7  -4   14.80   21.50
  -5  -7   4   57.09   11.40
   5  -7  -4   70.89   24.50
  -5  -7   4   61.79   23.60
   5   7  -4  101.59   28.80
   5   7  -4   59.09   22.40
  -5   7   4   66.49   29.70
  -4  -7   4   49.10    9.30
   4  -7  -4   54.99   20.40
  -4  -7   4   23.00   22.00
  -4  -7   4   58.99   23.40
   4  -7  -4   61.39   24.10
   4  -7  -4   57.59   26.60
  -4   7   4   17.00   23.10
   4   7  -4   15.30   17.90
   4   7  -4   88.29   21.90
  -3  -7   4   68.09   10.20
   3  -7  -4   35.80   20.80
   3  -7  -4   71.29   26.90
  -3  -7   4   63.79    9.00
  -3  -7   4   84.29   25.00
   3  -7  -4   51.49   17.90
  -3  -7   4   17.40   22.00
   3   7  -4   88.69   23.20
   3   7  -4  102.19   25.40
   3   7  -4   48.90   18.60
  -3   7   4   31.90   25.10
  -2  -7   4    2.80   16.70
   2  -7  -4    6.40   13.80
   2  -7  -4   -9.90   19.10
  -2  -7   4   32.80   19.30
  -2  -7   4   19.20   17.80
  -2  -7   4   13.40    8.40
   2  -7  -4   37.30   23.30
   2   7  -4  -23.50   15.70
   2   7  -4   -3.70   16.60
  -2   7   4   -3.40   19.30
   1  -7  -4   61.69   25.30
  -1  -7   4   56.69   21.20
  -1  -7   4   80.29   24.30
   1  -7  -4   44.00   15.50
   1  -7  -4   23.70   20.10
  -1  -7   4   35.70   11.20
  -1   7   4   73.19   25.40
   1   7  -4   41.50   22.10
   1   7  -4   21.30   20.00
   0  -7  -4   14.50   11.80
   0  -7   4    9.90   17.70
   0  -7   4    5.70   10.10
   0  -7   4   -5.60   15.50
   0  -7  -4   39.80   20.20
   0  -7  -4   17.50   21.10
   0   7  -4   14.50   18.80
   0   7   4   21.20   20.20
   0   7  -4    6.40   18.70
  -1  -7  -4   84.19   27.60
   1  -7   4   89.09   25.40
   1  -7   4   55.39   15.20
   1  -7   4   44.40   22.90
  -1  -7  -4   66.49   14.80
  -1  -7  -4   61.09   22.10
  -1   7  -4   95.19   24.50
   1   7   4  100.89   25.40
  -1   7  -4  101.79   27.30
   2  -7   4  -11.70   16.10
   2  -7   4   -7.40   17.30
  -2  -7  -4   -8.20    9.40
  -2  -7  -4   32.30   22.90
   2  -7   4    3.50   12.70
  -2  -7  -4  -32.10   14.40
  -2   7  -4   -4.10   18.80
   2   7   4  -22.80   14.20
   2   7   4  -15.80   18.90
  -2   7  -4  -12.60   16.40
   3  -7   4  122.09   29.00
  -3  -7  -4  139.89   19.00
  -3  -7  -4  118.39   31.40
   3  -7   4  127.89   23.30
  -3  -7  -4  142.09   30.60
   3  -7   4   70.99   25.00
  -3   7  -4  121.49   30.90
  -3   7  -4  145.79   30.10
   3   7   4  141.39   30.10
   3   7   4  140.59   27.50
  -4  -7  -4  127.59   31.10
   4  -7   4  189.08   29.20
   4  -7   4  159.18   32.30
  -4  -7  -4  118.19   18.10
   4  -7   4  148.79   32.00
  -4  -7  -4  103.69   30.80
  -4   7  -4  113.09   28.70
  -4   7  -4  116.29   33.40
   4   7   4  136.09   28.30
   5  -7   4   14.00   22.90
  -5  -7  -4   87.59   31.60
  -5  -7  -4   81.79   17.10
   5  -7   4   95.09   27.50
   5  -7   4   87.49   24.90
  -5  -7  -4  107.89   33.30
   5   7   4  105.19   27.30
  -5   7  -4   96.09   34.30
  -5   7  -4   68.19   27.40
   6  -7   4   57.99   27.90
  -6  -7  -4   68.09   28.60
   6  -7   4   70.69   25.50
   6  -7   4   75.19   31.00
  -6  -7  -4   39.20   26.20
  -6  -7  -4   63.49   17.50
  -6   7  -4   31.00   25.20
  -6   7  -4   84.29   32.90
   6   7   4   80.69   30.00
   6   7   4   44.10   24.50
   7  -7   4   32.80   26.10
  -7  -7  -4   18.10   27.00
   7  -7   4  -21.50   22.10
  -7  -7  -4   25.90   17.00
   7  -7   4   33.50   24.60
   7   7   4   68.09   30.90
  -7   7  -4   60.89   30.70
  -7   7  -4  -14.90   28.70
   7   7   4   37.70   24.00
   8  -7   4   17.60   25.20
  -8  -7  -4   20.10   30.80
   8  -7   4   85.69   30.10
   8  -7   4   58.59   30.10
  -8  -7  -4   -7.70   16.90
  -8   7  -4   38.00   32.40
  -8   7  -4   36.40   38.20
   8   7   4   41.00   30.60
   9  -7   4   -3.80   31.20
   9  -7   4   13.40   25.00
  -9  -7  -4   18.50   22.10
   9  -7   4  -16.00   25.00
  -9  -7  -4    2.30   28.10
   9   7   4  -14.30   28.90
  -9   7  -4  -21.70   27.20
  -9   7  -4  -25.20   32.10
  10  -7   4  -34.30   28.20
  10  -7   4   27.30   32.40
 -10  -7  -4  -12.10   28.00
 -10  -7  -4    2.50   24.90
 -10   7  -4   -4.10   30.50
 -10   7  -4   31.30   35.70
  10   7   4   16.20   30.40
   9  -8  -4   98.29   36.20
   9  -8  -4   42.40   34.30
  -9  -8   4  165.48   54.19
   9  -8  -4   69.89   34.90
  -9  -8   4  151.88   32.50
  -9   8   4  -10.10   35.30
   8  -8  -4   12.30   27.90
  -8  -8   4   -2.90   29.00
   8  -8  -4   25.70   29.10
   8  -8  -4   28.10   29.90
  -8  -8   4   -1.10   19.10
  -8   8   4   78.09   37.20
   8   8  -4    6.10   28.70
   7  -8  -4   24.40   26.90
   7  -8  -4    2.30   25.30
  -7  -8   4   34.70   18.10
   7  -8  -4   77.49   34.60
  -7  -8   4   49.40   32.60
  -7   8   4   -9.20   34.10
   7   8  -4   63.89   35.30
   6  -8  -4   -5.20   20.70
  -6  -8   4   10.40   13.00
  -6  -8   4   24.10   27.90
   6  -8  -4   65.39   28.20
   6  -8  -4   19.00   24.90
   6   8  -4  -31.70   22.80
  -6   8   4  -22.10   26.40
   5  -8  -4  -23.40   17.90
  -5  -8   4  -11.90   20.30
  -5  -8   4   50.79   28.20
   5  -8  -4   49.00   26.10
  -5  -8   4   21.70   10.70
   5  -8  -4   19.10   20.70
  -5   8   4    2.70   27.40
   5   8  -4   -5.90   21.20
   5   8  -4   31.60   27.20
   4  -8  -4   38.10   23.90
   4  -8  -4   21.30   23.70
  -4  -8   4   32.70   23.80
  -4  -8   4   14.70    9.90
   4  -8  -4   42.60   21.50
   4   8  -4   12.20   22.60
  -4   8   4   26.50   30.50
  -3  -8   4   39.30   24.90
  -3  -8   4   36.80    9.50
   3  -8  -4   51.79   25.90
   3  -8  -4   -8.10   15.40
   3  -8  -4   13.50   21.80
  -3   8   4   23.40   29.00
   3   8  -4   19.80   21.20
   3   8  -4   44.30   21.20
   2  -8  -4   -8.10   19.30
  -2  -8   4   -4.80   21.60
  -2  -8   4   -5.80   20.40
   2  -8  -4  -17.20   20.00
  -2  -8   4   19.80    9.90
   2  -8  -4   22.80   15.90
  -2   8   4   53.59   29.60
   2   8  -4   47.00   23.60
   1  -8  -4   15.40   14.90
   1  -8  -4    4.90   21.50
  -1  -8   4    7.30   20.80
   1  -8  -4   64.09   28.10
  -1  -8   4   24.40   12.40
  -1  -8   4   46.30   25.00
  -1   8   4   27.00   26.00
   1   8  -4    3.00   21.80
   0  -8   4   94.89   27.30
   0  -8   4  137.89   32.00
   0  -8  -4  121.79   32.50
   0  -8  -4  118.59   20.00
   0  -8   4  101.29   18.20
   0  -8  -4   64.49   25.80
   0   8  -4   94.39   31.50
   0   8   4   95.39   31.30
  -1  -8  -4   13.00   23.80
   1  -8   4   -2.80   13.00
  -1  -8  -4    4.40   12.60
   1  -8   4   -3.60   20.10
   1  -8   4   26.10   21.60
   1   8   4  -29.30   20.50
  -1   8  -4   35.80   25.80
   1   8   4  -27.00   19.30
   2  -8   4   25.80   23.20
   2  -8   4    9.00   20.50
   2  -8   4   78.99   21.10
  -2  -8  -4   44.40   14.20
  -2  -8  -4   40.90   27.50
   2   8   4   10.70   21.80
   2   8   4    2.90   20.80
  -2   8  -4   36.00   28.10
   3  -8   4    8.60   17.40
  -3  -8  -4   20.70   12.80
  -3  -8  -4   42.00   27.80
   3  -8   4   18.40   20.50
   3  -8   4    4.30   21.80
  -3   8  -4   -1.10   22.70
   3   8   4   26.70   25.40
  -4  -8  -4  121.79   20.20
   4  -8   4  161.08   29.50
   4  -8   4  139.39   32.90
  -4  -8  -4   70.69   30.50
   4  -8   4  103.59   32.20
  -4  -8  -4  105.19   33.00
  -4   8  -4   85.69   32.40
   4   8   4   75.79   27.30
  -5  -8  -4   59.79   17.60
   5  -8   4   60.49   27.80
   5  -8   4  109.29   32.70
  -5  -8  -4  108.89   33.90
   5  -8   4   79.79   27.40
  -5  -8  -4  133.19   35.00
  -5   8  -4  124.09   36.60
   5   8   4   91.09   30.40
  -6  -8  -4   -2.70   25.50
  -6  -8  -4   17.20   16.10
   6  -8   4   42.40   25.50
   6  -8   4   26.90   27.70
  -6  -8  -4   19.10   28.80
  -6   8  -4   49.99   32.10
   6   8   4   69.79   27.90
   6   8   4   16.90   29.30
   7  -8   4  -22.90   22.50
  -7  -8  -4   54.09   32.70
   7  -8   4   22.00   24.40
  -7  -8  -4    8.90   17.10
   7   8   4   26.00   26.30
  -7   8  -4   25.60   33.60
   7   8   4   50.09   30.50
   8  -8   4   -3.40   25.00
   8  -8   4   28.30   26.80
  -8  -8  -4   47.80   22.30
  -8  -8  -4   31.30   36.60
  -8   8  -4   32.30   34.30
   8   8   4  -27.20   25.50
   6  -9  -4    5.10   27.00
   6  -9  -4   35.30   29.10
   6  -9  -4   44.40   37.10
  -6  -9   4  104.69   16.80
  -6   9   4   47.90   45.80
   6   9  -4   28.70   29.00
   5  -9  -4   21.50   26.20
   5  -9  -4   27.70   29.30
  -5  -9   4   37.20   12.60
   5  -9  -4   18.30   26.10
   5   9  -4   -8.20   29.10
   5   9  -4   53.89   29.80
  -5   9   4   15.90   35.20
   4  -9  -4   16.30   22.00
  -4  -9   4   16.10   11.30
   4  -9  -4   31.40   25.90
  -4  -9   4   56.89   27.40
   4  -9  -4   31.80   27.50
  -4   9   4   64.39   35.30
   4   9  -4   37.40   26.80
   3  -9  -4   14.10   23.20
  -3  -9   4   10.70   24.60
   3  -9  -4   -2.00   26.90
   3  -9  -4   24.40   19.70
  -3  -9   4    0.20    9.80
  -3   9   4   34.50   37.40
   3   9  -4   48.40   27.70
   2  -9  -4   27.00   27.60
   2  -9  -4   17.10   24.00
  -2  -9   4   73.59   15.30
  -2  -9   4   88.79   31.80
   2  -9  -4   33.40   21.20
  -2   9   4   33.30   35.70
   2   9  -4   32.10   27.50
   2   9  -4   71.99   32.70
  -1  -9   4   22.20   13.80
   1  -9  -4   -7.10   15.30
  -1  -9   4   40.60   27.20
   1  -9  -4  -27.60   21.40
   1  -9  -4   -1.90   21.00
  -1  -9   4   25.30   23.60
  -1   9   4   64.49   30.60
   1   9  -4   -0.10   27.10
   0  -9  -4  -37.60   16.10
   0  -9   4   14.80   22.50
   0  -9   4   28.10   16.20
   0  -9   4    4.70   24.00
   0  -9  -4   -2.50   14.70
   0  -9  -4  -20.30   22.40
   0   9   4  -31.60   20.40
   0   9   4   60.39   35.70
   0   9  -4   -0.90   29.20
   1  -9   4   27.90   26.60
  -1  -9  -4   72.89   18.60
  -1  -9  -4  109.79   34.30
   1  -9   4   74.79   21.10
   1  -9   4   -0.80   22.00
   1   9   4  103.49   37.40
  -1   9  -4   52.99   33.70
   1   9   4   46.30   26.80
  -2  -9  -4   16.80   13.50
  -2  -9  -4    8.40   25.90
   2  -9   4   35.20   20.40
   2  -9   4   48.70   29.20
   2   9   4  -37.20   19.60
  -2   9  -4    8.60   32.30
  -3  -9  -4   21.90   15.20
  -3  -9  -4   22.70   26.60
   3  -9   4    2.20   19.20
   3  -9   4   51.59   25.80
  -3   9  -4  -13.30   31.90
   3   9   4   13.00   26.00
  -4  -9  -4   31.90   17.20
  -4  -9  -4   30.80   28.60
   4  -9   4    0.00   22.30
   4  -9   4   88.99   34.10
   4   9   4   37.00   29.50
  -4   9  -4   43.10   34.00
   5  -9   4   49.00   28.30
   5  -9   4   24.80   28.40
  -5  -9  -4   59.09   19.50
  -5  -9  -4    0.00   26.00
  -5   9  -4   -7.20   36.30
   5   9   4   67.59   31.60
   6  -9   4   41.40   31.80
  -6  -9  -4   57.49   20.00
   6  -9   4   67.59   33.20
  -6   9  -4    0.60   30.70
   6   9   4   27.70   33.40
   6   9   4   78.49   30.50
  -2 -10   4   -9.10   12.40
   2 -10  -4   -3.00   26.60
   2 -10  -4   31.00   28.10
   2 -10  -4    3.60   19.30
  -2  10   4   -0.20   33.90
   2  10  -4  -41.40   24.70
  -1 -10   4   10.40   15.50
  -1 -10   4   20.10   27.20
   1 -10  -4  -37.90   22.50
   1 -10  -4    9.60   20.00
   1 -10  -4    4.40   26.90
  -1  10   4   91.89   39.00
   1  10  -4   -3.40   33.40
   1  10  -4    7.50   24.80
  -1  10   4   14.60   27.00
   0 -10  -4   28.10   18.90
   0 -10   4   53.89   20.30
   0 -10   4   86.29   36.10
   0 -10  -4   26.60   31.00
   0  10   4   70.89   42.50
   0  10  -4  -11.20   30.50
   0  10   4   76.09   33.00
  -1 -10  -4   27.80   32.60
  -1 -10  -4   59.99   19.70
   1 -10   4   52.19   32.60
   1 -10   4   37.90   20.50
  -1  10  -4   25.20   30.30
   1  10   4   27.40   29.30
   2 -10   4   -6.10   19.40
   2 -10   4   29.60   28.40
  -2 -10  -4   11.90   15.80
  -2 -10  -4   21.60   33.10
   2  10   4  -10.70   26.70
  -2  10  -4    6.30   35.30
 -14   0   5  -20.10   28.70
  14   0  -5    9.40   33.50
 -13   0   5   30.90   29.20
  13   0  -5   32.50   41.70
 -13   0   5   35.70   28.30
  13   0  -5   36.70   32.50
 -12   0   5   28.10   25.50
 -12   0   5   40.20   33.50
  12   0  -5  -16.70   23.80
 -12   0   5   61.69   26.80
 -11   0   5   22.20   28.10
 -11   0   5   29.60   24.20
  11   0  -5   36.40   22.50
 -11   0   5  -22.10   19.60
 -10   0   5   98.99   29.70
 -10   0   5  214.18   38.80
  10   0  -5  127.49   32.20
 -10   0   5  149.69   31.60
  -9   0   5  137.49   28.30
   9   0  -5  107.39   19.10
  -9   0   5   93.79   25.30
  -9   0   5   86.59   28.20
   9   0  -5  134.99   26.90
  -8   0   5   19.50   18.30
  -8   0   5   15.50   11.60
   8   0  -5    7.10   10.70
   8   0  -5    2.80   17.30
  -8   0   5   23.70   17.80
  -8   0   5   26.20   19.70
  -7   0   5   55.09   18.40
  -7   0   5   49.10   19.00
   7   0  -5   52.39   17.40
   7   0  -5   23.40   12.50
   7   0  -5   53.89   11.20
  -7   0   5   69.09   14.20
  -7   0   5   50.49   18.50
  -6   0   5  205.78   24.30
  -6   0   5  127.09   21.20
  -6   0   5  185.28   25.00
   6   0  -5  182.58   15.60
   6   0  -5  184.28   19.60
   6   0  -5  164.08   23.20
  -6   0   5  147.09   18.00
  -5   0   5   64.49   12.90
  -5   0   5   75.49   16.90
   5   0  -5   83.29   11.40
   5   0  -5   54.59   15.70
  -5   0   5   79.29   16.40
   5   0  -5   82.19   14.00
  -5   0   5   82.09   18.00
  -4   0   5   43.80   13.40
  -4   0   5   77.79   14.70
   4   0  -5   85.69   12.10
   4   0  -5   54.89   14.00
  -4   0   5   90.29   13.20
   4   0  -5   60.89    9.30
  -4   0   5   59.59   14.00
  -3   0   5   14.70    9.60
   3   0  -5    7.10    4.60
  -3   0   5   18.00    8.50
   3   0  -5   20.10    7.80
  -3   0   5   22.20    9.70
  -3   0   5   14.40    9.90
   3   0  -5    7.90    8.00
  -2   0   5  140.79   15.00
   2   0  -5  152.58    8.20
   2   0  -5  147.89   13.10
   2   0  -5  136.69   17.50
   2   0  -5  144.99   15.30
  -2   0   5  157.08   14.70
   1   0  -5    5.90    6.90
  -1   0   5   -2.70    4.80
   1   0  -5    1.30    4.50
  -1   0   5   -2.40    4.20
   1   0  -5   -0.80    4.20
  -1   0   5    1.70    2.80
  -1   0   5    8.70    5.30
   0   0  -5    4.00    3.10
   0   0   5    1.80    4.10
   0   0  -5    5.50    4.30
   0   0   5   -1.90    3.40
   0   0   5    3.20    4.20
   0   0  -5   -1.60    4.90
   0   0   5    7.70    4.50
   0   0  -5    6.20    4.20
   1   0   5  191.38   13.00
  -1   0  -5  205.98   13.50
   1   0   5  233.28   13.30
   1   0   5  195.48   11.90
  -1   0  -5  218.28   14.10
  -1   0  -5  229.98   15.10
   1   0   5  214.38   12.00
  -2   0  -5   51.79   11.60
  -2   0  -5   54.29   11.20
   2   0   5   52.99    8.90
  -2   0  -5   74.29   12.20
   2   0   5   49.60    9.90
   2   0   5   58.09   10.00
   2   0   5   55.59   10.40
  -3   0  -5    3.70    9.90
   3   0   5   14.80    8.00
   3   0   5   19.70    8.60
   3   0   5   23.20   10.20
  -3   0  -5   -5.10   10.50
  -3   0  -5   21.60   10.80
  -3   0  -5   13.90    6.30
   4   0   5   -0.90   10.40
  -4   0  -5  -10.20    6.10
  -4   0  -5   -6.80   10.90
  -4   0  -5  -13.50   10.00
  -4   0  -5  -22.00   11.10
   4   0   5    1.00    8.20
   4   0   5    9.10    8.90
  -5   0  -5  124.69   20.00
   5   0   5  109.79   16.80
   5   0   5  109.89   17.50
  -5   0  -5  115.19   19.20
  -5   0  -5  105.79   19.80
  -5   0  -5   97.19   11.90
   5   0   5  119.39   18.80
   6   0   5    4.50   12.00
  -6   0  -5  -28.90    9.90
  -6   0  -5   -7.30   12.10
   6   0   5   -6.00    9.70
  -6   0  -5   16.60   15.40
   6   0   5  -11.00    8.70
  -6   0  -5   -2.20    6.60
  -7   0  -5  530.15   42.40
  -7   0  -5  520.15   29.60
   7   0   5  624.84   36.40
   7   0   5  553.34   40.10
   7   0   5  524.35   35.40
  -7   0  -5  577.14   41.80
  -7   0  -5  515.65   42.80
  -8   0  -5   77.79   24.50
   8   0   5   79.19   20.20
   8   0   5   83.29   18.40
  -8   0  -5   78.39   23.60
  -8   0  -5   83.59   25.50
   9   0   5   68.49   25.30
  -9   0  -5   98.79   29.40
   9   0   5   88.29   20.90
  -9   0  -5   32.00   23.00
  -9   0  -5   52.59   23.70
 -10   0  -5  367.96   47.90
  10   0   5  371.76   46.30
 -10   0  -5  332.07   40.80
  10   0   5  200.58   32.60
 -10   0  -5  287.27   42.90
  11   0   5  245.68   35.80
 -11   0  -5  246.28   40.60
  11   0   5  144.69   38.90
 -11   0  -5  214.58   44.10
 -11   0  -5  254.27   43.50
 -12   0  -5  -24.70   29.00
 -12   0  -5   -3.20   24.10
  12   0   5   31.60   30.30
 -13   0  -5   12.10   30.00
  13   0   5   16.20   24.20
  14   0   5   41.60   30.80
 -14   0  -5  -37.70   28.10
 -14  -1   5   15.10   31.40
 -14  -1   5   -1.60   30.20
  14  -1  -5    6.90   28.30
 -14  -1   5   78.99   47.90
  14   1  -5   24.20   37.70
  14   1  -5   -4.60   32.30
 -14   1   5   71.39   38.90
 -13  -1   5  113.39   39.60
 -13  -1   5  169.88   50.09
  13  -1  -5   43.00   31.20
 -13  -1   5  106.29   37.40
  13   1  -5  142.89   41.30
 -13   1   5   82.89   33.50
 -12  -1   5   32.90   33.50
 -12  -1   5   39.40   28.80
  12  -1  -5   24.90   26.30
 -12  -1   5   45.40   29.40
 -12   1   5   13.80   25.60
  12   1  -5   21.60   28.30
 -11  -1   5    3.80   22.70
  11  -1  -5  -10.40   24.80
 -11  -1   5   -5.30   21.80
  11  -1  -5   -2.30   21.60
 -11  -1   5    3.50   28.20
 -11   1   5   -9.90   21.40
  11   1  -5  -12.60   22.80
  10  -1  -5   21.30   22.20
  10  -1  -5   36.20   25.30
 -10  -1   5   24.60   21.90
 -10  -1   5   44.00   24.70
 -10  -1   5   20.20   24.00
 -10   1   5   70.49   29.00
 -10   1   5   68.29   22.40
 -10   1   5   22.70   25.70
  10   1  -5   33.80   24.50
   9  -1  -5   63.79   23.90
   9  -1  -5   31.90   15.30
  -9  -1   5  -18.40   18.40
  -9  -1   5    6.60   20.20
  -9  -1   5   31.30   20.40
  -9   1   5   30.40   18.70
  -9   1   5   42.30   23.30
  -9   1   5   39.40   25.00
  -9   1   5   44.20   18.10
   9   1  -5   21.40   18.40
  -8  -1   5    7.90   17.40
   8  -1  -5   12.50   11.60
  -8  -1   5  -15.80   14.40
  -8  -1   5  -15.70   15.20
   8  -1  -5    6.00   15.90
  -8  -1   5   -4.50    8.70
   8   1  -5  -10.50    7.90
   8   1  -5    6.60   16.50
  -8   1   5   -3.50   14.30
  -8   1   5   31.70   21.60
  -8   1   5  -17.40   12.40
  -8   1   5    4.40   18.50
  -7  -1   5  215.38   18.90
   7  -1  -5  227.88   21.30
  -7  -1   5  202.08   28.50
  -7  -1   5  198.48   30.10
   7  -1  -5  238.38   28.80
  -7  -1   5  206.88   29.00
   7  -1  -5  244.78   25.20
  -7   1   5  257.07   25.30
  -7   1   5  260.17   26.50
  -7   1   5  262.17   30.50
   7   1  -5  123.99   22.60
   7   1  -5  237.88   18.00
  -7   1   5  267.37   33.20
  -6  -1   5  607.94   40.80
  -6  -1   5  632.74   40.50
   6  -1  -5  622.84   36.60
   6  -1  -5  654.23   32.80
  -6  -1   5  587.54   31.30
  -6  -1   5  600.14   41.40
   6  -1  -5  543.45   39.30
  -6   1   5  674.33   37.60
  -6   1   5  689.53   41.70
   6   1  -5  562.64   39.30
  -6   1   5  570.64   41.70
   6   1  -5  548.85   29.60
  -6   1   5  555.54   36.50
  -5  -1   5  769.52   42.20
   5  -1  -5  699.63   38.80
   5  -1  -5  766.92   35.80
  -5  -1   5  728.33   43.30
  -5  -1   5  705.33   34.90
  -5  -1   5  756.02   42.90
   5  -1  -5  736.03   43.20
   5  -1  -5  697.13   38.90
  -5  -1   5  692.43   41.00
  -5   1   5  697.73   38.40
   5   1  -5  766.72   32.70
   5   1  -5  695.23   41.50
  -5   1   5  725.63   44.10
  -5   1   5  720.13   41.90
  -5   1   5  708.93   39.40
  -4  -1   5   69.09   11.50
   4  -1  -5   78.99   12.20
  -4  -1   5   66.59   13.30
  -4  -1   5   71.39   10.60
   4  -1  -5   67.39   12.70
  -4  -1   5   66.19   14.50
   4  -1  -5   50.49   14.20
  -4  -1   5   98.69   18.00
   4  -1  -5   69.79   14.20
   4   1  -5   64.99   14.80
  -4   1   5   96.39   16.00
   4   1  -5   71.79    9.40
  -4   1   5   48.40   14.50
  -4   1   5   34.60   12.30
  -3  -1   5  766.02   33.30
  -3  -1   5  752.72   39.90
   3  -1  -5  799.32   37.00
   3  -1  -5  742.93   33.80
   3  -1  -5  781.12   39.30
  -3  -1   5  744.33   38.20
  -3  -1   5  771.82   34.30
  -3  -1   5  746.93   36.00
   3  -1  -5  678.73   35.10
  -3   1   5  723.03   37.50
   3   1  -5  785.02   37.80
   3   1  -5  787.42   31.00
  -3   1   5  751.02   37.50
  -3   1   5  807.72   40.60
  -2  -1   5 3147.08  118.99
  -2  -1   5 3188.88  117.79
  -2  -1   5 3111.79  121.19
   2  -1  -5 3120.49  118.19
  -2  -1   5 3093.59  122.39
   2  -1  -5 3241.78  122.19
   2  -1  -5 3125.49  118.89
  -2  -1   5 3147.89  116.19
   2  -1  -5 3185.78  119.69
  -2   1   5 3118.39  121.49
  -2   1   5 3129.79  119.19
   2   1  -5 3281.07  119.89
  -2   1   5 3146.29  121.49
  -1  -1   5  759.52   33.70
   1  -1  -5  710.63   32.60
  -1  -1   5  774.42   34.90
  -1  -1   5  765.22   30.90
   1  -1  -5  755.02   32.70
   1  -1  -5  768.92   35.80
  -1  -1   5  755.12   29.70
   1  -1  -5  706.03   33.10
  -1  -1   5  761.82   29.10
  -1   1   5  728.53   30.80
  -1   1   5  785.02   35.40
   1   1  -5  818.22   31.90
   1   1  -5  818.92   35.90
   0  -1   5  255.87   12.70
   0  -1  -5  259.07   17.70
   0  -1  -5  230.28   13.40
   0  -1   5  239.08   14.30
   0  -1   5  236.18   12.60
   0  -1  -5  248.98   16.70
   0  -1   5  240.78   18.10
   0  -1   5  207.18   15.70
   0  -1   5  233.78   12.10
   0   1   5  231.98   15.70
   0   1   5  219.68   15.50
   0   1  -5  239.08   15.70
   0   1   5  225.98   14.40
   0   1  -5  224.28   17.20
   1  -1   5  971.70   41.90
  -1  -1  -5  980.60   43.20
   1  -1   5  963.00   41.80
  -1  -1  -5  987.80   44.30
   1  -1   5  983.00   42.80
   1  -1   5  998.40   39.40
  -1  -1  -5  936.21   40.40
   1  -1   5  983.00   40.80
  -1  -1  -5  980.90   39.00
  -1  -1  -5 1012.90   40.50
   1   1   5 1011.70   41.90
  -1   1  -5  989.50   40.20
   1   1   5  996.70   42.20
  -1   1  -5  995.80   44.50
  -1   1  -5  976.80   41.50
   1   1   5 1014.80   39.70
  -2  -1  -5  506.55   25.20
  -2  -1  -5  477.65   28.40
  -2  -1  -5  519.55   25.00
  -2  -1  -5  481.65   25.10
   2  -1   5  489.65   26.30
   2  -1   5  475.95   25.50
   2  -1   5  447.06   25.40
  -2  -1  -5  511.65   28.00
   2  -1   5  481.35   24.70
   2   1   5  490.55   26.30
   2   1   5  505.95   27.40
   2   1   5  502.45   20.00
  -2   1  -5  475.95   28.70
  -2   1  -5  506.25   27.70
  -2   1  -5  470.45   23.40
   3  -1   5  107.19   15.20
  -3  -1  -5  129.59   16.30
  -3  -1  -5   87.59   16.10
  -3  -1  -5  117.89   14.20
   3  -1   5   89.19   13.30
   3  -1   5   89.49   12.90
   3  -1   5   91.79   14.40
  -3   1  -5  104.89   13.40
  -3   1  -5  109.69   16.50
  -3   1  -5  116.29   15.20
   3   1   5  100.99   15.40
   3   1   5  113.09   12.60
   3   1   5   92.79   14.20
  -3   1  -5   90.79   16.10
  -4  -1  -5   36.40   12.00
   4  -1   5   37.90   11.80
   4  -1   5   56.49   13.10
  -4  -1  -5   42.10   15.70
   4  -1   5   56.69   13.00
  -4  -1  -5   42.20   13.30
   4   1   5   41.00   11.70
   4   1   5   45.90   13.00
  -4   1  -5   62.69   13.20
  -4   1  -5   62.99   15.60
  -4   1  -5   52.69   12.00
   4   1   5   69.69   11.50
  -4   1  -5   47.70   16.40
  -5  -1  -5   26.90   14.00
   5  -1   5   46.80   13.50
  -5  -1  -5   65.69   15.30
   5  -1   5   56.79   13.60
   5  -1   5   55.59   13.60
  -5  -1  -5   59.49   17.90
  -5   1  -5   52.49   16.90
  -5   1  -5   47.20   16.50
   5   1   5   63.09   16.10
   5   1   5   52.79   12.90
   5   1   5   39.00   10.90
  -5   1  -5   53.79   13.70
  -5   1  -5   32.60   11.80
  -6  -1  -5   59.59   17.00
   6  -1   5   23.20   13.80
  -6  -1  -5   46.70   18.90
   6  -1   5   81.59   16.20
  -6  -1  -5   57.19   16.90
   6  -1   5   78.49   16.00
  -6   1  -5   40.60   17.40
  -6   1  -5   53.19   13.50
   6   1   5   66.19   17.10
  -6   1  -5   69.09   15.70
   6   1   5   78.69   13.90
   6   1   5   57.79   13.70
  -6   1  -5   71.99   18.70
  -7  -1  -5   72.39   21.70
   7  -1   5   66.79   18.80
  -7  -1  -5   31.70   16.90
   7  -1   5   52.29   16.00
  -7  -1  -5   83.99   21.10
   7  -1   5   48.80   15.50
  -7   1  -5   96.39   23.20
  -7   1  -5   81.49   18.60
  -7   1  -5   69.99   15.50
   7   1   5   79.39   20.90
  -7   1  -5   72.69   19.70
   7   1   5   48.90   15.00
   8  -1   5   75.79   19.60
   8  -1   5   17.00   19.10
  -8  -1  -5   62.39   24.20
  -8  -1  -5  108.99   26.60
  -8  -1  -5  112.69   25.10
   8   1   5   71.39   18.10
  -8   1  -5   86.69   26.60
  -8   1  -5   89.79   22.20
   8   1   5   56.79   21.40
  -8   1  -5   59.59   16.50
  -8   1  -5   67.89   24.80
   9  -1   5   79.19   20.70
  -9  -1  -5   79.29   27.00
   9  -1   5   57.59   23.70
  -9  -1  -5  118.79   29.30
  -9  -1  -5   50.39   25.20
   9   1   5   83.19   23.60
  -9   1  -5   93.19   28.70
  -9   1  -5  108.99   25.30
  -9   1  -5  113.09   29.70
   9   1   5   94.19   21.30
 -10  -1  -5  222.28   37.90
 -10  -1  -5  257.17   44.00
 -10  -1  -5  176.38   35.70
  10  -1   5  185.58   33.90
  10  -1   5  294.87   34.80
 -10   1  -5  165.98   35.50
 -10   1  -5  260.57   34.70
  10   1   5  295.57   31.90
 -10   1  -5  163.38   36.10
  10   1   5  256.97   39.40
  11  -1   5  252.77   38.90
 -11  -1  -5  288.67   48.00
 -11  -1  -5  204.48   41.70
 -11  -1  -5  248.58   43.10
  11  -1   5  257.57   40.40
 -11   1  -5  306.27   46.20
  11   1   5  351.96   45.60
  12  -1   5   26.00   26.10
 -12  -1  -5   32.80   34.20
 -12  -1  -5   56.89   30.40
 -12  -1  -5   62.99   30.20
 -12   1  -5   35.00   33.30
  12   1   5  -24.30   26.90
 -13  -1  -5   70.39   41.90
 -13  -1  -5   74.99   36.80
  13  -1   5   16.30   25.50
 -13  -1  -5   24.00   30.60
 -13   1  -5   76.19   40.10
  13   1   5   19.90   39.40
 -14  -1  -5   11.30   32.00
 -14  -1  -5  -23.30   28.80
  14  -1   5    9.30   27.50
  14   1   5  -25.00   38.10
 -14   1  -5   -0.60   32.60
  14  -2  -5   42.90   32.90
 -14  -2   5  -23.30   25.90
 -14  -2   5   29.90   41.30
 -14  -2   5    6.20   40.60
  14   2  -5   29.40   35.00
 -14   2   5   31.80   35.10
 -13  -2   5   41.70   35.70
  13  -2  -5   61.59   34.80
 -13  -2   5  118.39   43.80
 -13  -2   5    0.80   31.30
  13   2  -5   47.10   37.10
 -13   2   5  -20.00   26.40
 -12  -2   5   12.00   28.60
 -12  -2   5  -30.90   29.60
  12  -2  -5   19.80   27.50
 -12  -2   5   -0.20   26.80
  12   2  -5    8.60   29.50
 -12   2   5   -2.80   27.80
 -11  -2   5   -3.70   23.90
 -11  -2   5   13.40   26.40
  11  -2  -5   29.40   24.90
 -11  -2   5   -2.60   20.30
 -11   2   5   36.60   28.40
  11   2  -5   23.70   24.80
 -10  -2   5   45.20   26.20
  10  -2  -5   17.10   22.30
 -10  -2   5   -1.10   21.10
 -10  -2   5   16.70   21.90
  10   2  -5   -8.10   19.40
 -10   2   5  -14.60   19.70
 -10   2   5   69.09   23.70
  -9  -2   5  202.98   34.10
  -9  -2   5  160.48   31.00
   9  -2  -5  184.58   27.20
   9  -2  -5  187.58   29.70
   9  -2  -5  136.49   29.30
  -9  -2   5  245.18   39.30
  -9   2   5  194.18   32.70
  -9   2   5  220.08   39.90
   9   2  -5  151.68   30.10
  -9   2   5  163.28   31.40
   8  -2  -5  228.28   25.40
   8  -2  -5  194.08   32.30
  -8  -2   5  157.18   31.10
  -8  -2   5  184.48   29.80
   8  -2  -5  222.38   29.40
  -8  -2   5  234.28   33.50
   8  -2  -5  213.48   30.30
  -8   2   5  179.78   30.60
  -8   2   5  200.58   30.00
  -8   2   5  232.48   35.80
   8   2  -5  165.28   19.60
   8   2  -5  162.28   27.60
   7  -2  -5   82.59   18.40
   7  -2  -5   75.99   19.40
   7  -2  -5   81.79   16.80
  -7  -2   5   61.79   21.90
  -7  -2   5   88.79   21.40
  -7  -2   5   75.59   11.40
  -7  -2   5   92.89   20.70
   7  -2  -5  102.79   24.40
   7   2  -5   89.29   13.50
  -7   2   5   75.99   21.40
  -7   2   5   68.19   20.30
  -7   2   5  100.59   24.20
   7   2  -5   62.39   20.30
   6  -2  -5   23.50   12.10
   6  -2  -5   16.60   11.30
   6  -2  -5    9.70   13.80
  -6  -2   5    1.60    8.80
  -6  -2   5    0.00    6.40
  -6  -2   5   20.70   14.30
  -6  -2   5   -1.40   12.00
  -6  -2   5   24.80   16.00
   6  -2  -5   13.10   13.10
  -6   2   5   27.00   14.00
  -6   2   5   28.90   15.60
   6   2  -5    8.00    8.20
  -6   2   5   33.50   17.20
   6   2  -5   24.00   15.10
  -5  -2   5  570.34   33.70
  -5  -2   5  505.25   39.00
  -5  -2   5  581.24   37.10
  -5  -2   5  599.04   30.00
   5  -2  -5  573.14   38.60
   5  -2  -5  548.75   32.50
   5  -2  -5  463.05   30.10
  -5  -2   5  587.84   28.90
   5  -2  -5  536.55   34.90
   5   2  -5  597.64   37.00
   5   2  -5  584.94   28.30
  -5   2   5  592.84   39.70
  -5   2   5  576.54   36.70
  -5   2   5  534.85   36.80
   4  -2  -5  222.28   17.50
   4  -2  -5  231.98   20.20
   4  -2  -5  166.88   20.10
   4  -2  -5  200.78   23.90
  -4  -2   5  197.28   23.00
  -4  -2   5  170.88   17.80
  -4  -2   5  182.88   16.20
  -4  -2   5  207.08   25.60
  -4  -2   5  210.48   15.40
   4   2  -5  224.38   15.80
   4   2  -5  235.68   23.60
  -4   2   5  215.98   24.60
  -4   2   5  217.58   22.40
  -4   2   5  225.88   23.00
  -3  -2   5  180.58   22.00
  -3  -2   5  181.88   11.40
   3  -2  -5  177.18   17.90
   3  -2  -5  194.38   22.50
  -3  -2   5  196.88   13.50
   3  -2  -5  183.58   17.90
  -3  -2   5  181.78   19.50
  -3  -2   5  189.98   16.00
   3  -2  -5  185.48   14.70
  -3   2   5  187.78   19.80
  -3   2   5  206.88   18.90
   3   2  -5  212.48   20.30
  -3   2   5  162.98   21.30
   3   2  -5  179.58   14.60
  -2  -2   5  183.68   17.50
   2  -2  -5  179.58   20.30
  -2  -2   5  139.29   13.70
  -2  -2   5  144.19   17.10
   2  -2  -5  183.78   13.60
   2  -2  -5  169.38   16.30
  -2  -2   5  173.58   15.90
  -2  -2   5  187.38   19.30
   2  -2  -5  195.88   17.50
  -2   2   5  158.88   16.10
  -2   2   5  168.48   19.60
  -2   2   5  203.38   15.40
   1  -2  -5 1562.24   61.19
  -1  -2   5 1550.24   64.49
  -1  -2   5 1441.96   64.49
  -1  -2   5 1531.15   63.99
  -1  -2   5 1523.35   62.89
   1  -2  -5 1484.75   63.49
   1  -2  -5 1544.95   61.49
   1  -2  -5 1516.35   62.79
  -1  -2   5 1508.65   61.89
   1  -2  -5 1571.64   67.29
  -1   2   5 1595.24   59.59
  -1   2   5 1573.64   65.69
   0  -2   5   10.90    3.90
   0  -2  -5    1.50    5.70
   0  -2   5    4.40    7.40
   0  -2  -5    7.00    8.60
   0  -2   5   12.30    9.50
   0  -2  -5   10.10    6.40
   0  -2   5   -6.40    6.60
   0  -2  -5   -1.20    9.10
   0  -2  -5    0.50    9.00
   0   2  -5    8.70   10.00
   0   2   5   -5.80    8.90
   0   2  -5    1.70    9.20
   0   2   5   11.20    5.00
  -1  -2  -5    3.50    9.30
   1  -2   5   15.20    8.60
   1  -2   5   15.90    7.60
  -1  -2  -5   10.10    4.80
   1  -2   5   14.90    7.80
  -1  -2  -5   17.10    5.90
   1  -2   5   15.40   10.00
   1  -2   5   11.90    6.30
  -1  -2  -5   12.60    5.80
  -1  -2  -5   28.30   12.40
   1   2   5    6.40    9.20
   1   2   5   22.10    8.80
  -1   2  -5   13.30   11.20
  -1   2  -5   16.60    6.80
   2  -2   5  234.98   19.70
  -2  -2  -5  222.18   15.30
  -2  -2  -5  233.88   22.30
  -2  -2  -5  240.68   22.90
  -2  -2  -5  233.38   15.30
  -2  -2  -5  198.48   15.20
   2  -2   5  196.38   19.80
   2  -2   5  218.58   18.00
   2  -2   5  204.08   17.40
   2  -2   5  238.68   19.70
  -2   2  -5  215.68   21.80
   2   2   5  219.38   15.00
  -2   2  -5  232.58   12.50
   2   2   5  236.88   19.60
   3  -2   5  164.58   19.00
  -3  -2  -5  200.38   17.60
  -3  -2  -5  201.78   22.50
   3  -2   5  175.18   18.40
  -3  -2  -5  174.88   23.90
   3  -2   5  184.88   18.40
  -3  -2  -5  175.58   16.50
  -3  -2  -5  187.18   15.90
  -3   2  -5  186.88   20.00
  -3   2  -5  207.08   21.90
  -3   2  -5  202.58   12.90
   3   2   5  209.88   20.30
  -3   2  -5  212.78   22.60
   4  -2   5  196.28   21.20
  -4  -2  -5  191.98   20.50
   4  -2   5  180.08   20.80
  -4  -2  -5  196.98   17.70
   4  -2   5  201.28   21.30
  -4  -2  -5  192.48   24.60
  -4  -2  -5  230.68   19.50
  -4   2  -5  200.48   25.00
  -4   2  -5  191.68   15.40
   4   2   5  232.98   23.90
  -4   2  -5  166.58   20.60
  -4   2  -5  202.38   23.00
   4   2   5  253.37   21.50
   5  -2   5  197.58   23.40
   5  -2   5  170.68   22.60
  -5  -2  -5  175.38   22.00
  -5  -2  -5  190.48   18.90
  -5  -2  -5  191.38   21.30
  -5  -2  -5  204.08   26.80
   5  -2   5  192.38   22.20
  -5   2  -5  178.18   24.50
  -5   2  -5  189.68   26.50
  -5   2  -5  195.38   17.00
   5   2   5  173.98   24.40
   5   2   5  199.28   21.00
  -5   2  -5  205.88   22.40
  -6  -2  -5    7.30   13.20
  -6  -2  -5    2.40   13.10
   6  -2   5   30.10   14.40
   6  -2   5   14.80   12.90
  -6  -2  -5   26.00   18.20
   6  -2   5   -3.90   11.50
   6   2   5   -1.20   13.90
  -6   2  -5   29.10   18.50
  -6   2  -5    6.00   13.40
  -6   2  -5   21.20   11.40
  -6   2  -5    7.20   14.50
   6   2   5    4.00   11.50
  -7  -2  -5  181.78   31.20
   7  -2   5  207.28   26.90
   7  -2   5  177.88   28.50
  -7  -2  -5  216.58   28.30
   7  -2   5  178.88   27.10
  -7  -2  -5  190.48   27.80
  -7   2  -5  197.28   22.80
   7   2   5  162.38   22.60
   7   2   5  176.98   27.50
  -7   2  -5  149.88   27.80
  -7   2  -5  230.68   32.70
   8  -2   5  149.09   24.80
   8  -2   5  163.78   28.70
  -8  -2  -5  156.48   31.50
  -8  -2  -5  139.19   28.40
  -8  -2  -5  150.58   28.60
   8  -2   5  153.38   25.70
  -8   2  -5  233.38   30.80
  -8   2  -5  233.78   34.60
   8   2   5  185.38   30.70
  -8   2  -5  173.08   32.40
  -8   2  -5  142.69   24.10
   8   2   5  192.78   24.90
  -9  -2  -5   20.40   20.30
   9  -2   5   64.39   20.70
  -9  -2  -5   30.10   24.40
  -9  -2  -5    9.00   22.40
   9  -2   5   51.89   22.10
   9   2   5   11.30   21.90
  -9   2  -5   46.00   21.40
  -9   2  -5   67.09   26.80
   9   2   5   66.69   19.70
  10  -2   5   60.79   22.30
 -10  -2  -5   57.09   29.50
 -10  -2  -5   77.09   28.10
  10  -2   5   41.20   23.20
 -10  -2  -5   79.29   31.00
  10   2   5   81.39   21.80
 -10   2  -5  138.59   34.20
  10   2   5   26.50   21.70
  11  -2   5   25.20   24.80
  11  -2   5   26.90   21.80
 -11  -2  -5  -10.10   23.00
 -11  -2  -5   53.99   30.10
 -11  -2  -5   47.70   32.70
  11   2   5   58.69   28.60
 -11   2  -5   17.70   29.30
 -12  -2  -5   60.89   37.90
 -12  -2  -5   67.79   33.00
  12  -2   5   43.30   28.20
 -12  -2  -5   80.29   34.70
 -12   2  -5   66.49   35.80
  12   2   5   63.29   32.40
 -13  -2  -5  -48.80   30.00
 -13  -2  -5   40.60   33.20
 -13  -2  -5  -20.10   28.00
  13  -2   5   -1.00   25.80
  13   2   5   39.80   36.80
 -13   2  -5  -20.20   30.00
 -14  -2  -5   36.20   37.20
 -14  -2  -5  -17.80   29.80
  14  -2   5   10.60   27.90
 -14  -2  -5   30.50   41.90
 -14   2  -5   47.60   41.60
  14   2   5   33.50   39.30
  14  -3  -5    8.60   36.40
 -14  -3   5  111.19   44.60
 -14  -3   5   72.09   44.80
 -14  -3   5  112.39   48.90
 -14   3   5  -10.80   30.80
  13  -3  -5   38.60   35.40
 -13  -3   5   64.09   36.40
 -13  -3   5   61.99   38.10
 -13  -3   5   46.10   37.80
 -13   3   5   14.10   32.80
  13   3  -5  -20.90   30.70
 -12  -3   5   27.10   31.00
 -12  -3   5   36.80   31.00
 -12  -3   5  -11.30   29.00
  12  -3  -5   -2.90   25.40
  12   3  -5  -23.60   29.80
 -12   3   5   38.00   34.10
  11  -3  -5   18.60   26.20
 -11  -3   5   57.29   28.90
 -11  -3   5  -29.50   24.50
 -11  -3   5   34.90   29.80
  11   3  -5   31.40   27.60
 -11   3   5   38.70   27.80
  10  -3  -5  111.29   27.10
 -10  -3   5   78.79   29.20
  10  -3  -5   40.50   25.70
 -10  -3   5  117.09   31.80
 -10  -3   5   94.29   31.90
 -10   3   5   47.80   24.40
 -10   3   5    3.10   24.00
  10   3  -5   58.79   26.90
   9  -3  -5  162.28   35.50
  -9  -3   5  205.28   33.30
  -9  -3   5  171.68   33.70
   9  -3  -5  118.29   26.60
  -9  -3   5  177.28   36.50
   9   3  -5  151.78   30.70
  -9   3   5  159.38   32.60
  -9   3   5  133.79   31.10
   8  -3  -5  127.19   23.80
   8  -3  -5  199.78   36.20
   8  -3  -5  138.29   26.50
  -8  -3   5   90.79   26.90
  -8  -3   5  211.18   30.70
  -8  -3   5  149.49   28.80
   8   3  -5  124.39   28.20
  -8   3   5  160.18   29.90
  -8   3   5   80.49   25.60
  -7  -3   5  193.98   32.60
   7  -3  -5  179.38   28.80
  -7  -3   5  198.78   30.10
  -7  -3   5  192.38   27.40
   7  -3  -5  248.38   34.10
   7  -3  -5  165.18   25.90
   7   3  -5  222.08   21.60
  -7   3   5  273.07   33.40
   7   3  -5  241.18   30.90
  -7   3   5  263.87   34.10
  -6  -3   5  215.98   27.30
  -6  -3   5  210.38   17.90
  -6  -3   5  214.88   23.60
   6  -3  -5  171.78   28.40
   6  -3  -5  210.78   25.10
  -6  -3   5  222.48   30.80
   6  -3  -5  229.88   28.30
  -6  -3   5  236.78   19.80
   6  -3  -5  213.58   18.90
  -6   3   5  250.27   28.10
  -6   3   5  258.87   30.80
  -6   3   5  244.88   29.90
   6   3  -5  203.78   19.10
   6   3  -5  253.97   29.50
  -5  -3   5  557.34   29.70
   5  -3  -5  536.45   35.90
  -5  -3   5  500.35   36.30
  -5  -3   5  532.25   27.40
  -5  -3   5  586.94   31.40
   5  -3  -5  502.55   26.40
   5  -3  -5  472.15   38.50
  -5  -3   5  523.95   40.70
   5  -3  -5  543.55   35.20
  -5   3   5  418.26   36.90
  -5   3   5  491.05   36.10
   5   3  -5  564.84   30.10
  -5   3   5  500.35   36.70
   5   3  -5  545.15   38.30
   4  -3  -5  393.56   21.20
  -4  -3   5  438.96   22.60
   4  -3  -5  420.36   33.90
  -4  -3   5  450.75   31.30
  -4  -3   5  483.85   35.80
  -4  -3   5  478.45   27.10
  -4  -3   5  434.96   21.30
   4  -3  -5  416.66   30.30
   4  -3  -5  439.16   30.80
  -4   3   5  389.46   29.80
  -4   3   5  371.96   32.60
  -4   3   5  420.26   30.70
   4   3  -5  450.75   26.10
   4   3  -5  468.85   32.30
  -3  -3   5  590.64   32.60
  -3  -3   5  572.74   31.30
   3  -3  -5  580.04   34.00
   3  -3  -5  587.34   35.20
   3  -3  -5  610.04   39.00
  -3  -3   5  570.44   37.50
  -3  -3   5  586.44   35.40
  -3  -3   5  568.34   35.20
   3  -3  -5  597.24   26.60
  -3   3   5  614.34   38.70
  -3   3   5  596.44   33.80
  -3   3   5  569.84   32.80
   2  -3  -5  822.62   38.90
  -2  -3   5  787.82   39.00
  -2  -3   5  826.92   41.10
   2  -3  -5  826.42   42.00
  -2  -3   5  771.02   41.50
   2  -3  -5  788.62   34.60
  -2  -3   5  778.32   42.40
   2  -3  -5  714.33   39.80
   2  -3  -5  796.42   46.00
  -2  -3   5  804.32   41.90
  -2   3   5  759.02   37.30
  -2   3   5  783.02   44.20
  -1  -3   5  444.06   27.70
   1  -3  -5  470.75   26.30
   1  -3  -5  490.45   25.00
   1  -3  -5  445.36   29.10
   1  -3  -5  432.16   24.90
  -1  -3   5  427.16   28.20
  -1  -3   5  430.36   30.00
  -1  -3   5  393.16   28.30
  -1  -3   5  399.36   26.80
   1  -3  -5  481.55   33.00
  -1   3   5  492.05   31.00
  -1   3   5  474.15   24.20
   0  -3  -5  434.16   28.80
   0  -3  -5  477.45   33.30
   0  -3   5  478.65   28.80
   0  -3  -5  467.75   23.70
   0  -3  -5  464.95   27.50
   0  -3   5  467.35   25.80
   0  -3   5  472.35   29.20
   0  -3  -5  467.75   25.40
   0  -3   5  454.65   30.80
   0  -3   5  461.45   21.10
   0  -3   5  486.75   20.70
   0   3   5  439.86   23.10
   0   3   5  464.65   30.30
   0   3  -5  518.95   31.30
   1  -3   5   44.90   10.00
  -1  -3  -5   23.50    6.90
   1  -3   5   26.90   11.90
  -1  -3  -5   42.20   13.00
   1  -3   5   67.99   14.80
  -1  -3  -5   39.30   14.70
  -1  -3  -5   48.30    8.30
   1  -3   5   34.80    8.40
  -1  -3  -5   39.80    8.30
  -1  -3  -5   25.20   10.80
   1  -3   5   38.80   11.70
  -1   3  -5   29.80   13.50
   1   3   5   52.89   12.60
  -1   3  -5   61.29   10.20
   1   3   5   66.29   14.10
   2  -3   5 1490.05   61.49
   2  -3   5 1426.66   63.59
  -2  -3  -5 1402.06   57.49
  -2  -3  -5 1414.76   59.59
  -2  -3  -5 1426.46   67.39
   2  -3   5 1389.56   64.49
  -2  -3  -5 1449.46   58.19
   2  -3   5 1401.26   66.99
   2  -3   5 1494.65   66.59
  -2  -3  -5 1429.16   68.69
   2   3   5 1510.95   61.29
   2   3   5 1516.65   65.39
  -2   3  -5 1356.06   65.99
  -3  -3  -5   56.09   17.10
   3  -3   5   58.89   13.30
  -3  -3  -5   61.29   16.90
  -3  -3  -5   56.19   11.00
  -3  -3  -5   66.79   11.00
   3  -3   5   43.90   13.60
  -3  -3  -5   58.19    9.90
   3  -3   5   40.10   13.00
  -3   3  -5   48.90   15.60
  -3   3  -5   42.80   14.90
   3   3   5   75.39   15.00
   3   3   5   49.10   10.20
   4  -3   5  404.96   31.00
  -4  -3  -5  370.36   23.70
  -4  -3  -5  387.26   24.90
   4  -3   5  377.06   29.00
  -4  -3  -5  391.66   32.80
  -4  -3  -5  372.76   26.30
   4  -3   5  357.36   29.00
  -4  -3  -5  319.27   32.10
  -4   3  -5  374.26   28.90
  -4   3  -5  372.36   32.60
  -4   3  -5  388.16   30.60
   4   3   5  340.77   27.40
   4   3   5  371.66   20.10
   4   3   5  373.26   20.00
  -5  -3  -5  258.87   31.70
   5  -3   5  232.68   26.30
  -5  -3  -5  256.07   24.30
  -5  -3  -5  218.68   21.30
   5  -3   5  176.48   24.60
   5  -3   5  236.68   26.80
  -5  -3  -5  223.98   20.70
   5   3   5  239.88   23.50
  -5   3  -5  250.27   29.20
  -5   3  -5  202.18   25.50
   5   3   5  230.98   28.40
  -5   3  -5  204.98   26.90
  -6  -3  -5  106.09   18.50
  -6  -3  -5  151.08   27.60
   6  -3   5  115.39   22.00
  -6  -3  -5  111.39   21.70
   6  -3   5  150.58   24.00
   6  -3   5  155.38   25.30
   6   3   5  135.59   21.70
   6   3   5  100.99   21.60
  -6   3  -5  124.29   25.70
  -6   3  -5  120.69   20.00
  -6   3  -5  139.79   25.60
  -7  -3  -5   47.00   20.10
  -7  -3  -5   17.80   21.60
   7  -3   5   27.60   18.80
  -7  -3  -5   52.59   17.50
   7  -3   5   54.69   20.10
   7  -3   5   44.30   19.20
   7   3   5   42.00   20.00
  -7   3  -5   49.60   23.30
  -7   3  -5   38.20   18.90
   7   3   5   39.40   17.40
   8  -3   5  271.87   35.50
   8  -3   5  223.38   35.40
  -8  -3  -5  292.97   35.40
  -8  -3  -5  256.87   35.10
   8  -3   5  273.57   34.90
  -8  -3  -5  255.97   41.10
  -8   3  -5  309.37   39.20
   8   3   5  278.27   36.80
  -8   3  -5  262.17   38.30
   8   3   5  267.67   30.70
   9  -3   5   -7.70   16.40
   9  -3   5   27.60   24.30
  -9  -3  -5   21.70   22.80
  -9  -3  -5  -44.40   16.00
   9  -3   5    6.40   20.20
  -9  -3  -5   23.00   21.60
   9   3   5   21.70   16.30
  -9   3  -5   -2.30   21.70
   9   3   5    9.30   21.90
  -9   3  -5   38.50   25.70
  10  -3   5    5.10   20.00
 -10  -3  -5   20.90   24.90
 -10  -3  -5  -25.30   23.50
  10  -3   5   11.90   21.40
 -10  -3  -5   -5.10   24.00
 -10   3  -5   12.80   26.30
  10   3   5   22.30   24.80
 -11  -3  -5  100.29   34.20
 -11  -3  -5   51.49   31.80
  11  -3   5   49.00   25.90
  11  -3   5   58.79   27.10
 -11  -3  -5   77.69   32.00
 -11   3  -5   68.59   35.70
  11   3   5   34.60   29.30
  12  -3   5   35.70   29.10
 -12  -3  -5   79.19   34.60
 -12  -3  -5   89.89   38.60
 -12  -3  -5   80.69   38.60
  12  -3   5   81.79   32.30
 -12   3  -5   88.79   39.10
  12   3   5  -10.40   29.20
  13  -3   5   34.80   30.80
 -13  -3  -5  -29.10   28.10
 -13  -3  -5  -33.70   33.10
 -13  -3  -5  -29.80   26.00
 -13   3  -5   14.40   35.30
  13   3   5  -11.20   31.00
 -13  -4   5    3.10   35.90
  13  -4  -5   -2.30   30.10
 -13  -4   5   31.60   35.60
 -13  -4   5   52.69   32.90
  13   4  -5   57.59   37.30
 -13   4   5   21.60   39.10
  12  -4  -5   -5.40   28.10
 -12  -4   5  -18.50   27.50
 -12  -4   5    6.50   30.20
 -12  -4   5   20.20   30.60
  12   4  -5  -20.00   26.30
 -12   4   5  -25.80   31.50
 -11  -4   5   73.39   30.60
 -11  -4   5   11.00   26.10
 -11  -4   5   51.29   35.20
  11  -4  -5   34.70   27.60
 -11   4   5   25.80   29.40
 -11   4   5   56.79   34.30
  11   4  -5   59.89   32.20
 -10  -4   5   20.10   23.70
 -10  -4   5   41.00   29.50
  10  -4  -5   36.10   20.90
 -10  -4   5   48.80   27.90
  10  -4  -5   20.90   25.80
  10   4  -5   24.40   25.70
 -10   4   5   48.10   29.30
 -10   4   5   -7.10   23.30
  -9  -4   5    0.00   22.70
  -9  -4   5   54.99   24.50
   9  -4  -5   21.70   21.70
  -9  -4   5   42.50   21.10
   9  -4  -5   48.10   21.00
   9  -4  -5   23.00   23.00
  -9   4   5   82.29   28.40
   9   4  -5    8.00   23.30
  -9   4   5   37.20   23.90
   8  -4  -5   23.30   21.30
  -8  -4   5   21.70   17.40
  -8  -4   5   15.50   17.90
   8  -4  -5   22.50   16.90
   8  -4  -5   14.40   19.40
  -8  -4   5  -14.90   19.70
   8   4  -5  -18.10   19.50
  -8   4   5   13.90   23.70
  -8   4   5   11.80   20.30
  -7  -4   5   52.69   17.10
  -7  -4   5   45.30   21.60
  -7  -4   5   57.79   20.80
   7  -4  -5  102.19   23.50
   7  -4  -5   96.99   22.50
   7  -4  -5   81.59   25.90
  -7   4   5   58.49   21.90
  -7   4   5   66.89   23.40
   7   4  -5   61.59   15.80
   7   4  -5   76.09   24.40
   6  -4  -5  288.17   31.40
   6  -4  -5  194.48   32.20
  -6  -4   5  237.08   33.60
   6  -4  -5  261.87   31.70
  -6  -4   5  184.88   21.20
  -6  -4   5  210.98   30.50
  -6  -4   5  245.38   24.30
  -6   4   5  294.17   33.00
  -6   4   5  269.47   36.50
   6   4  -5  297.97   25.10
   6   4  -5  275.97   33.90
  -5  -4   5   22.20    7.90
  -5  -4   5   12.80   13.90
   5  -4  -5   22.80   15.10
  -5  -4   5   31.30   11.60
   5  -4  -5   15.70   15.20
  -5  -4   5   29.40   18.80
   5  -4  -5   21.30   17.50
  -5  -4   5   33.30    9.70
   5   4  -5   42.40   17.50
  -5   4   5   57.59   17.40
   5   4  -5   18.90   11.50
  -5   4   5   68.49   21.00
  -4  -4   5   81.89    8.90
  -4  -4   5   92.89    9.50
  -4  -4   5   72.59   20.00
   4  -4  -5   58.69   16.80
   4  -4  -5   90.19   21.30
  -4  -4   5  113.49   17.60
  -4  -4   5   95.39   19.30
   4  -4  -5   57.69   16.80
   4   4  -5  105.69   20.50
   4   4  -5  117.39   17.70
  -4   4   5   58.39   20.40
  -4   4   5   92.69   18.40
  -3  -4   5   54.09   17.00
  -3  -4   5   15.80   12.00
   3  -4  -5   27.10   16.60
   3  -4  -5   51.69   13.40
  -3  -4   5   39.70   15.80
  -3  -4   5   35.60   12.10
  -3  -4   5   34.90   12.30
   3  -4  -5   30.00   13.20
  -3   4   5   51.99   16.80
  -3   4   5   43.40   13.70
   2  -4  -5  128.19   12.80
  -2  -4   5  121.49   19.80
   2  -4  -5  136.39   18.10
  -2  -4   5  123.79   19.30
  -2  -4   5  118.99   17.90
  -2  -4   5  129.39   20.20
  -2  -4   5  114.39   19.50
   2  -4  -5  139.69   18.30
   2  -4  -5   76.29   20.00
   2  -4  -5  108.89   18.40
  -2   4   5  141.89   22.60
  -2   4   5  151.58   17.30
   1  -4  -5  370.76   23.00
  -1  -4   5  361.36   28.10
   1  -4  -5  379.26   23.30
  -1  -4   5  352.06   26.00
  -1  -4   5  338.67   27.00
  -1  -4   5  328.67   28.80
   1  -4  -5  378.96   25.00
  -1  -4   5  313.67   28.60
   1  -4  -5  359.76   28.50
   1  -4  -5  305.47   31.70
  -1   4   5  322.47   22.30
   1   4  -5  316.67   26.10
  -1   4   5  318.97   29.40
   0  -4   5    3.20   10.20
   0  -4  -5   -5.00    6.70
   0  -4   5    8.00    5.70
   0  -4  -5    6.60    9.60
   0  -4   5   12.90   13.00
   0  -4  -5  -10.70   12.80
   0  -4   5   -2.00    8.20
   0  -4  -5   -4.80    7.10
   0  -4   5    6.80   10.30
   0  -4  -5   -2.70   11.10
   0  -4   5    1.40    5.40
   0   4   5   -7.80    7.30
   0   4  -5    9.30   12.40
   0   4   5    4.70   11.80
  -1  -4  -5  441.06   24.50
   1  -4   5  464.85   34.90
  -1  -4  -5  412.76   35.80
  -1  -4  -5  447.26   31.90
   1  -4   5  451.55   31.00
  -1  -4  -5  459.95   23.40
   1  -4   5  436.76   32.30
  -1  -4  -5  453.55   30.90
   1  -4   5  423.26   26.20
   1  -4   5  432.86   24.90
  -1   4  -5  431.66   24.70
   1   4   5  420.66   24.90
   1   4   5  462.15   30.80
  -1   4  -5  452.75   31.80
   2  -4   5   66.99   16.10
  -2  -4  -5   57.29   11.40
   2  -4   5   79.49   13.60
  -2  -4  -5   76.59   11.40
  -2  -4  -5  105.69   12.00
  -2  -4  -5  100.09   19.50
   2  -4   5  106.09   19.10
   2  -4   5  102.99   16.10
  -2  -4  -5   91.59   19.90
   2   4   5   83.39   15.30
  -2   4  -5   93.89   18.90
   2   4   5  125.39   20.00
  -2   4  -5   85.09   19.50
   3  -4   5  938.81   47.60
  -3  -4  -5  937.71   55.09
  -3  -4  -5  924.61   41.70
   3  -4   5  900.61   49.80
   3  -4   5  980.60   52.39
  -3  -4  -5  825.22   52.39
  -3  -4  -5  934.51   45.00
  -3  -4  -5  962.60   41.90
   3  -4   5  955.40   52.69
   3   4   5  914.71   44.90
   3   4   5  872.71   49.70
  -3   4  -5  883.61   52.89
  -3   4  -5  923.21   52.39
   4  -4   5  115.49   21.70
   4  -4   5  104.09   20.70
  -4  -4  -5  106.89   17.40
  -4  -4  -5  112.39   15.00
   4  -4   5  105.49   18.90
  -4  -4  -5  101.69   22.50
  -4  -4  -5   94.99   22.50
  -4  -4  -5  118.59   16.60
   4   4   5  107.69   15.40
  -4   4  -5  127.59   23.50
  -4   4  -5   91.29   21.10
   4   4   5  153.78   23.10
   5  -4   5  109.89   23.30
  -5  -4  -5   99.59   25.40
  -5  -4  -5  100.69   23.30
  -5  -4  -5  128.09   18.50
   5  -4   5  125.69   22.50
  -5  -4  -5  119.29   18.90
   5  -4   5  100.99   22.70
  -5   4  -5  138.39   24.80
  -5   4  -5   72.99   22.20
   5   4   5  123.79   13.80
   5   4   5  102.69   20.00
   6  -4   5   19.40   17.50
  -6  -4  -5    2.70   11.50
   6  -4   5    7.80   15.20
  -6  -4  -5  -10.80   12.00
  -6  -4  -5   -4.70   18.10
   6  -4   5   -1.70   14.60
   6   4   5   24.40   15.80
  -6   4  -5    6.40   18.40
  -6   4  -5  -11.40   18.20
   6   4   5   -1.90   17.10
   7  -4   5  584.64   45.40
  -7  -4  -5  494.55   51.49
   7  -4   5  509.55   44.00
  -7  -4  -5  569.04   44.00
  -7  -4  -5  537.65   39.90
   7  -4   5  519.95   45.90
  -7   4  -5  532.95   48.70
   7   4   5  527.45   39.70
  -7   4  -5  506.95   48.10
   7   4   5  599.04   48.00
  -8  -4  -5   80.79   24.70
   8  -4   5   50.09   22.80
  -8  -4  -5   37.50   20.20
  -8  -4  -5   43.60   25.70
   8  -4   5   52.49   22.60
   8  -4   5   58.49   22.60
  -8   4  -5   63.79   28.10
   8   4   5   41.90   23.30
   8   4   5   56.49   20.90
  -8   4  -5   25.70   24.30
   9  -4   5   10.70   20.60
  -9  -4  -5   43.40   23.00
  -9  -4  -5   13.60   20.60
   9  -4   5   -7.10   21.80
  -9  -4  -5   26.00   27.50
   9  -4   5   25.70   22.20
   9   4   5   26.10   23.00
   9   4   5   28.10   18.70
  -9   4  -5   13.20   27.00
  -9   4  -5    8.40   23.10
  10  -4   5   20.80   23.50
 -10  -4  -5   72.19   29.20
 -10  -4  -5   26.60   28.90
  10  -4   5  -14.20   21.40
 -10  -4  -5   31.60   24.40
  10   4   5   43.30   27.60
 -10   4  -5   29.00   27.10
 -10   4  -5   36.60   31.10
 -11  -4  -5   27.60   28.10
  11  -4   5  -15.60   20.30
  11  -4   5    0.20   25.20
 -11  -4  -5   39.50   32.80
 -11  -4  -5   -6.60   26.50
 -11   4  -5   40.50   36.30
  11   4   5   34.80   32.40
  12  -4   5    0.00   28.70
 -12  -4  -5   40.50   30.00
 -12  -4  -5   -0.80   31.90
  12  -4   5   -1.40   26.50
 -12  -4  -5  117.79   48.60
 -12   4  -5  -14.10   34.90
  12   4   5   37.10   32.70
 -13  -4  -5    9.90   33.00
 -13  -4  -5   29.20   42.30
 -13  -4  -5   76.79   38.30
  13  -4   5   55.29   35.00
 -13   4  -5   60.79   44.50
  13   4   5   11.80   32.20
  12  -5  -5   13.30   30.50
 -12  -5   5   66.69   43.80
 -12  -5   5  109.89   39.10
 -12  -5   5  -10.60   30.00
  12   5  -5   11.90   32.60
 -12   5   5    3.80   30.80
 -11  -5   5   31.30   28.90
 -11  -5   5   39.30   31.10
  11  -5  -5   71.69   32.50
 -11  -5   5    0.20   27.20
  11   5  -5  -22.70   28.80
 -11   5   5   33.20   31.90
 -11   5   5  -45.30   27.00
 -10  -5   5   55.29   26.40
 -10  -5   5   31.10   27.90
  10  -5  -5   20.70   25.60
 -10  -5   5   51.69   28.40
  10  -5  -5   14.40   23.70
 -10   5   5  -27.40   26.00
  10   5  -5   29.90   27.50
 -10   5   5   33.80   25.50
   9  -5  -5  223.88   37.90
   9  -5  -5  186.58   40.00
  -9  -5   5  223.98   33.90
   9  -5  -5  196.68   35.10
  -9  -5   5  229.08   39.80
  -9  -5   5  193.88   43.20
   9   5  -5  160.08   36.50
  -9   5   5  210.78   38.30
  -9   5   5  174.18   35.10
   8  -5  -5  -24.70   20.40
   8  -5  -5   17.10   20.90
  -8  -5   5   52.19   24.00
   8  -5  -5    3.50   17.70
  -8  -5   5   56.89   27.70
  -8  -5   5   17.80   16.90
  -8   5   5   11.30   22.10
   8   5  -5    4.00   21.50
  -8   5   5    8.60   26.60
  -7  -5   5   60.39   22.90
  -7  -5   5   70.79   27.10
   7  -5  -5   68.59   24.20
   7  -5  -5   69.29   23.60
   7  -5  -5   31.70   23.00
  -7  -5   5   74.69   18.40
   7   5  -5   30.90   24.50
  -7   5   5   49.80   22.30
  -7   5   5  -15.00   22.90
   7   5  -5   57.39   18.10
  -6  -5   5   23.80   20.40
   6  -5  -5    1.70   18.40
  -6  -5   5    3.30   11.50
   6  -5  -5   -1.10   16.30
  -6  -5   5   12.40   17.30
   6  -5  -5   13.70   17.90
  -6   5   5    9.20   18.30
   6   5  -5   -0.30   17.00
  -6   5   5   29.10   23.00
   6   5  -5   -5.50   12.70
  -5  -5   5   31.80   17.00
  -5  -5   5   46.50   20.90
  -5  -5   5   41.60    9.70
   5  -5  -5   32.90   17.50
  -5  -5   5   40.90    9.00
   5  -5  -5   18.00   17.10
  -5  -5   5   47.00   16.20
   5  -5  -5   24.80   21.50
   5   5  -5   23.20   19.50
  -5   5   5   38.60   18.40
   5   5  -5   21.80   14.30
  -5   5   5    2.20   20.80
  -4  -5   5  123.09   21.60
   4  -5  -5  114.19   25.80
   4  -5  -5   99.59   20.70
  -4  -5   5  111.39   22.50
   4  -5  -5  167.98   27.00
  -4  -5   5  103.29   22.50
  -4  -5   5  137.29   26.80
   4   5  -5   89.29   18.80
  -4   5   5  126.89   27.20
  -4   5   5  134.79   21.90
  -3  -5   5  105.89   21.10
   3  -5  -5   44.80   15.10
   3  -5  -5   72.09   19.10
  -3  -5   5   66.39   19.80
  -3  -5   5   54.99   19.10
  -3  -5   5   66.99   16.70
   3  -5  -5   49.99   20.90
  -3  -5   5  106.59   21.30
  -3   5   5   84.39   23.50
  -3   5   5   62.89   17.10
   2  -5  -5  234.98   32.70
   2  -5  -5  281.47   30.20
  -2  -5   5  276.17   30.00
  -2  -5   5  338.77   31.50
  -2  -5   5  323.37   29.50
  -2  -5   5  330.97   29.90
   2  -5  -5  300.17   25.10
   2  -5  -5  308.77   20.50
  -2  -5   5  268.97   29.10
  -2   5   5  304.17   24.30
  -2   5   5  323.97   32.80
  -1  -5   5  184.38   12.00
  -1  -5   5  195.38   11.50
   1  -5  -5  188.38   18.70
   1  -5  -5  204.58   27.70
  -1  -5   5  190.08   22.80
  -1  -5   5  181.18   25.20
   1  -5  -5  193.18   20.70
   1  -5  -5  156.78   27.60
  -1  -5   5  176.78   26.30
   1  -5  -5  180.28   19.00
  -1  -5   5  186.68   24.60
   1   5  -5  183.58   24.10
  -1   5   5  178.78   19.80
  -1   5   5  197.48   29.10
   0  -5   5  125.49   13.30
   0  -5  -5  125.99   22.70
   0  -5   5  126.59   22.10
   0  -5  -5  102.69   16.20
   0  -5  -5   80.89   21.90
   0  -5  -5  116.49   19.30
   0  -5   5  119.39   17.60
   0  -5   5  171.48   23.40
   0  -5   5  113.39   13.70
   0  -5  -5  126.29   16.00
   0   5   5  134.39   22.60
   0   5  -5  129.29   22.00
   0   5  -5  122.09   22.80
   0   5   5  114.19   17.00
  -1  -5  -5  110.09   13.90
  -1  -5  -5   72.99   18.30
  -1  -5  -5   99.49   14.80
   1  -5   5   79.79   18.30
  -1  -5  -5  134.59   21.30
  -1  -5  -5   91.89   23.10
   1  -5   5  136.89   16.00
   1  -5   5   82.49   19.00
   1  -5   5  115.59   16.40
  -1   5  -5   97.49   21.60
  -1   5  -5   70.59   18.80
   1   5   5  107.29   20.50
   1   5   5   97.49   16.00
  -1   5  -5   76.19   13.70
   2  -5   5  951.80   55.99
  -2  -5  -5 1008.60   61.49
  -2  -5  -5 1020.90   56.79
  -2  -5  -5  991.00   43.60
  -2  -5  -5  972.00   45.20
   2  -5   5  964.10   56.59
   2  -5   5  999.90   48.80
  -2  -5  -5  994.90   49.10
   2   5   5  936.71   54.29
  -2   5  -5  936.61   55.59
   2   5   5 1024.60   52.69
  -2   5  -5  963.60   58.09
   3  -5   5   46.90   17.70
  -3  -5  -5   65.69   11.50
  -3  -5  -5   67.39   22.50
   3  -5   5   58.69   16.20
  -3  -5  -5   45.60   13.20
   3  -5   5   55.99   18.90
  -3  -5  -5   59.79   11.20
  -3  -5  -5   58.49   20.10
   3   5   5   50.29   15.50
  -3   5  -5   36.30   18.20
   3   5   5   69.79   20.10
  -3   5  -5   57.79   20.10
  -4  -5  -5   33.80   11.80
  -4  -5  -5   33.00   12.30
   4  -5   5   15.60   14.30
  -4  -5  -5   26.40   19.20
   4  -5   5    2.10   14.30
   4  -5   5   -5.00   15.30
  -4  -5  -5    2.10   18.10
   4   5   5   46.50   14.00
  -4   5  -5   40.20   19.90
  -4   5  -5   26.10   19.30
   4   5   5   60.09   19.90
  -5  -5  -5   23.50   14.20
   5  -5   5   74.59   20.20
   5  -5   5   45.20   20.70
  -5  -5  -5   17.10   19.10
  -5  -5  -5   79.49   15.30
   5  -5   5   29.90   19.20
  -5  -5  -5   33.60   22.90
  -5   5  -5   29.60   20.40
  -5   5  -5   35.50   20.70
   5   5   5   54.89   19.50
  -6  -5  -5   86.19   19.00
  -6  -5  -5   82.89   27.50
   6  -5   5   57.39   22.50
   6  -5   5   55.79   20.40
   6  -5   5   92.29   23.10
  -6  -5  -5   70.79   17.30
   6   5   5   82.59   23.20
   6   5   5   55.69   23.20
  -6   5  -5   47.90   24.40
  -6   5  -5   75.19   25.50
  -7  -5  -5   77.89   27.70
   7  -5   5   76.79   25.50
   7  -5   5   43.70   21.70
  -7  -5  -5   76.89   18.40
  -7  -5  -5  127.19   24.30
   7  -5   5   29.70   20.90
  -7   5  -5  128.19   32.70
   7   5   5   97.29   24.20
   7   5   5   80.29   28.40
  -7   5  -5  134.89   32.40
  -8  -5  -5  335.57   48.10
  -8  -5  -5  352.66   38.50
   8  -5   5  406.36   42.60
   8  -5   5  303.57   42.60
  -8  -5  -5  334.57   36.20
   8  -5   5  340.77   43.70
   8   5   5  341.97   44.90
  -8   5  -5  292.67   42.70
  -8   5  -5  315.37   48.90
   8   5   5  306.97   36.50
  -9  -5  -5   -1.40   18.80
   9  -5   5   75.89   27.50
   9  -5   5    3.50   20.80
  -9  -5  -5   13.50   20.80
   9  -5   5  -17.30   19.90
  -9  -5  -5  -15.00   23.50
  -9   5  -5  -16.20   26.70
   9   5   5   -6.30   19.30
  -9   5  -5    3.50   28.60
   9   5   5   -2.50   23.80
  10  -5   5   23.90   26.30
 -10  -5  -5  -20.20   22.80
 -10  -5  -5   12.20   22.30
 -10  -5  -5    5.70   28.40
  10  -5   5   -7.70   25.40
 -10   5  -5  -48.50   26.40
 -10   5  -5  -43.90   24.30
  10   5   5   11.00   27.20
 -11  -5  -5   40.00   29.30
 -11  -5  -5   -7.90   35.90
  11  -5   5   26.80   27.10
 -11  -5  -5    6.10   30.20
  11  -5   5   -1.20   21.90
 -11   5  -5    3.20   31.50
  11   5   5    4.00   33.20
  12  -5   5   30.20   28.00
  12  -5   5   37.10   33.00
 -12  -5  -5   39.80   34.00
 -12  -5  -5   -7.30   28.90
  12   5   5   -5.70   36.40
 -12   5  -5   17.20   35.80
 -11  -6   5  -53.99   28.30
 -11  -6   5  -22.30   24.70
  11  -6  -5  -22.50   22.90
 -11  -6   5    1.20   23.90
 -11   6   5   71.59   36.90
 -11   6   5    8.70   33.50
  11   6  -5  -15.10   28.70
 -10  -6   5   16.70   26.60
  10  -6  -5   37.00   30.10
  10  -6  -5   57.09   31.00
 -10  -6   5   10.50   23.10
 -10  -6   5   61.89   34.90
  10   6  -5   12.70   30.30
 -10   6   5   62.79   32.30
 -10   6   5   51.39   31.60
   9  -6  -5   28.90   26.40
  -9  -6   5   43.50   28.00
   9  -6  -5   26.70   27.30
   9  -6  -5   58.69   29.80
  -9  -6   5   30.20   21.40
  -9  -6   5   19.00   25.70
   9   6  -5   52.19   29.60
  -9   6   5   35.80   29.30
  -9   6   5   43.10   31.90
  -8  -6   5   29.40   18.80
   8  -6  -5   31.60   23.20
   8  -6  -5   60.69   30.60
  -8  -6   5   43.20   27.60
  -8  -6   5   48.40   24.00
   8  -6  -5   15.10   23.90
  -8   6   5   26.30   26.60
  -8   6   5  -21.50   25.60
   8   6  -5   74.19   30.90
  -7  -6   5   52.49   22.20
   7  -6  -5   57.69   24.40
  -7  -6   5   51.59   16.80
   7  -6  -5   -5.20   20.90
   7  -6  -5  -14.40   22.50
  -7  -6   5   89.09   30.20
   7   6  -5  -10.60   20.40
  -7   6   5    2.90   22.00
  -7   6   5   40.80   29.70
  -6  -6   5   41.10   12.40
  -6  -6   5   13.30   22.80
   6  -6  -5   52.39   25.80
  -6  -6   5   60.19   22.10
   6  -6  -5   14.00   19.90
   6  -6  -5   12.30   19.50
   6   6  -5   66.39   20.30
  -6   6   5   52.59   28.10
  -6   6   5    9.90   18.20
   6   6  -5   52.09   21.70
   5  -6  -5   58.29   21.50
  -5  -6   5   78.29   25.70
  -5  -6   5   87.39   11.90
   5  -6  -5   77.09   24.40
   5  -6  -5   34.00   23.70
  -5  -6   5  114.19   25.80
  -5  -6   5   76.09   11.50
   5   6  -5   68.79   24.40
  -5   6   5   63.99   22.30
  -5   6   5   79.79   28.40
   5   6  -5  123.69   22.70
   5   6  -5   75.49   18.50
  -4  -6   5   32.60   18.90
   4  -6  -5   34.80   19.70
   4  -6  -5   43.90   18.20
  -4  -6   5   12.90   17.10
   4  -6  -5   -5.50   17.60
  -4  -6   5   14.30   18.00
   4   6  -5   38.00   17.10
   4   6  -5   45.00   16.80
  -4   6   5   -3.60   16.30
  -4   6   5    2.50   20.60
   3  -6  -5   29.00   14.90
  -3  -6   5   -4.40   13.70
   3  -6  -5    2.30   18.40
   3  -6  -5   58.59   20.90
  -3  -6   5   12.90   16.50
  -3  -6   5   19.40   18.00
  -3  -6   5   19.00   16.70
  -3   6   5   11.90   18.50
   3   6  -5   -4.00   14.00
  -3   6   5   17.30   15.80
  -2  -6   5   44.30   20.00
  -2  -6   5   22.50   16.90
   2  -6  -5   38.00   15.60
   2  -6  -5   33.50   21.40
  -2  -6   5   19.20   15.70
   2  -6  -5   17.10   17.30
  -2   6   5   48.50   19.30
   2   6  -5   45.60   19.60
  -2   6   5   40.80   21.70
   2   6  -5   30.80   17.10
   1  -6  -5  131.39   28.30
  -1  -6   5  171.08   25.00
  -1  -6   5  176.88   28.70
   1  -6  -5  147.89   27.60
   1  -6  -5  147.69   20.50
  -1  -6   5  131.69   23.80
  -1  -6   5  142.39   14.50
  -1  -6   5  142.49   14.10
   1   6  -5  184.48   27.10
  -1   6   5  124.39   26.40
   1   6  -5  161.88   27.40
   0  -6  -5  -11.70   16.20
   0  -6  -5  -21.10   18.10
   0  -6   5   16.30    9.30
   0  -6   5   -7.70    9.20
   0  -6  -5   11.90   12.50
   0  -6   5   15.50   15.60
   0  -6  -5    8.50   10.50
   0  -6   5   10.30   16.20
   0   6   5   46.00   20.40
   0   6  -5   26.60   19.30
   0   6  -5   -5.20   15.00
   1  -6   5   92.79   15.00
  -1  -6  -5   36.90   11.60
   1  -6   5   59.89   20.90
   1  -6   5   59.59   21.60
  -1  -6  -5   40.50   18.40
  -1  -6  -5  128.99   29.40
  -1  -6  -5   53.89   17.90
   1   6   5   61.29   21.30
  -1   6  -5   58.99   21.80
  -1   6  -5   45.90   22.00
   2  -6   5   24.30   13.60
  -2  -6  -5    9.20   18.80
  -2  -6  -5    5.40    8.80
  -2  -6  -5   14.60   16.60
   2  -6   5   22.10   16.50
   2  -6   5   -4.30   14.70
  -2   6  -5   40.90   19.80
   2   6   5   15.90   16.90
   2   6   5    8.80   15.50
  -2   6  -5  -19.20   16.60
   3  -6   5  302.27   28.80
  -3  -6  -5  233.18   33.40
   3  -6   5  215.88   34.10
   3  -6   5  262.67   34.30
  -3  -6  -5  217.48   20.70
  -3  -6  -5  273.87   39.80
  -3   6  -5  260.37   34.90
   3   6   5  234.98   31.90
  -3   6  -5  199.88   33.60
   3   6   5  230.38   28.10
   4  -6   5   96.89   26.10
  -4  -6  -5   83.79   25.80
   4  -6   5  105.59   22.30
  -4  -6  -5  115.89   16.80
   4  -6   5   85.39   23.70
  -4  -6  -5   79.19   26.30
   4   6   5  114.99   19.70
   4   6   5  114.79   25.00
  -4   6  -5   95.89   26.20
  -4   6  -5   64.99   23.60
  -5  -6  -5   88.79   17.10
  -5  -6  -5  111.89   29.40
  -5  -6  -5  113.49   30.60
   5  -6   5  122.49   28.90
   5  -6   5   43.60   22.90
   5  -6   5   79.59   21.80
  -5   6  -5  107.79   27.70
  -5   6  -5   82.79   27.70
   5   6   5   90.89   24.00
   6  -6   5   42.50   20.90
   6  -6   5   54.39   23.60
  -6  -6  -5   -0.40   22.20
  -6  -6  -5   39.40   15.60
  -6  -6  -5   32.20   23.10
   6  -6   5   41.20   23.40
  -6   6  -5  111.09   30.70
   6   6   5   47.00   25.10
   6   6   5   62.29   23.80
  -6   6  -5   34.50   25.60
  -7  -6  -5  182.08   27.40
   7  -6   5  151.98   32.00
  -7  -6  -5  141.69   40.10
   7  -6   5  185.18   34.20
   7  -6   5  186.78   33.10
   7   6   5  207.98   33.50
  -7   6  -5  134.99   38.90
   7   6   5  199.68   35.80
  -7   6  -5   94.19   32.00
   8  -6   5   12.10   20.20
   8  -6   5   28.10   24.40
  -8  -6  -5   29.90   29.10
   8  -6   5    0.20   22.00
  -8  -6  -5   27.50   18.40
  -8   6  -5   23.30   29.60
  -8   6  -5   41.70   28.70
   8   6   5    8.90   23.10
   8   6   5  -21.30   16.70
   9  -6   5  -14.40   21.60
  -9  -6  -5   59.99   23.20
   9  -6   5   34.40   27.50
   9  -6   5   12.00   25.10
  -9  -6  -5    6.40   25.60
   9   6   5   28.40   30.20
  -9   6  -5   26.90   35.00
  -9   6  -5   25.00   29.00
 -10  -6  -5  -35.80   22.20
  10  -6   5   12.80   28.80
  10  -6   5   -6.40   21.20
 -10  -6  -5   -1.60   27.70
 -10   6  -5  -14.90   30.10
  10   6   5   27.00   31.10
 -10   6  -5   -9.50   26.40
 -11  -6  -5    3.20   34.10
 -11  -6  -5   18.50   29.10
  11  -6   5  -13.90   25.30
  11  -6   5    5.30   26.30
 -11   6  -5   23.30   34.10
  11   6   5   35.70   32.60
 -11   6  -5   13.60   35.60
 -10  -7   5  -42.20   26.60
  10  -7  -5    3.50   29.90
 -10  -7   5  -26.00   22.50
  10  -7  -5   19.90   28.50
  10   7  -5  -58.09   25.60
 -10   7   5   -7.50   39.20
   9  -7  -5   27.20   28.80
   9  -7  -5   31.10   29.10
  -9  -7   5   50.99   24.20
   9  -7  -5   29.00   28.40
  -9  -7   5   86.39   43.40
  -9   7   5   21.90   39.80
   9   7  -5   42.20   30.90
   8  -7  -5    0.00   24.60
   8  -7  -5   17.80   24.80
   8  -7  -5    0.90   24.80
  -8  -7   5   55.99   20.90
  -8  -7   5   64.99   33.20
   8   7  -5   18.20   29.80
  -8   7   5   -6.50   30.60
  -7  -7   5   43.20   31.20
  -7  -7   5  107.39   21.40
   7  -7  -5  102.29   35.50
   7  -7  -5  101.39   29.00
   7  -7  -5   45.70   25.90
   7   7  -5   90.89   32.80
  -7   7   5   78.09   34.40
   6  -7  -5   -4.80   23.30
  -6  -7   5   -1.70   10.70
   6  -7  -5    4.00   21.20
   6  -7  -5   -6.20   21.20
  -6  -7   5    2.00   21.10
   6   7  -5   -8.80   21.50
  -6   7   5  -13.70   25.20
   6   7  -5   -2.40   16.60
  -5  -7   5  127.69   31.20
   5  -7  -5   74.39   26.80
  -5  -7   5  119.19   29.10
   5  -7  -5   74.69   23.20
  -5  -7   5  104.79   13.70
   5  -7  -5   86.79   30.00
  -5   7   5   85.19   31.70
   5   7  -5   96.39   25.10
   5   7  -5   92.89   28.50
   4  -7  -5    2.60   21.50
   4  -7  -5   20.80   22.00
  -4  -7   5   78.59   24.30
  -4  -7   5   63.19   25.60
   4  -7  -5   60.89   20.60
  -4  -7   5  -30.40   16.40
  -4   7   5   22.70   24.60
   4   7  -5   30.10   19.30
   4   7  -5   26.60   17.20
   3  -7  -5   33.60   23.50
   3  -7  -5   84.19   20.10
  -3  -7   5   45.10   20.80
   3  -7  -5   14.60   20.00
  -3  -7   5   89.69   25.60
  -3  -7   5   -1.80   20.20
   3   7  -5   63.59   23.40
   3   7  -5   61.59   21.70
  -3   7   5   90.09   29.70
   2  -7  -5  204.48   37.60
  -2  -7   5  159.78   29.30
   2  -7  -5  175.68   25.30
  -2  -7   5  178.78   30.60
  -2  -7   5  174.88   14.90
  -2  -7   5  153.88   31.00
   2  -7  -5  178.78   31.80
   2   7  -5  157.68   28.30
  -2   7   5  163.78   33.00
   2   7  -5  157.38   28.40
   1  -7  -5   30.90   21.50
  -1  -7   5   50.49   11.20
   1  -7  -5   31.10   23.00
  -1  -7   5   43.10   21.10
  -1  -7   5   37.50   19.60
   1  -7  -5   32.10   14.40
   1   7  -5   52.39   21.90
   1   7  -5   56.89   21.50
  -1   7   5   22.30   21.20
   0  -7  -5  107.09   28.60
   0  -7   5   86.09   15.00
   0  -7  -5   70.89   22.50
   0  -7  -5  153.88   20.90
   0  -7   5  118.29   25.50
   0  -7   5   82.59   24.30
   0   7  -5  118.09   26.10
   0   7  -5   90.39   27.10
   0   7   5  107.89   28.60
   1  -7   5   10.60   17.00
   1  -7   5   35.90   14.10
  -1  -7  -5   18.30   12.60
  -1  -7  -5   16.10   21.20
   1  -7   5   39.40   19.80
  -1  -7  -5   42.40   21.00
  -1   7  -5   27.40   23.40
   1   7   5   45.40   22.90
   1   7   5   29.20   19.10
  -1   7  -5   11.60   18.80
  -2  -7  -5  101.29   29.50
  -2  -7  -5  148.59   29.40
  -2  -7  -5   98.49   15.90
   2  -7   5   90.89   25.50
   2  -7   5  149.19   23.10
   2  -7   5   20.70   19.00
   2   7   5   93.89   24.20
   2   7   5   99.39   26.90
  -2   7  -5   97.59   24.90
  -2   7  -5  132.89   29.70
  -3  -7  -5   16.40   24.40
   3  -7   5    8.50   20.30
  -3  -7  -5   12.90   18.90
   3  -7   5    2.60   13.80
   3  -7   5   13.80   20.40
  -3  -7  -5   26.10   11.70
  -3   7  -5  -10.50   21.20
   3   7   5   -0.70   15.70
   3   7   5    9.30   20.60
  -3   7  -5   64.89   24.40
   4  -7   5  128.79   25.40
  -4  -7  -5  119.29   30.60
  -4  -7  -5   96.49   30.30
  -4  -7  -5  136.59   21.70
   4  -7   5  121.79   30.40
   4  -7   5  118.39   29.80
  -4   7  -5  149.49   30.20
   4   7   5  166.68   31.40
  -4   7  -5  122.99   30.90
  -5  -7  -5   53.79   16.10
   5  -7   5   63.19   25.70
   5  -7   5   26.10   21.70
   5  -7   5   31.10   24.30
  -5  -7  -5   67.59   28.70
  -5  -7  -5   62.39   28.70
  -5   7  -5   30.60   24.90
  -5   7  -5   14.60   22.60
   5   7   5   35.20   23.00
  -6  -7  -5  109.19   32.30
   6  -7   5  129.79   33.20
   6  -7   5  128.29   29.80
  -6  -7  -5  161.98   25.20
  -6  -7  -5  169.08   38.40
   6  -7   5  120.29   35.50
   6   7   5  225.48   36.00
   6   7   5  152.78   36.30
  -6   7  -5  149.09   34.60
  -6   7  -5  142.99   39.40
  -7  -7  -5   49.20   18.80
   7  -7   5   36.20   25.70
  -7  -7  -5   66.69   36.60
   7  -7   5   34.80   26.50
   7  -7   5   23.50   25.90
  -7   7  -5   10.20   28.30
   7   7   5   11.30   24.30
   7   7   5   79.49   28.30
  -7   7  -5   -4.50   32.30
  -8  -7  -5    8.80   31.40
   8  -7   5   65.89   29.70
  -8  -7  -5   69.79   22.20
   8  -7   5   74.39   29.20
   8  -7   5   44.30   30.20
  -8   7  -5   28.00   31.80
  -8   7  -5   27.30   38.70
   8   7   5   52.19   27.60
   8   7   5   20.10   27.20
   9  -7   5   47.50   32.10
  -9  -7  -5    9.90   31.50
  -9  -7  -5    3.90   21.60
   9  -7   5   32.20   30.40
  -9   7  -5   -3.30   29.60
  -9   7  -5  -22.10   33.20
   9   7   5   97.09   37.30
  10  -7   5   53.59   35.60
 -10  -7  -5   17.70   25.80
  10  -7   5   51.49   37.00
 -10  -7  -5   42.30   38.20
  10   7   5   32.70   34.80
 -10   7  -5   35.90   36.30
 -10   7  -5  -21.30   35.30
   9  -8  -5   -5.50   30.60
   9  -8  -5   47.40   32.20
  -9  -8   5   -1.30   30.40
   9  -8  -5  103.59   38.40
  -9  -8   5   61.29   25.20
  -9   8   5   46.20   46.10
   8  -8  -5   15.20   27.30
  -8  -8   5   32.00   20.60
  -8  -8   5   46.00   41.00
   8  -8  -5   29.10   29.50
   8  -8  -5   51.39   33.80
  -8   8   5   15.20   35.40
   8   8  -5   65.39   36.30
   7  -8  -5   81.69   36.50
  -7  -8   5    7.10   28.30
  -7  -8   5   66.09   19.50
   7  -8  -5   63.99   29.80
   7  -8  -5   38.50   30.50
   7   8  -5  -15.00   29.20
  -7   8   5    4.00   34.40
   6  -8  -5    4.10   23.90
   6  -8  -5   27.10   23.60
   6  -8  -5   59.69   28.80
  -6  -8   5   63.29   14.70
  -6  -8   5   51.39   31.80
   6   8  -5   60.09   31.40
  -6   8   5   25.10   32.30
   5  -8  -5  -13.90   19.90
   5  -8  -5   44.60   26.30
   5  -8  -5   25.60   22.00
  -5  -8   5    3.60   23.30
  -5  -8   5   54.09   11.20
   5   8  -5   11.60   25.60
  -5   8   5   26.10   34.00
   5   8  -5   42.40   23.40
   4  -8  -5   70.39   26.90
   4  -8  -5    9.70   24.20
  -4  -8   5   40.30   23.70
   4  -8  -5    9.10   19.00
  -4  -8   5   30.10    9.70
   4   8  -5   16.50   22.40
  -4   8   5   26.00   27.10
  -3  -8   5   22.90   24.40
  -3  -8   5   11.50    8.40
   3  -8  -5    4.10   23.30
   3  -8  -5    2.90   18.50
   3  -8  -5   23.80   18.00
   3   8  -5   11.00   19.80
   3   8  -5  -19.70   18.80
  -3   8   5  -41.80   23.90
  -2  -8   5  113.79   30.60
  -2  -8   5  105.39   13.90
  -2  -8   5  102.49   28.50
   2  -8  -5   66.79   26.30
   2  -8  -5   28.70   27.50
   2  -8  -5   85.49   21.30
   2   8  -5   27.90   23.60
  -2   8   5  135.09   34.00
  -1  -8   5  103.19   30.20
   1  -8  -5  172.28   25.90
   1  -8  -5   78.59   28.40
   1  -8  -5  133.29   33.70
  -1  -8   5  150.38   34.40
  -1  -8   5  128.09   18.10
   1   8  -5  120.29   30.00
  -1   8   5  147.79   36.30
   0  -8  -5   54.89   28.90
   0  -8   5  100.59   18.90
   0  -8   5   82.59   27.10
   0  -8  -5   45.80   24.70
   0  -8  -5   92.89   18.00
   0  -8   5   63.79   26.40
   0   8   5  113.99   32.00
   0   8  -5   79.39   27.80
  -1  -8  -5   25.20   14.20
   1  -8   5   37.00   20.30
   1  -8   5   38.20   15.90
   1  -8   5   29.70   23.20
  -1  -8  -5   29.90   24.90
   1   8   5   15.10   23.20
   1   8   5   -2.50   21.20
  -1   8  -5   29.50   27.30
   2  -8   5   80.79   28.40
   2  -8   5  116.09   30.80
  -2  -8  -5   76.29   16.50
   2  -8   5   86.19   20.30
  -2  -8  -5   89.39   32.00
  -2   8  -5  100.59   33.00
   2   8   5   43.20   25.30
   2   8   5  102.59   26.50
   3  -8   5   50.59   24.60
  -3  -8  -5   93.99   32.60
  -3  -8  -5   67.49   15.80
   3  -8   5   38.10   25.50
   3  -8   5   40.80   19.50
  -3   8  -5   40.10   27.60
   3   8   5   23.10   25.30
   4  -8   5   23.20   23.80
  -4  -8  -5   -2.40   13.40
  -4  -8  -5   48.00   25.10
   4  -8   5  -14.90   16.50
   4  -8   5   21.40   23.60
  -4  -8  -5   22.90   26.00
  -4   8  -5    8.80   26.50
   4   8   5   13.40   23.80
   5  -8   5   77.59   26.20
  -5  -8  -5   76.69   32.20
  -5  -8  -5   23.60   14.60
   5  -8   5   56.69   28.00
  -5  -8  -5  102.79   35.80
   5   8   5   17.80   25.30
  -5   8  -5   54.49   28.60
   6  -8   5   42.40   29.20
  -6  -8  -5   42.70   29.70
  -6  -8  -5   82.39   33.60
  -6  -8  -5   89.49   20.50
   6  -8   5   62.19   27.40
   6   8   5   41.00   30.40
  -6   8  -5   24.30   34.40
   6   8   5   21.10   23.90
   7  -8   5    5.30   24.00
  -7  -8  -5   47.40   29.60
  -7  -8  -5    8.50   18.20
   7  -8   5  -26.60   21.70
  -7   8  -5   27.50   32.20
   7   8   5   13.00   28.30
   7   8   5   16.30   25.30
  -8  -8  -5   35.50   34.90
  -8  -8  -5  -15.40   17.50
   8  -8   5   15.30   25.30
   8  -8   5  -16.20   25.70
  -8   8  -5   17.80   37.20
   8   8   5   16.50   27.30
   6  -9  -5   73.19   37.10
   6  -9  -5   81.89   31.80
   6  -9  -5   66.19   32.20
  -6  -9   5  105.09   18.20
  -6   9   5   17.90   43.80
   6   9  -5   69.19   34.00
   5  -9  -5   41.30   29.80
   5  -9  -5    2.80   22.70
   5  -9  -5    3.90   26.80
  -5   9   5   69.99   37.50
   5   9  -5  -11.10   27.30
   5   9  -5   12.10   29.20
  -4  -9   5   59.39   12.00
   4  -9  -5    3.00   25.00
   4  -9  -5   22.20   29.50
   4  -9  -5   18.30   23.50
  -4  -9   5   57.89   29.30
   4   9  -5   28.30   26.20
  -4   9   5   -2.80   30.80
  -3  -9   5   21.30   10.80
   3  -9  -5   18.60   26.50
   3  -9  -5    5.60   20.00
  -3  -9   5   -3.60   21.90
   3  -9  -5  -21.10   23.90
   3   9  -5   15.00   26.30
  -3   9   5   10.90   30.80
  -2  -9   5  -11.90   20.40
  -2  -9   5    5.60   11.70
   2  -9  -5   42.80   21.10
   2  -9  -5  -19.00   23.20
  -2  -9   5  -18.90   22.00
   2  -9  -5   18.00   23.50
   2   9  -5    4.60   25.60
  -2   9   5  -16.20   26.90
  -1  -9   5  139.19   34.80
  -1  -9   5  133.19   36.50
   1  -9  -5  100.19   22.10
   1  -9  -5   94.19   32.20
  -1  -9   5  103.59   19.40
   1  -9  -5   81.69   31.50
  -1   9   5   60.69   36.30
   1   9  -5  107.69   31.70
   0  -9   5   93.89   32.50
   0  -9   5  161.48   38.60
   0  -9  -5  167.38   39.20
   0  -9  -5  102.89   22.20
   0  -9   5   89.69   21.50
   0   9   5   95.99   30.00
   0   9  -5   87.39   34.10
   0   9   5  139.29   39.90
  -1  -9  -5    5.30   28.20
  -1  -9  -5  -10.00   13.30
   1  -9   5   23.80   22.50
   1  -9   5  -50.29   12.50
  -1   9  -5  -35.10   22.60
   1   9   5   10.20   31.40
   1   9   5    8.20   23.40
   2  -9   5   64.99   31.80
   2  -9   5    8.40   17.20
  -2  -9  -5   62.89   17.50
  -2  -9  -5   34.00   28.60
[truncated: 1,891,310 more chars]
