# Supplementary material for: Crystal structure of a rare trigonal bipyramidal titanium(IV) coordination complex: tri­chlorido­(3,3′-di-tert-butyl-2′-hy­droxy-5,5′,6,6′-tetra­methyl-1,1′-biphenyl-2-olato-κO 2)(tetra­hydro­furan-κO)­titanium(IV)
Source: Acta Crystallogr E Crystallogr Commun. 2017 Jan 1;73(Pt 1):88–91. doi: 10.1107/S2056989016020156 (PMC5209780; doi:10.1107/S2056989016020156)
Supplement: Supplementary file 2 [file e-73-00088-Isup2.hkl]

data_I                                                                          
_shelx_title ' YK1931Ti_a.res in P2(1)'                                         
_shelx_refln_list_code          4                                               
_shelx_F_calc_maximum      277.99                                               
_exptl_crystal_F_000      1224.00                                               
_reflns_d_resolution_high  0.6983                                               
                                                                                
loop_                                                                           
 _space_group_symop_operation_xyz                                               
 'x, y, z'                                                                      
 '-x, y+1/2, -z'                                                                
                                                                                
_cell_length_a    10.2890                                                       
_cell_length_b     7.1415                                                       
_cell_length_c    40.3302                                                       
_cell_angle_alpha  90.000                                                       
_cell_angle_beta   95.164                                                       
_cell_angle_gamma  90.000                                                       
                                                                                
_shelx_F_squared_multiplier     1.000                                           
                                                                                
loop_                                                                           
 _refln_index_h                                                                 
 _refln_index_k                                                                 
 _refln_index_l                                                                 
 _refln_F_squared_calc                                                          
 _refln_F_squared_meas                                                          
 _refln_F_squared_sigma                                                         
 _refln_observed_status                                                         
   0 -10   0       1106.62        983.25       139.38 o                         
   1 -10   0        112.13        181.91        76.74 o                         
   2 -10   0         57.19        153.79        79.52 o                         
   1  -9   0        263.39        281.18        68.87 o                         
   2  -9   0         49.95        -24.73        85.79 o                         
   3  -9   0         10.12         22.13        71.30 o                         
   4  -9   0         87.74        114.88        68.91 o                         
   5  -9   0        414.59        332.23        84.75 o                         
   6  -9   0        457.22        269.59       103.93 o                         
   0  -8   0        741.14        857.23       109.12 o                         
   1  -8   0        138.95        116.76        54.17 o                         
   2  -8   0        379.43        369.53        67.59 o                         
   3  -8   0         35.13        -39.66        53.35 o                         
   4  -8   0        323.77        340.33        67.46 o                         
   5  -8   0        296.04        404.95        71.74 o                         
   6  -8   0        815.43        808.67        97.85 o                         
   7  -8   0        276.60        253.81        87.17 o                         
   8  -8   0         80.70         26.72        84.74 o                         
   9  -8   0        551.67        806.59       174.11 o                         
   1  -7   0       2258.34       2010.73       117.67 o                         
   2  -7   0        300.57        313.23        49.39 o                         
   3  -7   0          8.08        -43.68        43.68 o                         
   4  -7   0        905.93       1015.30        82.02 o                         
   5  -7   0        539.49        725.92        75.46 o                         
   6  -7   0         53.90        115.26        67.16 o                         
   7  -7   0        150.10        256.20        81.06 o                         
   8  -7   0        451.62        462.80       134.65 o                         
   9  -7   0          1.75        -32.48        82.35 o                         
  10  -7   0         64.05        109.59       111.25 o                         
   0  -6   0        188.89        173.94        92.44 o                         
   1  -6   0         56.44         71.70        31.79 o                         
   2  -6   0        397.23        433.12        39.96 o                         
   3  -6   0        784.75        809.88        51.37 o                         
   4  -6   0       2760.33       2563.46        83.63 o                         
   5  -6   0         86.74        107.21        48.55 o                         
   6  -6   0         31.83         45.33        62.20 o                         
   7  -6   0        312.99        282.29        68.30 o                         
   8  -6   0        361.40        394.01        76.46 o                         
   9  -6   0        271.33        211.31        86.15 o                         
  10  -6   0          0.30        101.64       100.23 o                         
  11  -6   0        208.94        276.04       118.23 o                         
   1  -5   0        831.53        928.20        41.00 o                         
   2  -5   0       1540.50       1487.64        50.43 o                         
   3  -5   0       1454.53       1537.96        55.84 o                         
   4  -5   0        414.78        504.97        42.40 o                         
   5  -5   0        414.29        488.92        46.11 o                         
   6  -5   0         73.22         -8.65        48.82 o                         
   7  -5   0        460.92        431.54        80.47 o                         
   8  -5   0       1944.22       1897.07       131.34 o                         
   9  -5   0       1055.36       1221.33       106.73 o                         
  10  -5   0         67.48        -37.60        75.56 o                         
  11  -5   0         82.42         49.21        90.41 o                         
  12  -5   0        417.93        159.38       215.90 o                         
   0  -4   0       3505.59       3491.05        93.43 o                         
   1  -4   0       1244.33       1229.06        38.70 o                         
   2  -4   0         44.71         53.54        21.11 o                         
   3  -4   0       1970.45       2078.18        61.18 o                         
   4  -4   0       1703.94       1609.46        64.66 o                         
   5  -4   0        708.93        764.19        53.33 o                         
   6  -4   0         77.03         79.02        49.65 o                         
   7  -4   0       1700.19       1768.07       101.65 o                         
   8  -4   0       1153.15       1082.45        91.04 o                         
   9  -4   0       2035.24       2283.42       161.22 o                         
  10  -4   0        193.74        121.82        80.20 o                         
  11  -4   0        120.73        301.93        97.04 o                         
  12  -4   0        152.20        126.04       119.57 o                         
  13  -4   0        598.07        720.34       158.80 o                         
   1  -3   0        276.40        335.72        26.30 o                         
   2  -3   0        808.43        752.57        39.70 o                         
   3  -3   0       1500.28       1546.11        45.72 o                         
   4  -3   0       1744.39       1717.84        54.73 o                         
   5  -3   0         82.32        126.77        28.12 o                         
   6  -3   0        394.47        484.12        49.88 o                         
   7  -3   0        366.98        323.00        59.40 o                         
   8  -3   0       1067.35        978.34        83.55 o                         
   9  -3   0       1020.36       1015.42       149.51 o                         
  10  -3   0        269.50        491.30        90.68 o                         
  11  -3   0        362.55        200.64        88.64 o                         
  12  -3   0        211.86        254.22       118.23 o                         
  13  -3   0         59.59        -53.67       111.63 o                         
   0  -2   0      52331.28      51270.00       839.65 o                         
   1  -2   0       1251.92       1247.44        34.32 o                         
   2  -2   0       2708.67       2731.90        50.07 o                         
   3  -2   0        656.78        623.48        32.32 o                         
   4  -2   0       5459.82       5158.55        95.91 o                         
   5  -2   0       7876.93       8122.73       138.89 o                         
   6  -2   0        804.27        843.80        56.18 o                         
   7  -2   0        617.18        526.55        61.12 o                         
   8  -2   0       1015.19       1169.21       110.04 o                         
   9  -2   0        148.77         42.58        65.93 o                         
  10  -2   0         61.83        124.57        75.61 o                         
  11  -2   0        287.87        250.11       102.56 o                         
  12  -2   0         39.98        -95.61        95.71 o                         
  13  -2   0         89.04        -50.43       111.54 o                         
  14  -2   0        226.46        273.80       143.12 o                         
   1  -1   0       4935.53       4993.45        82.42 o                         
   2  -1   0       6125.40       5690.29        89.47 o                         
   3  -1   0       6822.34       6686.64       107.46 o                         
   4  -1   0       4893.25       4634.33        86.98 o                         
   5  -1   0       2211.00       2053.83        63.09 o                         
   6  -1   0        607.81        641.23        44.18 o                         
   7  -1   0          8.81        -21.32        42.76 o                         
   8  -1   0        173.83        232.62        62.45 o                         
   9  -1   0        828.94        688.53        90.74 o                         
  10  -1   0        125.11        128.26        69.42 o                         
  11  -1   0         11.55          9.83        86.03 o                         
  12  -1   0        274.30        173.74       135.16 o                         
  13  -1   0         72.33         93.25       117.44 o                         
  14  -1   0         27.00       -122.08       122.08 o                         
   1   0   0       8763.97       8583.78       145.35 o                         
   2   0   0       7846.08       7574.43       119.07 o                         
   3   0   0      20716.76      19800.13       290.50 o                         
   4   0   0       5679.47       5464.74       104.77 o                         
   5   0   0         21.92         55.65        29.56 o                         
   6   0   0       2282.01       2065.98        88.98 o                         
   7   0   0        384.38        418.66        45.18 o                         
   8   0   0         50.16         24.01        43.28 o                         
   9   0   0       1525.04       1351.09       115.79 o                         
  10   0   0         16.80          4.31        67.26 o                         
  11   0   0        163.13        328.62       102.04 o                         
  12   0   0         11.75         63.20        95.51 o                         
  13   0   0        200.53        385.72       172.65 o                         
  14   0   0        279.15       -252.46       326.79 o                         
   1   1   0       4952.27       5002.33       110.22 o                         
   2   1   0       6045.66       5873.84       111.08 o                         
   3   1   0       7054.03       6962.44       128.19 o                         
   4   1   0       4860.91       4676.60       129.31 o                         
   5   1   0       2332.80       1994.63        73.04 o                         
   6   1   0        626.30        562.33        50.00 o                         
   7   1   0         10.58         19.92        39.05 o                         
   8   1   0        189.98        229.49        52.07 o                         
   9   1   0        843.84        953.06        88.92 o                         
  10   1   0        132.10        114.13       125.48 o                         
  11   1   0         11.58        151.29       108.46 o                         
  12   1   0        295.38        404.80       180.72 o                         
  13   1   0         68.96       -122.26       158.09 o                         
  14   1   0         23.26        337.91       208.91 o                         
   0   2   0      51483.74      51523.02      1337.60 o                         
   1   2   0       1227.99       1264.08        91.27 o                         
   2   2   0       2724.02       2750.72        91.27 o                         
   3   2   0        645.29        694.57        51.79 o                         
   4   2   0       5464.13       5104.96       122.19 o                         
   5   2   0       7978.44       8124.21       163.76 o                         
   6   2   0        783.12        800.83        58.90 o                         
   7   2   0        688.83        755.95        62.77 o                         
   8   2   0       1071.53       1210.10        85.85 o                         
   9   2   0        158.19        268.10        68.54 o                         
  10   2   0         58.84       -189.26       262.35 o                         
  11   2   0        275.58        358.86       316.31 o                         
  12   2   0         43.77         91.44       163.04 o                         
  13   2   0         93.80        349.17       208.68 o                         
  14   2   0        227.56       -163.82       172.30 o                         
   1   3   0        226.35        298.21        82.35 o                         
   2   3   0        841.51        813.72        98.24 o                         
   3   3   0       1465.17       1439.06       114.53 o                         
   4   3   0       1613.81       1656.40        79.41 o                         
   5   3   0         62.49         75.42        52.80 o                         
   6   3   0        367.25        402.32        82.09 o                         
   7   3   0        334.54        320.32        70.23 o                         
   8   3   0       1100.75       1311.69       111.21 o                         
   9   3   0       1034.58        863.12       130.72 o                         
  10   3   0        263.79        387.29       120.56 o                         
  11   3   0        356.79        337.68       227.42 o                         
  12   3   0        191.73        192.73       175.10 o                         
  13   3   0         58.73        279.80       184.75 o                         
   0   4   0       3461.65       3869.55       174.27 o                         
   1   4   0       1223.20       1337.41        93.87 o                         
   2   4   0         47.13        151.14        53.44 o                         
   3   4   0       1918.99       1764.31        93.05 o                         
   4   4   0       1672.90       1682.15        91.46 o                         
   5   4   0        707.81        661.17        62.48 o                         
   6   4   0         76.51        -11.26        87.62 o                         
   7   4   0       1648.41       1566.26       120.07 o                         
   8   4   0       1149.95       1230.15       115.71 o                         
   9   4   0       2053.05       1740.83       172.33 o                         
  10   4   0        194.09        246.24       119.99 o                         
  11   4   0        122.77         26.28       153.71 o                         
  12   4   0        146.06       -132.81       165.71 o                         
  13   4   0        598.95        368.78       426.54 o                         
   1   5   0        798.92        964.26        81.06 o                         
   2   5   0       1505.93       1459.34       135.01 o                         
   3   5   0       1420.64       1604.64       103.88 o                         
   4   5   0        371.73        554.18        73.61 o                         
   5   5   0        436.62        432.91        70.92 o                         
   6   5   0         88.63        -36.39       107.37 o                         
   7   5   0        434.83        486.66        91.44 o                         
   8   5   0       1923.97       1976.76       187.23 o                         
   9   5   0       1043.45        875.84       153.81 o                         
  10   5   0         59.74         72.75       123.25 o                         
  11   5   0         78.18        204.47       173.74 o                         
  12   5   0        421.17        536.46       224.23 o                         
   0   6   0        211.21        288.32        97.73 o                         
   1   6   0         54.58          8.82        58.22 o                         
   2   6   0        414.86        435.52        79.53 o                         
   3   6   0        747.69        730.15       108.65 o                         
   4   6   0       2693.31       2622.42       170.98 o                         
   5   6   0         86.89         16.93       146.96 o                         
   6   6   0         24.05        -51.94        78.72 o                         
   7   6   0        328.07        228.72        93.72 o                         
   8   6   0        362.30        476.49       129.44 o                         
   9   6   0        266.75        587.05       144.01 o                         
  10   6   0          0.22       -120.50       133.14 o                         
  11   6   0        223.19         30.61       144.59 o                         
   1   7   0       2341.94       2389.31       209.82 o                         
   2   7   0        277.26        110.80       110.24 o                         
   3   7   0         16.20         47.26        78.84 o                         
   4   7   0        962.28        998.20       129.27 o                         
   5   7   0        543.59        711.07       155.53 o                         
   6   7   0         49.72        -75.80        98.21 o                         
   7   7   0        138.99         29.70       113.78 o                         
   8   7   0        423.98        482.67       176.25 o                         
   9   7   0          3.22       -171.91       171.91 o                         
  10   7   0         67.07        223.93       196.95 o                         
   0   8   0        750.35        899.66       250.75 o                         
   1   8   0        149.94         76.54       155.65 o                         
   2   8   0        385.72        375.92       125.55 o                         
   3   8   0         41.83         81.82       100.96 o                         
   4   8   0        300.59        403.49       154.18 o                         
   5   8   0        271.94        321.47       170.93 o                         
   6   8   0        847.17        770.24       195.66 o                         
   7   8   0        265.07        145.11       182.98 o                         
   8   8   0         77.96         48.97       183.71 o                         
   9   8   0        514.81        204.94       283.35 o                         
   1   9   0        250.29        447.30       146.05 o                         
   2   9   0         49.84        -27.16       112.06 o                         
   3   9   0         10.74        -51.95       149.96 o                         
   4   9   0         97.87        165.72       340.76 o                         
   5   9   0        411.65        274.50       170.46 o                         
   6   9   0        450.46        306.62       194.32 o                         
   0  10   0       1091.01        589.77       208.44 o                         
   1  10   0        108.57         49.36       134.85 o                         
   2  10   0         61.40          4.42       187.87 o                         
  -2 -10   1         97.48        -22.76        72.01 o                         
  -1 -10   1        176.21        162.36        96.19 o                         
   0 -10   1        234.65        310.51        79.32 o                         
   1 -10   1        220.16        197.39        83.32 o                         
   2 -10   1         49.62         23.50        78.41 o                         
  -6  -9   1        145.67        121.05        83.64 o                         
  -5  -9   1        242.75        249.45        81.76 o                         
  -4  -9   1        652.18        671.86        87.69 o                         
  -3  -9   1         73.80        143.47        67.40 o                         
  -2  -9   1        195.28        212.87        68.74 o                         
  -1  -9   1        397.09        430.00        74.40 o                         
   0  -9   1        164.52        287.92        68.40 o                         
   1  -9   1        203.53         96.58        65.36 o                         
   2  -9   1        128.94        142.84        69.13 o                         
   3  -9   1        162.69         49.52        66.18 o                         
   4  -9   1         12.85         37.14        66.44 o                         
   5  -9   1        152.49         77.97        74.58 o                         
   6  -9   1        429.69        620.77       116.06 o                         
  -9  -8   1         54.79         64.61        96.47 o                         
  -8  -8   1        521.56        434.39       124.45 o                         
  -7  -8   1          1.24        118.10        78.82 o                         
  -6  -8   1       1581.25       1755.16       124.59 o                         
  -5  -8   1         37.23         58.48        59.68 o                         
  -4  -8   1         15.10        -52.75        53.88 o                         
  -3  -8   1        254.89        206.85        66.95 o                         
  -2  -8   1        216.29        158.90        54.30 o                         
  -1  -8   1        792.01        817.90        77.87 o                         
   0  -8   1        188.97        192.11        58.20 o                         
   1  -8   1        193.04        256.47        57.01 o                         
   2  -8   1        346.71        422.02        68.77 o                         
   3  -8   1        574.96        675.76        77.55 o                         
   4  -8   1          6.26        -53.17        53.17 o                         
   5  -8   1        933.17        863.49        89.02 o                         
   6  -8   1        284.63        345.53        80.63 o                         
   7  -8   1        339.13        380.22        92.61 o                         
   8  -8   1        242.44        351.66       102.45 o                         
   9  -8   1        352.54        444.63       127.30 o                         
 -10  -7   1         29.45         43.97       107.90 o                         
  -9  -7   1        143.11        116.78        94.19 o                         
  -8  -7   1         86.11        118.19        80.64 o                         
  -7  -7   1        390.21        409.35        84.97 o                         
  -6  -7   1        651.70        621.56        90.61 o                         
  -5  -7   1       1401.52       1387.06       117.58 o                         
  -4  -7   1        438.96        543.39        68.90 o                         
  -3  -7   1        527.18        516.10        92.00 o                         
  -2  -7   1        491.74        548.50        57.38 o                         
  -1  -7   1        669.47        594.72        90.67 o                         
   0  -7   1        156.90         53.49        62.50 o                         
   1  -7   1        161.11        191.89        62.59 o                         
   2  -7   1        366.03        423.11        54.00 o                         
   3  -7   1        309.12        297.40        55.02 o                         
   4  -7   1        884.71        840.69        74.27 o                         
   5  -7   1        531.32        628.92        90.87 o                         
   6  -7   1       1958.95       1834.66       124.31 o                         
   7  -7   1        198.67        316.60        82.51 o                         
   8  -7   1         94.89        178.94        86.94 o                         
   9  -7   1        133.39        228.37        99.52 o                         
  10  -7   1        341.02        205.69       108.72 o                         
 -11  -6   1         21.66        102.03       107.37 o                         
 -10  -6   1        200.56         19.38        98.33 o                         
  -9  -6   1         41.98         54.17        73.98 o                         
  -8  -6   1         23.26         52.35        67.60 o                         
  -7  -6   1        143.58        122.78        61.19 o                         
  -6  -6   1        491.94        575.28        70.19 o                         
  -5  -6   1        491.94        586.17        74.12 o                         
  -4  -6   1        283.91        273.76        39.37 o                         
  -3  -6   1       1244.73       1305.47        56.79 o                         
  -2  -6   1       1332.63       1198.37        55.93 o                         
  -1  -6   1        575.17        692.96        48.52 o                         
   0  -6   1         87.34        164.60        40.75 o                         
   1  -6   1       1052.14        986.40        55.71 o                         
   2  -6   1        212.63        161.13        37.95 o                         
   3  -6   1       1416.50       1466.93        85.96 o                         
   4  -6   1       1046.06       1161.57        72.92 o                         
   5  -6   1        822.67        949.77        73.72 o                         
   6  -6   1        234.52        208.02        56.83 o                         
   7  -6   1        363.30        410.54        71.85 o                         
   8  -6   1        226.54        163.50        74.65 o                         
   9  -6   1        148.05        114.84        81.98 o                         
  10  -6   1         29.89        -41.92        91.80 o                         
  11  -6   1        262.85        187.70       139.03 o                         
 -12  -5   1         81.27         -7.37       124.60 o                         
 -11  -5   1         28.52         31.66        93.15 o                         
 -10  -5   1        229.17        272.76        88.75 o                         
  -9  -5   1       1002.26       1158.19       103.70 o                         
  -8  -5   1        543.32        542.49        78.19 o                         
  -7  -5   1       1055.35       1109.43        87.15 o                         
  -6  -5   1        386.11        292.24        58.12 o                         
  -5  -5   1        156.64        158.63        37.81 o                         
  -4  -5   1       1586.26       1581.01        61.90 o                         
  -3  -5   1        149.13        191.13        33.56 o                         
  -2  -5   1       2367.34       2457.12        61.49 o                         
  -1  -5   1        896.23        870.16        39.31 o                         
   0  -5   1         42.23         33.97        23.03 o                         
   1  -5   1        557.26        600.51        34.74 o                         
   2  -5   1      11196.67      10684.51       168.39 o                         
   3  -5   1        939.50        915.90        62.35 o                         
   4  -5   1        318.20        373.48        41.13 o                         
   5  -5   1        852.83        893.15        66.67 o                         
   6  -5   1        405.86        488.27        64.97 o                         
   7  -5   1        158.07        124.08        58.90 o                         
   8  -5   1        702.41        645.14        80.36 o                         
   9  -5   1         43.06        111.67        68.67 o                         
  10  -5   1        170.10        160.77        90.51 o                         
  11  -5   1        233.25        166.46       101.97 o                         
  12  -5   1         13.57        -41.29       112.54 o                         
 -13  -4   1        349.31        431.17       137.32 o                         
 -12  -4   1         81.04        -66.06       126.17 o                         
 -11  -4   1        805.31       1055.10       128.42 o                         
 -10  -4   1         25.77         -5.75        76.40 o                         
  -9  -4   1         57.40         72.87        81.64 o                         
  -8  -4   1       1093.04       1254.87        95.51 o                         
  -7  -4   1       2366.78       2330.50       136.61 o                         
  -6  -4   1        240.47        222.16        52.27 o                         
  -5  -4   1       1627.82       1699.98        70.30 o                         
  -4  -4   1        884.82        854.46        48.01 o                         
  -3  -4   1       2896.00       2933.83        61.57 o                         
  -2  -4   1       4725.23       4441.23        98.15 o                         
  -1  -4   1       1371.89       1484.13        42.60 o                         
   0  -4   1        204.19        214.17        22.41 o                         
   1  -4   1       4524.98       4447.60        76.15 o                         
   2  -4   1       1126.01       1070.83        39.99 o                         
   3  -4   1       3364.96       3426.84        74.15 o                         
   4  -4   1       2004.99       2039.88        80.79 o                         
   5  -4   1       1282.40       1296.38        65.71 o                         
   6  -4   1        538.91        557.76        62.62 o                         
   7  -4   1       4115.54       4265.96       229.29 o                         
   8  -4   1        107.42        178.19        63.75 o                         
   9  -4   1        449.80        534.82        80.46 o                         
  10  -4   1        698.72        706.82       104.89 o                         
  11  -4   1        303.28         86.25        92.23 o                         
  12  -4   1         53.17        295.68       128.99 o                         
  13  -4   1         63.50        202.58       134.93 o                         
 -14  -3   1        304.58        584.23       216.49 o                         
 -13  -3   1        279.13        249.94       125.46 o                         
 -12  -3   1        153.51        338.05       138.36 o                         
 -11  -3   1       1123.72       1373.07       169.44 o                         
 -10  -3   1        265.38        306.14        93.88 o                         
  -9  -3   1        100.09        135.73        72.92 o                         
  -8  -3   1        784.41        891.27        80.77 o                         
  -7  -3   1       4419.71       4200.15       134.93 o                         
  -6  -3   1        333.56        396.41        37.59 o                         
  -5  -3   1       3589.14       3460.23        82.23 o                         
  -4  -3   1       1920.71       1891.90        56.65 o                         
  -3  -3   1       5516.87       5342.26        91.59 o                         
  -2  -3   1       2155.49       2164.61        58.78 o                         
  -1  -3   1        764.37        751.50        34.59 o                         
   0  -3   1        211.86        226.44        18.97 o                         
   1  -3   1        303.84        284.49        19.72 o                         
   2  -3   1       3608.51       3455.93        65.90 o                         
   3  -3   1       4485.58       4468.73        88.24 o                         
   4  -3   1        896.15        789.86        43.98 o                         
   5  -3   1       1693.31       1797.23        87.88 o                         
   6  -3   1        786.27        758.97        65.08 o                         
   7  -3   1       1753.12       1738.56        97.42 o                         
   8  -3   1        547.44        744.34        78.07 o                         
   9  -3   1         54.18         45.15        65.49 o                         
  10  -3   1        163.26         87.76        91.13 o                         
  11  -3   1        805.05        764.55       111.58 o                         
  12  -3   1        623.58        790.41       142.06 o                         
  13  -3   1        267.51        272.24       183.90 o                         
 -14  -2   1        199.73        125.68       130.41 o                         
 -13  -2   1        153.86        285.39       129.59 o                         
 -12  -2   1        268.45        262.29       117.18 o                         
 -11  -2   1        117.62         86.70        98.67 o                         
 -10  -2   1        331.82        187.87        78.86 o                         
  -9  -2   1          2.49         49.08        65.00 o                         
  -8  -2   1        481.09        495.23        84.35 o                         
  -7  -2   1        285.80        326.73        54.45 o                         
  -6  -2   1       1429.58       1474.65        55.41 o                         
  -5  -2   1       3585.31       3740.21        83.13 o                         
  -4  -2   1       2858.18       2998.14        63.30 o                         
  -3  -2   1        594.98        699.72        33.55 o                         
  -2  -2   1       2509.59       2392.27        64.38 o                         
  -1  -2   1       1620.23       1501.15        37.49 o                         
   0  -2   1        656.48        694.41        27.83 o                         
   1  -2   1        700.92        664.64        29.10 o                         
   2  -2   1       2765.97       2919.35        54.44 o                         
   3  -2   1       3635.28       3496.85        67.18 o                         
   4  -2   1       2253.08       2397.11        60.10 o                         
   5  -2   1       1784.36       1757.47        75.46 o                         
   6  -2   1        454.69        413.25        44.06 o                         
   7  -2   1        146.94         91.72        48.46 o                         
   8  -2   1        164.24        257.19        60.08 o                         
   9  -2   1        192.58        243.32        73.62 o                         
  10  -2   1         89.44        -49.47        66.08 o                         
  11  -2   1        858.04       1011.09       129.36 o                         
  12  -2   1        324.55        341.06       116.79 o                         
  13  -2   1        143.88        157.90       126.17 o                         
  14  -2   1        238.58         21.49       170.75 o                         
 -14  -1   1         63.86        -90.50       134.63 o                         
 -13  -1   1        257.04        248.25       130.83 o                         
 -12  -1   1         14.85        -91.56        91.56 o                         
 -11  -1   1       1740.71       1824.36       157.72 o                         
 -10  -1   1       1184.72       1222.59       108.19 o                         
  -9  -1   1         58.56         82.86        63.82 o                         
  -8  -1   1        200.35        285.52        63.33 o                         
  -7  -1   1       2700.94       2706.86       106.46 o                         
  -6  -1   1        368.86        348.64        37.60 o                         
  -5  -1   1      11777.68      11713.55       196.96 o                         
  -4  -1   1        355.30        377.33        30.80 o                         
  -3  -1   1       5348.71       5221.91        88.88 o                         
  -2  -1   1       9366.88       9263.28       135.34 o                         
  -1  -1   1       3725.21       3384.64        50.89 o                         
   0  -1   1         23.48         18.86         8.88 o                         
   1  -1   1        186.98        182.26        12.81 o                         
   2  -1   1       7874.46       7451.09       110.05 o                         
   3  -1   1      17335.25      17014.73       255.42 o                         
   4  -1   1        444.38        427.25        28.55 o                         
   5  -1   1       3653.31       3650.12       101.89 o                         
   6  -1   1       1479.33       1370.56        56.61 o                         
   7  -1   1        144.56        199.37        34.47 o                         
   8  -1   1          2.96        -53.79        53.79 o                         
   9  -1   1         18.49        101.98        66.53 o                         
  10  -1   1       1528.20       1619.13       121.13 o                         
  11  -1   1        413.88        525.04       109.10 o                         
  12  -1   1        314.08        363.01       207.12 o                         
  13  -1   1        130.66        -97.85       145.43 o                         
  14  -1   1         74.17       -126.87       126.87 o                         
 -14   0   1        266.73        214.54       195.98 o                         
 -13   0   1         14.51       -128.16       128.16 o                         
 -12   0   1        730.44        753.52       129.11 o                         
 -11   0   1         63.29        287.05        99.40 o                         
 -10   0   1       1329.72       1480.25       120.87 o                         
  -9   0   1          0.25         50.54        59.62 o                         
  -8   0   1        391.76        369.92        54.28 o                         
  -7   0   1        960.44        958.86        60.92 o                         
  -6   0   1       5954.01       5489.58       117.63 o                         
  -5   0   1        182.39        186.61        32.08 o                         
  -4   0   1       9293.55       9884.02       163.66 o                         
  -3   0   1       1180.47       1093.56        42.27 o                         
  -2   0   1          9.28        -18.27        18.27 o                         
  -1   0   1        104.47        102.79         9.33 o                         
   1   0   1      27507.53      27946.38       416.02 o                         
   2   0   1      20367.46      20483.43       292.72 o                         
   3   0   1        197.34        294.62        33.48 o                         
   4   0   1      15801.83      15745.92       243.72 o                         
   5   0   1       1711.97       1518.91        58.85 o                         
   6   0   1        279.94        471.59        56.42 o                         
   7   0   1       3767.42       3775.24       101.40 o                         
   8   0   1        263.44        243.25        50.17 o                         
   9   0   1         11.09         59.09        64.42 o                         
  10   0   1       1043.87       1080.42       121.56 o                         
  11   0   1       2713.91       2917.04       185.01 o                         
  12   0   1        200.39        390.14       148.56 o                         
  13   0   1        196.51        431.45       172.16 o                         
  14   0   1         53.24        -24.23       155.16 o                         
 -14   1   1         65.48        331.69       223.92 o                         
 -13   1   1        267.44        176.47       166.30 o                         
 -12   1   1         14.97        -51.30       147.06 o                         
 -11   1   1       1746.64       1551.52       166.98 o                         
 -10   1   1       1130.78       1286.68       127.05 o                         
  -9   1   1         68.71         -0.99        56.44 o                         
  -8   1   1        194.66        221.35        52.82 o                         
  -7   1   1       2714.20       2760.23        96.70 o                         
  -6   1   1        388.40        383.58        52.05 o                         
  -5   1   1      11744.67      11808.58       215.29 o                         
  -4   1   1        376.05        448.77        44.37 o                         
  -3   1   1       5545.52       5342.79       149.27 o                         
  -2   1   1       9473.32       9738.69       172.97 o                         
  -1   1   1       3982.86       3616.46        96.97 o                         
   0   1   1         20.98         51.94        20.59 o                         
   1   1   1        198.89        239.76        34.14 o                         
   2   1   1       7691.82       7281.02       130.53 o                         
   3   1   1      17415.83      16987.93       302.19 o                         
   4   1   1        478.79        507.57        42.70 o                         
   5   1   1       3720.97       3688.41        98.23 o                         
   6   1   1       1464.49       1354.18        70.18 o                         
   7   1   1        146.57        160.95        42.77 o                         
   8   1   1          1.86        -25.98        46.05 o                         
   9   1   1         22.00         -1.57        67.23 o                         
  10   1   1       1483.55       1885.78       131.12 o                         
  11   1   1        392.41        516.33       145.77 o                         
  12   1   1        303.12        523.56       354.34 o                         
  13   1   1        135.86        136.20       323.29 o                         
  14   1   1         72.99        212.67       185.66 o                         
 -14   2   1        221.91        716.29       231.73 o                         
 -13   2   1        169.45        174.29       197.94 o                         
 -12   2   1        263.05        181.49       165.11 o                         
 -11   2   1        135.32        558.44       290.69 o                         
 -10   2   1        302.30        325.67       133.87 o                         
  -9   2   1          1.07         15.33        54.89 o                         
  -8   2   1        466.94        559.92        63.77 o                         
  -7   2   1        303.36        300.08        58.50 o                         
  -6   2   1       1244.83       1226.38        68.55 o                         
  -5   2   1       3535.92       3762.69       106.23 o                         
  -4   2   1       2784.70       2949.33        95.71 o                         
  -3   2   1        664.86        816.60        53.21 o                         
  -2   2   1       2713.04       2857.16        87.34 o                         
  -1   2   1       1466.55       1495.80        94.61 o                         
   0   2   1        639.67        640.74        56.53 o                         
   1   2   1        668.27        702.21        61.23 o                         
   2   2   1       2847.00       3020.85       109.98 o                         
   3   2   1       3931.92       3680.64       110.83 o                         
   4   2   1       2189.85       2249.76        72.47 o                         
   5   2   1       1875.80       1874.87        71.41 o                         
   6   2   1        470.42        420.14        48.38 o                         
   7   2   1        183.70        182.11        46.02 o                         
   8   2   1        163.81         92.94        52.59 o                         
   9   2   1        207.47        152.10        92.43 o                         
  10   2   1         88.25         72.47       131.65 o                         
  11   2   1        826.48        916.57       284.90 o                         
  12   2   1        337.42        379.40       347.75 o                         
  13   2   1        144.99         22.36       222.80 o                         
  14   2   1        234.66        -95.63       246.09 o                         
 -13   3   1        283.69         96.14       190.73 o                         
 -12   3   1        146.31        186.30       241.00 o                         
 -11   3   1       1052.48        915.57       200.26 o                         
 -10   3   1        270.27        176.50       106.60 o                         
  -9   3   1        115.26        248.98       102.53 o                         
  -8   3   1        760.15        794.54        92.39 o                         
  -7   3   1       4434.79       4257.30       160.49 o                         
  -6   3   1        349.84        322.01        57.46 o                         
  -5   3   1       3446.37       3209.92       112.88 o                         
  -4   3   1       1946.07       1946.38       104.59 o                         
  -3   3   1       5493.92       5457.24       173.24 o                         
  -2   3   1       2206.50       2296.12       134.62 o                         
  -1   3   1        824.16        884.17        92.12 o                         
   0   3   1        213.41        236.60        44.36 o                         
   1   3   1        334.68        386.14        57.67 o                         
   2   3   1       3843.36       3621.11       112.48 o                         
   3   3   1       4677.62       4613.13       157.83 o                         
   4   3   1        893.72        926.99        73.29 o                         
   5   3   1       1692.65       1615.83        86.55 o                         
   6   3   1        840.85        826.02        60.20 o                         
   7   3   1       1730.53       1811.73       136.68 o                         
   8   3   1        541.39        612.79        86.32 o                         
   9   3   1         53.74        126.16        74.43 o                         
  10   3   1        138.11        226.73       110.74 o                         
  11   3   1        830.66        919.51       185.14 o                         
  12   3   1        603.30        583.02       183.33 o                         
  13   3   1        280.14        231.40       190.17 o                         
 -13   4   1        373.02        517.12       303.88 o                         
 -12   4   1         77.72       -130.10       308.93 o                         
 -11   4   1        853.85        912.54       207.97 o                         
 -10   4   1         24.81        102.49       117.17 o                         
  -9   4   1         65.25        267.37       125.41 o                         
  -8   4   1       1087.60       1110.65       112.05 o                         
  -7   4   1       2408.62       2451.29       144.76 o                         
  -6   4   1        273.42        293.01        71.79 o                         
  -5   4   1       1631.67       1624.49       104.40 o                         
  -4   4   1        885.02        864.20       111.56 o                         
  -3   4   1       2767.92       2879.91       132.64 o                         
  -2   4   1       4597.96       4404.94       160.45 o                         
  -1   4   1       1302.48       1503.11        95.89 o                         
   0   4   1        197.50        209.45        55.69 o                         
   1   4   1       4428.51       4298.76       134.27 o                         
   2   4   1       1125.75        934.57       127.40 o                         
   3   4   1       3523.90       3508.21       146.87 o                         
   4   4   1       2018.70       2053.21       101.09 o                         
   5   4   1       1239.59       1400.31        82.20 o                         
   6   4   1        520.27        646.39        85.36 o                         
   7   4   1       4344.11       4267.24       215.23 o                         
   8   4   1        113.90        170.23        76.75 o                         
   9   4   1        436.31        489.04       125.19 o                         
  10   4   1        727.24        588.73       135.04 o                         
  11   4   1        275.65        391.49       175.51 o                         
  12   4   1         58.17        199.36       185.89 o                         
  13   4   1         62.98        150.83       197.29 o                         
 -12   5   1         86.91        165.69       176.02 o                         
 -11   5   1         24.00         95.96       133.15 o                         
 -10   5   1        222.01        240.15       130.34 o                         
  -9   5   1       1020.08        826.21       149.56 o                         
  -8   5   1        541.46        643.46       111.91 o                         
  -7   5   1        984.00       1142.12       128.83 o                         
  -6   5   1        398.43        455.12        82.52 o                         
  -5   5   1        162.89        276.25        60.09 o                         
  -4   5   1       1659.63       1697.11       105.07 o                         
  -3   5   1        151.52        185.72        57.16 o                         
  -2   5   1       2392.05       2215.27       130.03 o                         
  -1   5   1        817.91        844.53        78.88 o                         
   0   5   1         38.77        131.73        63.53 o                         
   1   5   1        516.65        556.03        68.16 o                         
   2   5   1      11117.72      10863.70       309.23 o                         
   3   5   1        975.01       1035.43       113.83 o                         
   4   5   1        338.96        292.76        80.10 o                         
   5   5   1        884.61        919.30        86.83 o                         
   6   5   1        443.32        464.25        86.53 o                         
   7   5   1        174.37        245.82        83.16 o                         
   8   5   1        690.18        683.96       105.35 o                         
   9   5   1         38.38        224.78       122.11 o                         
  10   5   1        164.92        202.17       137.48 o                         
  11   5   1        243.22         61.58       131.55 o                         
  12   5   1         10.94        108.35       345.42 o                         
 -11   6   1         15.45        212.33       156.27 o                         
 -10   6   1        227.60        225.73       151.86 o                         
  -9   6   1         35.13        204.88       133.08 o                         
  -8   6   1         22.92        144.06       117.06 o                         
  -7   6   1        137.08        194.83        89.09 o                         
  -6   6   1        558.90        653.74       102.08 o                         
  -5   6   1        486.30        536.61       103.75 o                         
  -4   6   1        265.05        357.10        75.30 o                         
  -3   6   1       1252.77       1428.12       107.98 o                         
  -2   6   1       1238.55       1296.40       101.10 o                         
  -1   6   1        607.66        754.18       105.33 o                         
   0   6   1         88.58        139.39        92.89 o                         
   1   6   1       1013.83       1019.16        92.98 o                         
   2   6   1        227.34        219.89        68.20 o                         
   3   6   1       1394.70       1486.32       113.16 o                         
   4   6   1        997.92        997.29        99.90 o                         
   5   6   1        863.37        780.82       119.54 o                         
   6   6   1        240.45        137.87        82.77 o                         
   7   6   1        329.07        505.83       103.47 o                         
   8   6   1        248.34        354.89       129.05 o                         
   9   6   1        153.45         58.41       125.16 o                         
  10   6   1         22.37        -68.05       217.24 o                         
  11   6   1        281.49        341.84       168.11 o                         
 -10   7   1         32.75         28.15       186.88 o                         
  -9   7   1        133.07        204.61       177.02 o                         
  -8   7   1         81.09         74.30       148.97 o                         
  -7   7   1        401.58        404.82       129.41 o                         
  -6   7   1        653.82        684.59       217.90 o                         
  -5   7   1       1430.33       1428.08       194.08 o                         
  -4   7   1        431.52        393.01        98.24 o                         
  -3   7   1        504.06        527.40       103.06 o                         
  -2   7   1        451.83        524.60       129.54 o                         
  -1   7   1        718.01        608.84       382.29 o                         
   0   7   1        165.99        330.34       114.66 o                         
   1   7   1        174.69        287.77       113.07 o                         
   2   7   1        344.49        265.62        96.26 o                         
   3   7   1        336.02        380.99        92.02 o                         
   4   7   1        892.83        884.93       159.01 o                         
   5   7   1        522.11        677.65       123.09 o                         
   6   7   1       1988.00       2017.05       221.16 o                         
   7   7   1        201.19        313.25       109.05 o                         
   8   7   1         90.78        280.69       153.39 o                         
   9   7   1        145.06        -99.78       185.99 o                         
  10   7   1        372.80        292.10       219.30 o                         
  -9   8   1         64.37         97.81       302.76 o                         
  -8   8   1        518.63        -74.13       171.51 o                         
  -7   8   1          2.07         68.92       254.24 o                         
  -6   8   1       1716.16       1421.00       283.88 o                         
  -5   8   1         39.58        -74.01       134.47 o                         
  -4   8   1         15.01        186.67       148.27 o                         
  -3   8   1        242.02        112.27       143.89 o                         
  -2   8   1        253.95        125.60       105.60 o                         
  -1   8   1        807.34        412.96       197.92 o                         
   0   8   1        199.97        387.33       148.08 o                         
   1   8   1        203.09        161.78       147.50 o                         
   2   8   1        317.18        221.16       111.49 o                         
   3   8   1        544.45        550.95       195.62 o                         
   4   8   1          3.36         45.81       137.76 o                         
   5   8   1        951.01        838.85       189.09 o                         
   6   8   1        285.83        -50.04       151.41 o                         
   7   8   1        381.61        122.63       177.75 o                         
   8   8   1        242.90        286.62       200.90 o                         
  -6   9   1        143.82        146.96       180.87 o                         
  -5   9   1        212.39        159.55       154.31 o                         
  -4   9   1        625.54        526.64       242.94 o                         
  -3   9   1         71.70        218.82       212.67 o                         
  -2   9   1        181.38         -4.05       118.09 o                         
  -1   9   1        391.76        388.46       200.64 o                         
   0   9   1        160.59         62.05       158.54 o                         
   1   9   1        207.12        -85.72       104.79 o                         
   2   9   1        113.95        129.34       120.39 o                         
   3   9   1        145.76        165.13       153.44 o                         
   4   9   1         12.81        -71.00       160.91 o                         
   5   9   1        162.66        510.85       407.91 o                         
   6   9   1        411.48        392.54       155.57 o                         
  -2  10   1         80.67        203.22       169.11 o                         
  -1  10   1        171.97       -130.72       130.72 o                         
   0  10   1        229.81        -14.90       126.88 o                         
   1  10   1        211.83        -42.04       131.48 o                         
   2  10   1         56.29         15.94       155.34 o                         
  -2 -10   2        331.75        202.48        76.85 o                         
  -1 -10   2        105.86         30.86        90.15 o                         
   0 -10   2         12.35        -36.43        92.10 o                         
   1 -10   2        671.15        703.50       111.04 o                         
   2 -10   2        147.85         90.83        96.24 o                         
  -6  -9   2        264.92        321.30       100.49 o                         
  -5  -9   2        111.89        109.96        70.82 o                         
  -4  -9   2         28.87        -58.36        70.86 o                         
  -3  -9   2        240.94         87.06        65.15 o                         
  -2  -9   2         66.76        148.57        65.75 o                         
  -1  -9   2        155.08        218.59        67.51 o                         
   0  -9   2       1491.02       1496.15       106.45 o                         
   1  -9   2         38.16          6.86        63.79 o                         
   2  -9   2        327.74        269.10        73.14 o                         
   3  -9   2         84.08         45.50        67.44 o                         
   4  -9   2         93.37        160.77        76.48 o                         
   5  -9   2        216.82        210.73        86.71 o                         
   6  -9   2        331.24        387.72       162.73 o                         
  -9  -8   2        585.28        704.91       124.21 o                         
  -8  -8   2        122.99        247.09       117.61 o                         
  -7  -8   2        284.57        380.47        94.59 o                         
  -6  -8   2        437.35        534.44        85.72 o                         
  -5  -8   2        992.86       1001.31        90.18 o                         
  -4  -8   2        122.11        168.57        60.22 o                         
  -3  -8   2        235.47        130.96        55.46 o                         
  -2  -8   2        128.42         72.42        50.89 o                         
  -1  -8   2        829.21        982.39        82.22 o                         
   0  -8   2        134.94         41.37        52.89 o                         
   1  -8   2       1211.27       1089.88        87.97 o                         
   2  -8   2         71.26        -24.72        64.45 o                         
   3  -8   2         96.44        117.76        58.46 o                         
   4  -8   2        369.39        454.15        95.80 o                         
   5  -8   2       1173.07       1304.00       104.88 o                         
   6  -8   2        380.02        339.10       113.47 o                         
   7  -8   2         35.57        105.56        80.56 o                         
   8  -8   2         28.73        -70.02        94.92 o                         
   9  -8   2         84.61        236.00       228.23 o                         
 -10  -7   2        170.76          5.37       107.30 o                         
  -9  -7   2        122.34        261.71        96.74 o                         
  -8  -7   2        241.45        189.31        87.40 o                         
  -7  -7   2        367.89        336.13       125.51 o                         
  -6  -7   2         56.81        -21.97        59.33 o                         
  -5  -7   2          9.77         47.21        51.97 o                         
  -4  -7   2        705.56        804.79       101.81 o                         
  -3  -7   2         45.13         26.85        41.20 o                         
  -2  -7   2        196.93        197.77        45.66 o                         
  -1  -7   2        669.53        630.46        78.71 o                         
   0  -7   2       1832.73       1806.94        93.28 o                         
   1  -7   2        336.67        384.97        56.34 o                         
   2  -7   2        301.57        328.26        54.49 o                         
   3  -7   2         77.16         37.91        50.82 o                         
   4  -7   2        613.76        793.94        75.53 o                         
   5  -7   2        311.71        317.28        70.57 o                         
   6  -7   2        509.76        481.61       117.56 o                         
   7  -7   2        253.72        185.15        78.15 o                         
   8  -7   2         87.35         28.79        78.46 o                         
   9  -7   2         45.27        188.89        95.12 o                         
  10  -7   2        182.44         48.57        99.80 o                         
 -11  -6   2        229.13        274.46       122.07 o                         
 -10  -6   2         36.68         35.97        89.85 o                         
  -9  -6   2        401.43        418.99        87.76 o                         
  -8  -6   2        352.95        406.73        79.62 o                         
  -7  -6   2        859.70        995.32        97.20 o                         
  -6  -6   2         62.64         94.90        62.49 o                         
  -5  -6   2         20.09         26.57        58.14 o                         
  -4  -6   2         27.33         29.66        41.05 o                         
  -3  -6   2       1861.16       1904.96        63.59 o                         
  -2  -6   2        522.11        573.42        42.12 o                         
  -1  -6   2        305.75        371.13        42.73 o                         
   0  -6   2       1417.57       1286.62        58.54 o                         
   1  -6   2        574.34        608.68        47.94 o                         
   2  -6   2        508.23        519.27        62.42 o                         
   3  -6   2         78.50        100.57        49.40 o                         
   4  -6   2        756.62        662.48        59.99 o                         
   5  -6   2         56.74         50.77        47.06 o                         
   6  -6   2        356.48        371.81        67.99 o                         
   7  -6   2        414.52        280.58        76.44 o                         
   8  -6   2       1153.81       1144.02       115.70 o                         
   9  -6   2         81.97          4.71        73.20 o                         
  10  -6   2         32.28        169.76        98.13 o                         
  11  -6   2         58.62        -91.87        91.87 o                         
 -12  -5   2        413.67        188.16       121.99 o                         
 -11  -5   2         76.75        102.33        89.28 o                         
 -10  -5   2        352.21        256.76        88.45 o                         
  -9  -5   2        763.90        786.79        94.89 o                         
  -8  -5   2       2628.67       2468.21       128.68 o                         
  -7  -5   2       1262.93       1052.36        86.51 o                         
  -6  -5   2       1573.13       1537.35        91.19 o                         
  -5  -5   2        563.46        556.68        48.56 o                         
  -4  -5   2       1793.29       1736.99        62.63 o                         
  -3  -5   2       3446.17       3296.45       113.89 o                         
  -2  -5   2       2304.91       2194.45        84.24 o                         
  -1  -5   2         24.70          3.63        20.84 o                         
   0  -5   2       1238.71       1150.74        45.42 o                         
   1  -5   2        167.69        217.76        27.21 o                         
   2  -5   2        438.40        428.76        37.03 o                         
   3  -5   2       3012.15       2985.35        79.09 o                         
   4  -5   2        333.89        350.68        39.73 o                         
   5  -5   2        481.66        462.02        54.50 o                         
   6  -5   2       2587.58       2322.62       107.53 o                         
   7  -5   2        390.52        323.57        64.44 o                         
   8  -5   2        703.12        736.01        84.18 o                         
   9  -5   2       1520.93       1663.65       121.55 o                         
  10  -5   2         68.29         48.48        83.02 o                         
  11  -5   2        225.82        164.41        94.37 o                         
  12  -5   2        236.63        445.98       133.94 o                         
 -13  -4   2         60.73        154.98       134.59 o                         
 -12  -4   2        680.87        738.82       144.22 o                         
 -11  -4   2        251.33        275.30        99.50 o                         
 -10  -4   2        103.45        106.19        80.82 o                         
  -9  -4   2        148.26         59.13        66.02 o                         
  -8  -4   2       2739.01       2691.29       147.82 o                         
  -7  -4   2        180.89        207.07        57.95 o                         
  -6  -4   2        904.54        876.08        73.15 o                         
  -5  -4   2       1159.66       1230.18        67.17 o                         
  -4  -4   2       1016.44       1106.86        45.92 o                         
  -3  -4   2       3698.58       3366.91        87.96 o                         
  -2  -4   2       3749.09       3656.86        75.34 o                         
  -1  -4   2       3062.10       3137.52        67.80 o                         
   0  -4   2         53.14         -5.73        18.59 o                         
   1  -4   2       3626.24       3884.11        70.31 o                         
   2  -4   2         50.71         51.51        21.36 o                         
   3  -4   2        714.31        714.75        38.88 o                         
   4  -4   2       1266.47       1306.20        57.38 o                         
   5  -4   2        843.65        805.06        55.24 o                         
   6  -4   2        282.66        237.85        52.24 o                         
   7  -4   2        716.01        800.21        85.19 o                         
   8  -4   2       4197.26       4379.03       153.44 o                         
   9  -4   2        248.77        300.64        74.31 o                         
  10  -4   2        439.99        511.86        98.31 o                         
  11  -4   2        342.70        249.99       116.12 o                         
  12  -4   2        798.83        951.65       152.80 o                         
  13  -4   2         51.48         53.14       124.32 o                         
 -14  -3   2          4.48        119.06       155.76 o                         
 -13  -3   2        318.74        244.37       134.72 o                         
 -12  -3   2        403.51        238.13       122.98 o                         
 -11  -3   2         76.02        149.30       100.74 o                         
 -10  -3   2        377.82        324.28        85.17 o                         
  -9  -3   2         92.39        135.28        70.42 o                         
  -8  -3   2       2765.22       2886.49       123.84 o                         
  -7  -3   2       3658.76       3568.79       125.51 o                         
  -6  -3   2        591.08        623.94        43.24 o                         
  -5  -3   2        380.86        420.95        45.22 o                         
  -4  -3   2       1954.42       1920.54        79.91 o                         
  -3  -3   2       2097.26       2075.40        49.99 o                         
  -2  -3   2       2710.38       2630.13        64.70 o                         
  -1  -3   2        339.86        436.39        28.32 o                         
   0  -3   2        286.96        303.22        19.94 o                         
   1  -3   2        127.18        112.73        17.17 o                         
   2  -3   2        772.71        840.50        34.82 o                         
   3  -3   2        454.22        466.65        33.77 o                         
   4  -3   2       1255.93       1274.99        53.47 o                         
   5  -3   2        802.81        777.69        50.79 o                         
   6  -3   2        290.16        298.99        53.97 o                         
   7  -3   2        512.05        523.98        65.35 o                         
   8  -3   2        628.91        718.56        75.93 o                         
   9  -3   2        701.18        904.35        91.81 o                         
  10  -3   2        326.32        206.82        82.61 o                         
  11  -3   2        291.75        327.88       105.36 o                         
  12  -3   2        326.37         53.37       129.08 o                         
  13  -3   2        666.51        730.56       179.67 o                         
 -14  -2   2         15.55        -28.15       123.28 o                         
 -13  -2   2          3.02       -116.22       121.35 o                         
 -12  -2   2        299.20        418.30       119.87 o                         
 -11  -2   2        576.10        301.28       127.95 o                         
 -10  -2   2        157.68        172.62        74.57 o                         
  -9  -2   2        726.62        899.92        99.78 o                         
  -8  -2   2        374.54        373.54        64.60 o                         
  -7  -2   2        124.41         48.64        47.91 o                         
  -6  -2   2       1126.26       1285.96        50.60 o                         
  -5  -2   2        163.39        207.64        27.37 o                         
  -4  -2   2        643.04        689.09        35.36 o                         
  -3  -2   2       5295.09       4974.99        81.52 o                         
  -2  -2   2      14025.26      13449.17       196.65 o                         
  -1  -2   2       2111.29       1940.15        42.69 o                         
   0  -2   2        861.85        904.42        24.02 o                         
   1  -2   2        389.57        475.02        22.86 o                         
   2  -2   2       1007.10        998.77        35.10 o                         
   3  -2   2        620.21        578.38        60.44 o                         
   4  -2   2       1284.32       1188.85        53.54 o                         
   5  -2   2       1353.95       1437.79        61.75 o                         
   6  -2   2       1103.46       1014.60        61.41 o                         
   7  -2   2       1460.07       1502.73        85.90 o                         
   8  -2   2        684.46        671.48        73.03 o                         
   9  -2   2        186.21        215.78        70.17 o                         
  10  -2   2        155.71        213.26        77.33 o                         
  11  -2   2        197.91        180.35        84.79 o                         
  12  -2   2        359.57        475.14       126.18 o                         
  13  -2   2         33.86        -60.46       106.19 o                         
  14  -2   2         86.32         69.82       124.56 o                         
 -14  -1   2          7.29       -112.80       112.80 o                         
 -13  -1   2        190.04        215.79       163.69 o                         
 -12  -1   2        393.61        491.76       121.23 o                         
 -11  -1   2        588.89        527.81       257.34 o                         
 -10  -1   2          4.98         54.42        65.68 o                         
  -9  -1   2        246.41        241.32        69.49 o                         
  -8  -1   2       1169.75       1150.45        90.65 o                         
  -7  -1   2       2083.48       2104.65        76.65 o                         
  -6  -1   2       1440.88       1623.02        63.10 o                         
  -5  -1   2       4939.91       5007.80       105.91 o                         
  -4  -1   2        821.27        817.16        39.22 o                         
  -3  -1   2       8273.70       8116.35       125.62 o                         
  -2  -1   2       4263.39       4077.26        65.62 o                         
  -1  -1   2       3289.16       3167.76        51.11 o                         
   0  -1   2      21988.88      21550.29       258.98 o                         
   1  -1   2       1248.04       1307.94        28.97 o                         
   2  -1   2      24601.18      24600.17       332.06 o                         
   3  -1   2       2508.50       2539.33        64.36 o                         
   4  -1   2       2005.23       1962.43        69.38 o                         
   5  -1   2       3129.26       3279.25        93.61 o                         
   6  -1   2       4989.07       4778.91       124.89 o                         
   7  -1   2       2935.88       2928.55       112.07 o                         
   8  -1   2         70.85          0.47        60.99 o                         
   9  -1   2       1455.36       1502.11       111.22 o                         
  10  -1   2        224.50        346.69        79.82 o                         
  11  -1   2        164.96        144.95        97.89 o                         
  12  -1   2        271.57        247.28       136.47 o                         
  13  -1   2        141.27        292.85       123.71 o                         
  14  -1   2        202.99        203.78       147.03 o                         
 -14   0   2         19.16         -2.89       171.22 o                         
 -13   0   2          0.00        -28.94       161.08 o                         
 -12   0   2        675.83        933.24       133.54 o                         
 -11   0   2         12.96        -85.06        86.04 o                         
 -10   0   2         45.64         46.38        78.70 o                         
  -9   0   2        123.90        145.13        63.89 o                         
  -8   0   2       1008.08        963.66        71.93 o                         
  -7   0   2        178.44        150.71        37.56 o                         
  -6   0   2       1981.86       1747.57        66.14 o                         
  -5   0   2       3735.05       3500.39        85.16 o                         
  -4   0   2       6619.95       6204.88       114.22 o                         
  -3   0   2       1879.94       1634.60        47.99 o                         
  -2   0   2         61.55         56.95        19.62 o                         
  -1   0   2       3477.44       3924.11        61.63 o                         
   1   0   2      19753.63      19300.53       269.35 o                         
   2   0   2         73.38         45.10        21.39 o                         
   3   0   2        927.66        913.33        41.15 o                         
   4   0   2      12538.49      12520.26       200.60 o                         
   5   0   2       6970.61       6770.42       130.29 o                         
   6   0   2        717.50        723.20        48.01 o                         
   7   0   2       2501.67       2430.06        83.34 o                         
   8   0   2        549.39        646.77       105.05 o                         
   9   0   2        115.77        288.73        70.29 o                         
  10   0   2        328.80        555.90        85.99 o                         
  11   0   2        226.04        233.27       103.62 o                         
  12   0   2       1628.24       1900.52       175.54 o                         
  13   0   2        127.06         76.56       152.04 o                         
  14   0   2          1.91       -102.93       251.91 o                         
 -14   1   2          7.07         81.93       175.06 o                         
 -13   1   2        221.51        217.55       171.92 o                         
 -12   1   2        405.73        572.20       208.79 o                         
 -11   1   2        566.23        879.58       136.36 o                         
 -10   1   2          5.43        -10.47        79.65 o                         
  -9   1   2        222.98        184.95        62.75 o                         
  -8   1   2       1226.95       1262.03        79.99 o                         
  -7   1   2       2158.33       2155.38        87.68 o                         
  -6   1   2       1456.49       1608.85        72.09 o                         
  -5   1   2       4804.30       4992.09       115.87 o                         
  -4   1   2        937.94        849.97        49.75 o                         
  -3   1   2       8383.69       8242.33       147.17 o                         
  -2   1   2       4281.70       4282.81        93.88 o                         
  -1   1   2       3284.12       3119.87        91.10 o                         
   0   1   2      23676.49      23924.98       472.70 o                         
   1   1   2       1223.84       1304.66        48.04 o                         
   2   1   2      24681.46      25324.86       581.31 o                         
   3   1   2       2665.72       2782.87        74.22 o                         
   4   1   2       2007.05       1937.99        75.30 o                         
   5   1   2       3038.28       3046.78        89.89 o                         
   6   1   2       5005.41       4884.56       122.28 o                         
   7   1   2       2979.09       2952.35       100.32 o                         
   8   1   2         70.90         69.13        48.50 o                         
   9   1   2       1444.55       1380.24       102.34 o                         
  10   1   2        232.59        335.37        77.94 o                         
  11   1   2        145.66        288.62       155.73 o                         
  12   1   2        261.85         62.30       151.24 o                         
  13   1   2        156.43        200.07       183.01 o                         
  14   1   2        210.64        333.23       210.89 o                         
 -14   2   2         13.40         31.14       178.64 o                         
 -13   2   2          3.07        -48.69       152.31 o                         
 -12   2   2        321.59        494.97       182.15 o                         
 -11   2   2        566.30        832.21       195.24 o                         
 -10   2   2        163.52        186.99       124.18 o                         
  -9   2   2        773.36        908.67       100.95 o                         
  -8   2   2        432.11        486.98        60.49 o                         
  -7   2   2        127.23         78.70        41.69 o                         
  -6   2   2       1180.98       1192.64        71.68 o                         
  -5   2   2        157.43        263.56        44.73 o                         
  -4   2   2        563.22        678.82        55.69 o                         
  -3   2   2       5496.32       5149.11       136.03 o                         
  -2   2   2      13983.67      13737.29       322.82 o                         
  -1   2   2       1958.24       1921.61       101.53 o                         
   0   2   2        812.41        812.89        60.97 o                         
   1   2   2        313.27        481.37        62.82 o                         
   2   2   2        999.64       1073.10        60.66 o                         
   3   2   2        644.43        706.05        58.04 o                         
   4   2   2       1241.95       1105.60        56.35 o                         
   5   2   2       1227.78       1305.47        71.26 o                         
   6   2   2       1081.33       1083.71        65.40 o                         
   7   2   2       1454.01       1398.17        79.94 o                         
   8   2   2        781.71        772.20        69.90 o                         
   9   2   2        198.03        209.40        71.55 o                         
  10   2   2        150.52        117.46       122.89 o                         
  11   2   2        191.42        394.97       163.24 o                         
  12   2   2        351.14         79.07       270.54 o                         
  13   2   2         34.41        415.74       222.51 o                         
  14   2   2         91.21        -57.26       203.11 o                         
 -14   3   2          4.43       -228.23       228.23 o                         
 -13   3   2        326.78        427.21       194.50 o                         
 -12   3   2        391.38        577.87       188.38 o                         
 -11   3   2         86.65        276.80       156.37 o                         
 -10   3   2        366.47        298.52       114.01 o                         
  -9   3   2         96.70         73.66        98.10 o                         
  -8   3   2       2998.21       3016.80       143.79 o                         
  -7   3   2       3515.26       3784.28       195.56 o                         
  -6   3   2        572.17        613.08        74.43 o                         
  -5   3   2        391.74        428.67        54.98 o                         
  -4   3   2       2107.66       2233.12        87.03 o                         
  -3   3   2       2108.52       2076.41       103.72 o                         
  -2   3   2       2704.38       2837.99       142.91 o                         
  -1   3   2        314.60        388.74       101.66 o                         
   0   3   2        271.16        323.29        52.51 o                         
   1   3   2        121.61         99.67        54.82 o                         
   2   3   2        790.92        937.11        78.49 o                         
   3   3   2        455.13        469.10        52.86 o                         
   4   3   2       1373.85       1423.34        68.32 o                         
   5   3   2        737.98        665.20        49.53 o                         
   6   3   2        279.19        261.47        58.35 o                         
   7   3   2        516.21        515.59        78.60 o                         
   8   3   2        636.54        594.35        87.77 o                         
   9   3   2        739.15        597.37        93.22 o                         
  10   3   2        331.57        259.42       187.14 o                         
  11   3   2        304.37         80.57       140.78 o                         
  12   3   2        334.11        429.40       199.02 o                         
  13   3   2        692.05        468.31       448.28 o                         
 -13   4   2         60.05        363.69       234.40 o                         
 -12   4   2        652.88        891.39       228.78 o                         
 -11   4   2        267.12        162.62       173.54 o                         
 -10   4   2        115.12        189.30       140.35 o                         
  -9   4   2        148.60        146.64       108.41 o                         
  -8   4   2       2805.11       2917.99       152.27 o                         
  -7   4   2        162.96        250.97       103.51 o                         
  -6   4   2        898.14        967.48       112.26 o                         
  -5   4   2       1150.05       1123.49        90.80 o                         
  -4   4   2       1036.99       1247.21       117.95 o                         
  -3   4   2       3563.64       3373.95       141.62 o                         
  -2   4   2       3779.52       4148.75       185.84 o                         
  -1   4   2       2905.25       2882.31       125.82 o                         
   0   4   2         55.90         52.65        41.37 o                         
   1   4   2       3375.97       3629.03       123.01 o                         
   2   4   2         54.20        139.71        47.95 o                         
   3   4   2        665.71        785.92        69.04 o                         
   4   4   2       1262.37       1287.01        83.25 o                         
   5   4   2        781.71        776.06        67.79 o                         
   6   4   2        270.05        387.68        73.82 o                         
   7   4   2        690.33        959.40       100.05 o                         
   8   4   2       4223.47       4321.76       186.64 o                         
   9   4   2        260.87        262.82        98.41 o                         
  10   4   2        419.80        205.01       121.55 o                         
  11   4   2        345.33        379.75       169.40 o                         
  12   4   2        744.66        540.54       238.67 o                         
  13   4   2         45.51       -171.57       171.57 o                         
 -12   5   2        413.65        373.43       211.81 o                         
 -11   5   2         61.71         48.06       135.61 o                         
 -10   5   2        363.15        480.52       149.82 o                         
  -9   5   2        753.96        539.09       128.31 o                         
  -8   5   2       2650.74       2380.01       190.68 o                         
  -7   5   2       1247.13       1162.64       184.59 o                         
  -6   5   2       1595.91       1602.46       121.04 o                         
  -5   5   2        589.24        593.55        78.68 o                         
  -4   5   2       1697.32       1821.56       105.82 o                         
  -3   5   2       3480.57       3480.39       152.70 o                         
  -2   5   2       2245.57       2163.56       125.62 o                         
  -1   5   2         25.77        -19.10        47.63 o                         
   0   5   2       1203.88       1373.30       150.30 o                         
   1   5   2        166.38         80.05        60.65 o                         
   2   5   2        422.94        433.89        77.04 o                         
   3   5   2       3011.54       2974.00       222.17 o                         
   4   5   2        346.04        524.93        73.75 o                         
   5   5   2        509.30        598.42        83.27 o                         
   6   5   2       2541.24       2185.22       140.56 o                         
   7   5   2        397.17        484.28        93.07 o                         
   8   5   2        686.63        758.96       146.10 o                         
   9   5   2       1469.54       1333.81       278.34 o                         
  10   5   2         70.36         -0.93       208.06 o                         
  11   5   2        212.88        116.17       136.17 o                         
  12   5   2        238.67        317.16       236.35 o                         
 -11   6   2        219.04         40.25       142.84 o                         
 -10   6   2         36.90         25.68       141.63 o                         
  -9   6   2        404.13        391.59       144.89 o                         
  -8   6   2        316.11        249.37       145.31 o                         
  -7   6   2        849.40        864.12       116.51 o                         
  -6   6   2         58.92        -31.87        71.10 o                         
  -5   6   2         15.50        139.74       109.79 o                         
  -4   6   2         29.76         42.19        64.06 o                         
  -3   6   2       1892.38       1695.83       118.06 o                         
  -2   6   2        571.61        575.09        79.73 o                         
  -1   6   2        334.45        432.80        74.36 o                         
   0   6   2       1421.98       1337.52       103.65 o                         
   1   6   2        608.02        693.52        81.09 o                         
   2   6   2        543.00        668.83        74.97 o                         
   3   6   2         95.62         79.34        63.33 o                         
   4   6   2        767.38        779.16        91.99 o                         
   5   6   2         73.29        244.76        92.49 o                         
   6   6   2        332.60        205.60        86.02 o                         
   7   6   2        392.34        373.62        98.27 o                         
   8   6   2       1092.56       1257.16       144.30 o                         
   9   6   2         87.52         93.83       128.12 o                         
  10   6   2         33.58        121.88       143.04 o                         
  11   6   2         53.69         29.47       147.29 o                         
 -10   7   2        180.48       -125.27       424.21 o                         
  -9   7   2        145.99        212.65       173.72 o                         
  -8   7   2        208.18        -55.65       156.49 o                         
  -7   7   2        370.26        308.10       153.19 o                         
  -6   7   2         54.98        -92.31        92.31 o                         
  -5   7   2          6.61         30.29       109.42 o                         
  -4   7   2        724.09        863.27       116.19 o                         
  -3   7   2         43.89        169.75        84.65 o                         
  -2   7   2        186.16        149.38       148.66 o                         
  -1   7   2        697.69        856.35       148.46 o                         
   0   7   2       2010.73       2302.61       232.27 o                         
   1   7   2        344.18        507.60       141.06 o                         
   2   7   2        282.37        302.00       109.45 o                         
   3   7   2         69.54          5.96        70.93 o                         
   4   7   2        625.46        691.49       245.87 o                         
   5   7   2        341.77        185.91       186.71 o                         
   6   7   2        517.71        408.94       105.48 o                         
   7   7   2        257.92        316.54       130.40 o                         
   8   7   2         84.14        165.39       123.27 o                         
   9   7   2         53.58        219.77       151.91 o                         
  10   7   2        191.74         91.15       142.34 o                         
  -9   8   2        545.24         59.00       311.30 o                         
  -8   8   2        140.73        110.49       173.85 o                         
  -7   8   2        263.11        172.81       183.13 o                         
  -6   8   2        412.48        320.15       129.68 o                         
  -5   8   2       1049.98       1307.76       202.30 o                         
  -4   8   2        136.08        -41.39       224.74 o                         
  -3   8   2        206.94        188.53       103.46 o                         
  -2   8   2        137.49        187.66       130.92 o                         
  -1   8   2        862.44        898.29       231.34 o                         
   0   8   2        134.12         90.87       131.74 o                         
   1   8   2       1299.99       1291.07       195.12 o                         
   2   8   2         83.36         48.28        98.38 o                         
   3   8   2         97.39         44.40       102.22 o                         
   4   8   2        404.66        319.39       150.81 o                         
   5   8   2       1185.18        932.00       183.34 o                         
   6   8   2        354.88        394.34       136.46 o                         
   7   8   2         32.29        -94.82       188.25 o                         
   8   8   2         25.93         43.73       163.40 o                         
  -6   9   2        258.07        160.59       199.45 o                         
  -5   9   2        127.49        -63.68       178.39 o                         
  -4   9   2         23.98          7.06       163.41 o                         
  -3   9   2        219.08        282.66       160.29 o                         
  -2   9   2         69.37         67.89       115.80 o                         
  -1   9   2        144.70       -135.97       135.97 o                         
   0   9   2       1407.44       1396.87       244.89 o                         
   1   9   2         42.52        -50.03       153.23 o                         
   2   9   2        313.25        293.18       126.35 o                         
   3   9   2         70.40       -112.55       190.97 o                         
   4   9   2         81.19        -13.62       156.39 o                         
   5   9   2        239.03         49.77       172.73 o                         
   6   9   2        322.57        196.00       138.12 o                         
  -2  10   2        306.63        201.19       177.18 o                         
  -1  10   2        102.89        132.62       155.20 o                         
   0  10   2         15.35        -22.52       155.89 o                         
   1  10   2        658.10        395.14       154.62 o                         
   2  10   2        153.29         58.54       185.92 o                         
  -2 -10   3        191.42         69.82       112.85 o                         
  -1 -10   3        408.97        511.55        95.53 o                         
   0 -10   3        255.70        236.54        86.19 o                         
   1 -10   3         18.10        -93.11        93.11 o                         
   2 -10   3        201.99        101.94        88.96 o                         
  -6  -9   3        600.99        753.95       179.71 o                         
  -5  -9   3        125.24        -17.24        63.52 o                         
  -4  -9   3        166.07         92.24        67.09 o                         
  -3  -9   3         75.52        -10.17        59.41 o                         
  -2  -9   3        155.09        102.84        66.18 o                         
  -1  -9   3        347.71        277.20        66.85 o                         
   0  -9   3        319.68        265.31        68.81 o                         
   1  -9   3        269.30         65.45        66.55 o                         
   2  -9   3        118.79         58.99        66.11 o                         
   3  -9   3         92.31         48.97        68.94 o                         
   4  -9   3         88.47        121.62        80.56 o                         
   5  -9   3        124.32        238.67        88.78 o                         
   6  -9   3         66.44        -43.44        90.98 o                         
  -9  -8   3        328.24        329.54       112.76 o                         
  -8  -8   3        130.09        108.45        88.68 o                         
  -7  -8   3        285.06        233.78        96.57 o                         
  -6  -8   3         32.24         91.42        75.16 o                         
  -5  -8   3        369.50        309.14        73.25 o                         
  -4  -8   3        153.63        153.33        60.33 o                         
  -3  -8   3        183.77        124.25        52.37 o                         
  -2  -8   3         69.68         73.49        57.32 o                         
  -1  -8   3        818.34        805.04        76.80 o                         
   0  -8   3        118.27         87.79        53.47 o                         
   1  -8   3        163.91         88.13        54.85 o                         
   2  -8   3        163.61        160.63        60.66 o                         
   3  -8   3        355.21        327.26        77.96 o                         
   4  -8   3         60.86        136.75        62.75 o                         
   5  -8   3        386.25        296.69        75.79 o                         
   6  -8   3        766.80        812.41       102.96 o                         
   7  -8   3        301.17        415.43       102.14 o                         
   8  -8   3        111.46         34.02       131.20 o                         
 -10  -7   3        374.87        246.98       122.07 o                         
  -9  -7   3        105.89         47.94       125.86 o                         
  -8  -7   3        219.31        242.82        90.04 o                         
  -7  -7   3          7.45         47.89        73.85 o                         
  -6  -7   3       1289.69       1307.53       105.27 o                         
  -5  -7   3         63.50         45.75        51.60 o                         
  -4  -7   3        103.17        137.20        52.65 o                         
  -3  -7   3        322.68        392.74        51.43 o                         
  -2  -7   3        665.71        732.31        64.54 o                         
  -1  -7   3         54.21        122.00        46.13 o                         
   0  -7   3        499.57        495.16        60.66 o                         
   1  -7   3        259.49        267.64        52.19 o                         
   2  -7   3        218.41        250.93        62.05 o                         
   3  -7   3       1066.72       1138.37        83.80 o                         
   4  -7   3        192.57        240.96        59.44 o                         
   5  -7   3        184.75        183.14        67.29 o                         
   6  -7   3          8.75        -51.52        77.97 o                         
   7  -7   3        115.16         30.46        73.76 o                         
   8  -7   3        260.47        471.03        98.14 o                         
   9  -7   3        177.47        227.43        95.09 o                         
  10  -7   3        131.31         88.58       111.63 o                         
 -11  -6   3        126.13         91.55       103.32 o                         
 -10  -6   3         29.87         52.32        87.82 o                         
  -9  -6   3        507.30        559.14        90.41 o                         
  -8  -6   3        139.43        166.61        75.98 o                         
  -7  -6   3        145.57        194.17        64.44 o                         
  -6  -6   3        403.28        309.77        60.98 o                         
  -5  -6   3        127.91        167.63        52.70 o                         
  -4  -6   3        719.05        682.14        47.44 o                         
  -3  -6   3        291.76        331.12        56.94 o                         
  -2  -6   3         84.33         83.92        30.63 o                         
  -1  -6   3        573.20        536.23        71.88 o                         
   0  -6   3        482.50        513.17        42.70 o                         
   1  -6   3         20.16         15.98        36.16 o                         
   2  -6   3       1134.98       1258.58        68.32 o                         
   3  -6   3        480.28        481.44        56.53 o                         
   4  -6   3        893.41        927.32       123.26 o                         
   5  -6   3        187.14        371.32        61.16 o                         
   6  -6   3        409.50        299.91        71.54 o                         
   7  -6   3        742.24        781.70        90.17 o                         
   8  -6   3        409.28        354.68        85.43 o                         
   9  -6   3        196.49        116.87        82.12 o                         
  10  -6   3         51.01        -81.55        86.47 o                         
  11  -6   3         30.02        -95.40        97.20 o                         
 -12  -5   3        206.35        153.64       122.21 o                         
 -11  -5   3        175.45        280.91       103.48 o                         
 -10  -5   3        166.46        181.88        88.00 o                         
  -9  -5   3        295.32        266.82        76.33 o                         
  -8  -5   3        429.67        371.04        69.78 o                         
  -7  -5   3        142.75        118.34        69.49 o                         
  -6  -5   3        347.22        391.04        74.91 o                         
  -5  -5   3        841.60        809.25        69.11 o                         
  -4  -5   3        177.99        200.68        30.84 o                         
  -3  -5   3       2373.73       2302.72        89.79 o                         
  -2  -5   3       4690.99       4580.25       106.13 o                         
  -1  -5   3        672.87        659.98        45.20 o                         
   0  -5   3        137.58        131.39        25.23 o                         
   1  -5   3       1353.74       1341.11        63.57 o                         
   2  -5   3       1028.23       1097.00        51.65 o                         
   3  -5   3       6118.01       6073.75       121.15 o                         
   4  -5   3        268.22        268.92        42.65 o                         
   5  -5   3        314.20        389.13        52.51 o                         
   6  -5   3        471.82        499.70        63.86 o                         
   7  -5   3        654.05        697.66        81.22 o                         
   8  -5   3        674.02        542.68        78.79 o                         
   9  -5   3          8.95         33.76        66.06 o                         
  10  -5   3         20.51         35.30        85.67 o                         
  11  -5   3         84.29         96.35        91.98 o                         
  12  -5   3         24.38         -8.98       102.52 o                         
 -13  -4   3         55.18         59.11       121.82 o                         
 -12  -4   3          8.57        -95.43       105.89 o                         
 -11  -4   3        613.64        526.10       125.96 o                         
 -10  -4   3        587.93        508.16        96.38 o                         
  -9  -4   3       1623.04       1743.70       179.19 o                         
  -8  -4   3       1040.31       1252.05        95.99 o                         
  -7  -4   3       1650.08       1482.36        96.17 o                         
  -6  -4   3       1024.02       1142.84        79.12 o                         
  -5  -4   3       2216.44       2180.54        69.46 o                         
  -4  -4   3        730.60        804.77        66.98 o                         
  -3  -4   3        167.82        105.37        37.70 o                         
  -2  -4   3       3016.26       2954.01        86.39 o                         
  -1  -4   3       3237.81       3266.80        70.21 o                         
   0  -4   3        498.92        592.16        30.29 o                         
   1  -4   3       1119.45       1062.75        55.66 o                         
   2  -4   3      10539.80       9830.71       151.42 o                         
   3  -4   3       2027.02       1976.57        58.13 o                         
   4  -4   3        405.43        411.12        39.45 o                         
   5  -4   3       3224.05       3181.58        89.94 o                         
   6  -4   3        272.27        352.96        56.19 o                         
   7  -4   3        951.79       1039.25        84.20 o                         
   8  -4   3       1911.86       1885.08       111.97 o                         
   9  -4   3        276.16        290.48        93.43 o                         
  10  -4   3         22.87          9.25        79.19 o                         
  11  -4   3        286.41        190.36        94.96 o                         
  12  -4   3        460.86        315.23       173.74 o                         
  13  -4   3        125.35        318.08       133.69 o                         
 -14  -3   3        313.08        229.93       146.05 o                         
 -13  -3   3        111.53        -31.43       126.24 o                         
 -12  -3   3         29.14         69.22       135.76 o                         
 -11  -3   3        888.27       1057.04       177.69 o                         
 -10  -3   3        269.92        186.07        85.71 o                         
  -9  -3   3         18.37         56.65        67.40 o                         
  -8  -3   3       2892.30       2846.69       123.45 o                         
  -7  -3   3       2419.91       2660.58       110.66 o                         
  -6  -3   3       1140.71       1175.12        56.94 o                         
  -5  -3   3         52.65         54.41        23.90 o                         
  -4  -3   3       1358.65       1393.59        50.28 o                         
  -3  -3   3       1107.98       1089.76        41.54 o                         
  -2  -3   3       2537.97       2425.32        55.77 o                         
  -1  -3   3       2552.02       2358.49        53.99 o                         
   0  -3   3        681.35        765.13        28.27 o                         
   1  -3   3        620.09        539.60        27.12 o                         
   2  -3   3       1226.89       1250.52        41.34 o                         
   3  -3   3       8116.15       7679.75       130.63 o                         
   4  -3   3        179.91        228.00        31.39 o                         
   5  -3   3        238.36        305.86        39.41 o                         
   6  -3   3        149.73        102.01        45.95 o                         
   7  -3   3       2093.90       2217.72       106.18 o                         
   8  -3   3         15.85         15.85        54.84 o                         
   9  -3   3        160.34        129.83        66.22 o                         
  10  -3   3         56.59          1.50        71.88 o                         
  11  -3   3        222.48        338.45        96.48 o                         
  12  -3   3         36.77        -37.30       106.04 o                         
  13  -3   3         86.29         25.29       120.34 o                         
 -14  -2   3        228.17        127.06       133.47 o                         
 -13  -2   3        614.86        843.77       152.39 o                         
 -12  -2   3         42.54         20.51       100.08 o                         
 -11  -2   3        364.29        399.67       121.89 o                         
 -10  -2   3        391.24        201.19        85.01 o                         
  -9  -2   3       1339.59       1244.15       103.47 o                         
  -8  -2   3        269.59        175.64        53.66 o                         
  -7  -2   3        232.58        244.48        52.95 o                         
  -6  -2   3        868.98        848.44        44.44 o                         
  -5  -2   3       8380.18       7943.60       128.89 o                         
  -4  -2   3       2869.42       2602.37        60.02 o                         
  -3  -2   3       1958.34       1893.01        45.34 o                         
  -2  -2   3      10205.62       9875.89       140.13 o                         
  -1  -2   3       5140.29       5526.69        86.18 o                         
   0  -2   3        779.17        802.90        27.49 o                         
   1  -2   3       2400.43       2124.80        42.04 o                         
   2  -2   3       3155.40       3340.13        63.79 o                         
   3  -2   3       4201.52       4184.57        83.13 o                         
   4  -2   3       4377.98       4379.82        96.90 o                         
   5  -2   3        632.84        652.79        46.93 o                         
   6  -2   3        614.57        802.62        60.30 o                         
   7  -2   3       1473.97       1440.48        86.29 o                         
   8  -2   3        103.27         75.09        55.56 o                         
   9  -2   3         55.77          5.92        63.74 o                         
  10  -2   3        121.25         33.17        97.56 o                         
  11  -2   3        643.07        475.99       101.00 o                         
  12  -2   3         14.03         89.94       110.50 o                         
  13  -2   3          8.14        -23.86       113.39 o                         
  14  -2   3         52.81        -56.92       127.23 o                         
 -14  -1   3         81.06         78.31       132.63 o                         
 -13  -1   3        367.16        220.74       123.46 o                         
 -12  -1   3          1.84          0.55       104.66 o                         
 -11  -1   3         58.59         23.60        86.90 o                         
 -10  -1   3        979.20       1205.95       126.52 o                         
  -9  -1   3       1102.42       1075.91       115.51 o                         
  -8  -1   3       1050.55       1097.24        88.35 o                         
  -7  -1   3        382.12        372.44        43.05 o                         
  -6  -1   3       5992.20       5706.77       121.24 o                         
  -5  -1   3        327.00        239.75        33.42 o                         
  -4  -1   3       1442.81       1509.04        49.31 o                         
  -3  -1   3       4393.63       4401.86        74.35 o                         
  -2  -1   3      23994.61      24025.84       302.69 o                         
  -1  -1   3      14832.60      14403.61       185.62 o                         
   0  -1   3        140.78        150.66        11.10 o                         
   1  -1   3       4951.42       4658.92        69.78 o                         
   2  -1   3        424.49        461.70        26.11 o                         
   3  -1   3       3617.39       3625.36        78.48 o                         
   4  -1   3        364.39        356.39        40.64 o                         
   5  -1   3       1188.49       1340.17        67.69 o                         
   6  -1   3         28.11         71.94        39.31 o                         
   7  -1   3        458.87        567.96        65.73 o                         
   8  -1   3        536.22        591.43        70.62 o                         
   9  -1   3        647.30        671.65        84.49 o                         
  10  -1   3       1248.99       1131.69       105.06 o                         
  11  -1   3       1311.86       1301.61       179.32 o                         
  12  -1   3         41.57        123.08       103.37 o                         
  13  -1   3         95.67         86.41       114.00 o                         
  14  -1   3         57.16         90.59       135.39 o                         
 -14   0   3        144.12        245.37       176.56 o                         
 -13   0   3        575.19        396.14       147.52 o                         
 -12   0   3         51.88        189.24       102.56 o                         
 -11   0   3       1042.54       1096.49       157.75 o                         
 -10   0   3       1266.99       1607.26       139.55 o                         
  -9   0   3        172.19        261.42        66.28 o                         
  -8   0   3        208.81        224.38        48.10 o                         
  -7   0   3       3488.18       3523.38       107.42 o                         
  -6   0   3       2907.18       2762.82        80.01 o                         
  -5   0   3      10123.60       9830.54       170.68 o                         
  -4   0   3       1397.52       1341.36        49.88 o                         
  -3   0   3       1326.53       1171.56        42.30 o                         
  -2   0   3       7466.72       7326.57       116.25 o                         
  -1   0   3      15889.52      16458.96       250.80 o                         
   0   0   3       1035.45        901.63        63.03 o                         
   1   0   3        132.45         71.28        11.91 o                         
   2   0   3       5963.56       5579.75        87.80 o                         
   3   0   3          2.65         33.34        22.77 o                         
   4   0   3       4877.84       5324.25       121.56 o                         
   5   0   3      17245.54      17478.89       275.46 o                         
   6   0   3        377.05        397.07        41.01 o                         
   7   0   3       2079.46       1998.62        76.73 o                         
   8   0   3        305.60        354.68        67.45 o                         
   9   0   3          0.09        -53.18        57.96 o                         
  10   0   3       1735.41       1840.91       129.56 o                         
  11   0   3       1272.78       1575.48       314.53 o                         
  12   0   3          1.23         56.97       114.14 o                         
  13   0   3        175.35         45.84       248.81 o                         
  14   0   3         29.03         50.81       164.88 o                         
 -14   1   3         87.14        -62.40       157.15 o                         
 -13   1   3        382.12        598.69       197.96 o                         
 -12   1   3          1.08        265.10       163.48 o                         
 -11   1   3         60.12       -103.50       103.50 o                         
 -10   1   3       1008.95       1084.64       140.79 o                         
  -9   1   3       1053.31       1231.09       133.53 o                         
  -8   1   3       1067.83       1125.26        76.41 o                         
  -7   1   3        373.67        409.28        66.64 o                         
  -6   1   3       5817.75       5507.85       135.66 o                         
  -5   1   3        318.11        380.69        54.43 o                         
  -4   1   3       1511.50       1571.27        59.80 o                         
  -3   1   3       4440.42       4336.92       161.33 o                         
  -2   1   3      23456.00      24372.92       409.61 o                         
  -1   1   3      14719.30      14871.20       323.13 o                         
   0   1   3        149.69        145.41        19.35 o                         
   1   1   3       4778.44       4820.73        93.00 o                         
   2   1   3        430.13        519.92        38.88 o                         
   3   1   3       3801.48       3755.93        86.54 o                         
   4   1   3        388.76        405.90        40.96 o                         
   5   1   3       1172.92       1359.05        58.73 o                         
   6   1   3         29.53         19.34        31.64 o                         
   7   1   3        453.61        498.12        55.79 o                         
   8   1   3        507.70        491.89        71.65 o                         
   9   1   3        653.87        718.07        83.86 o                         
  10   1   3       1230.61       1345.02       115.40 o                         
  11   1   3       1301.23       1610.19       285.29 o                         
  12   1   3         32.49         36.53       169.74 o                         
  13   1   3         99.71        -16.07       193.33 o                         
  14   1   3         64.41        100.13       321.35 o                         
 -14   2   3        205.97         -5.28       176.13 o                         
 -13   2   3        635.12        539.49       444.78 o                         
 -12   2   3         44.76       -102.71       161.22 o                         
 -11   2   3        362.95        605.18       165.11 o                         
 -10   2   3        384.42        484.02       165.12 o                         
  -9   2   3       1370.30       1219.77       131.54 o                         
  -8   2   3        288.71        288.31        67.81 o                         
  -7   2   3        210.27        261.82        58.16 o                         
  -6   2   3        824.43        879.92        68.80 o                         
  -5   2   3       8436.01       8052.30       184.54 o                         
  -4   2   3       2856.29       2592.09        88.91 o                         
  -3   2   3       1936.47       2040.33        72.97 o                         
  -2   2   3      10270.30       9859.06       279.15 o                         
  -1   2   3       5072.18       5416.16       210.77 o                         
   0   2   3        781.79        915.20        58.36 o                         
   1   2   3       2431.19       2235.14       106.04 o                         
   2   2   3       3394.24       3624.35       100.85 o                         
   3   2   3       4195.91       4206.33       103.40 o                         
   4   2   3       4395.37       4331.17       103.54 o                         
   5   2   3        635.64        638.63        50.36 o                         
   6   2   3        587.28        676.04        56.60 o                         
   7   2   3       1522.73       1431.12        80.65 o                         
   8   2   3         90.12        177.17        53.64 o                         
   9   2   3         60.82        125.95       114.07 o                         
  10   2   3        104.18        252.12       104.64 o                         
  11   2   3        592.64        446.58       194.04 o                         
  12   2   3         16.35        153.30       168.50 o                         
  13   2   3          8.47         61.31       169.00 o                         
  14   2   3         58.72       -109.76       209.99 o                         
 -14   3   3        303.37        271.71       322.94 o                         
 -13   3   3        114.19        397.92       201.28 o                         
 -12   3   3         29.11         20.05       172.62 o                         
 -11   3   3        875.13        918.50       188.26 o                         
 -10   3   3        295.58        268.65       111.70 o                         
  -9   3   3         22.37        106.64       143.92 o                         
  -8   3   3       2948.54       2980.74       141.04 o                         
  -7   3   3       2363.66       2439.86       125.43 o                         
  -6   3   3       1022.45        975.71        76.03 o                         
  -5   3   3         61.16        157.73        44.10 o                         
  -4   3   3       1299.55       1509.71        84.99 o                         
  -3   3   3       1075.87       1157.51        83.97 o                         
  -2   3   3       2736.60       2705.33       173.85 o                         
  -1   3   3       2401.15       2234.79       123.45 o                         
   0   3   3        661.29        751.71        66.47 o                         
   1   3   3        565.00        579.56        65.38 o                         
   2   3   3       1218.36       1139.66        85.07 o                         
   3   3   3       8161.10       7616.18       255.46 o                         
   4   3   3        187.58        162.67        40.10 o                         
   5   3   3        207.83        249.24        62.67 o                         
   6   3   3        134.11         86.59        55.94 o                         
   7   3   3       2166.49       2203.81       126.36 o                         
   8   3   3         13.51        -58.91        62.62 o                         
   9   3   3        156.39         64.19        72.71 o                         
  10   3   3         52.48         80.62       102.27 o                         
  11   3   3        186.93        228.75       153.34 o                         
  12   3   3         31.27         49.90       165.96 o                         
  13   3   3         85.95         -0.68       189.89 o                         
 -13   4   3         68.75        185.68       212.12 o                         
 -12   4   3          8.72         90.88       182.99 o                         
 -11   4   3        581.48        153.99       212.53 o                         
 -10   4   3        600.26        604.04       167.37 o                         
  -9   4   3       1549.20       1401.00       159.95 o                         
  -8   4   3       1069.58       1161.84       139.76 o                         
  -7   4   3       1806.41       1694.18       119.12 o                         
  -6   4   3       1015.42       1009.01        93.22 o                         
  -5   4   3       2121.80       2131.31       110.91 o                         
  -4   4   3        721.96        889.59        90.08 o                         
  -3   4   3        187.19        198.87        74.60 o                         
  -2   4   3       2914.73       2871.21       157.61 o                         
  -1   4   3       3387.57       3273.22       158.92 o                         
   0   4   3        506.07        571.97        72.13 o                         
   1   4   3       1161.35       1191.29        85.86 o                         
   2   4   3      10607.93      10236.39       241.48 o                         
   3   4   3       2032.52       2006.99        97.78 o                         
   4   4   3        416.09        492.30        98.48 o                         
   5   4   3       3229.02       3230.18       112.78 o                         
   6   4   3        291.29        348.43        75.12 o                         
   7   4   3        976.12       1198.14       108.67 o                         
   8   4   3       1873.94       1870.99       140.07 o                         
   9   4   3        272.71        261.64        90.74 o                         
  10   4   3         19.43        -52.30       155.96 o                         
  11   4   3        319.99        388.72       186.71 o                         
  12   4   3        464.92        500.90       202.67 o                         
  13   4   3        134.36         -3.84       195.96 o                         
 -12   5   3        197.12        229.44       191.95 o                         
 -11   5   3        155.54        109.61       138.32 o                         
 -10   5   3        173.15        267.18       133.87 o                         
  -9   5   3        273.70         81.36       179.33 o                         
  -8   5   3        429.57        573.60       130.09 o                         
  -7   5   3        137.17        231.50       110.57 o                         
  -6   5   3        375.71        225.19        76.46 o                         
  -5   5   3        888.86       1005.25        96.16 o                         
  -4   5   3        183.45        147.41        70.61 o                         
  -3   5   3       2405.18       2262.27       217.82 o                         
  -2   5   3       4658.37       4644.68       178.51 o                         
  -1   5   3        633.36        618.33        75.73 o                         
   0   5   3        133.90        150.37        53.99 o                         
   1   5   3       1348.73       1386.34        93.40 o                         
   2   5   3       1028.67       1047.90        87.85 o                         
   3   5   3       6081.68       5734.74       244.25 o                         
   4   5   3        273.62        346.46        66.96 o                         
   5   5   3        288.09        264.84        90.46 o                         
   6   5   3        462.80        593.11        94.63 o                         
   7   5   3        643.35        695.37       103.65 o                         
   8   5   3        684.60        731.11       111.77 o                         
   9   5   3          9.88         60.15       111.21 o                         
  10   5   3         18.27        -90.22       117.90 o                         
  11   5   3         80.59        -31.04       133.57 o                         
  12   5   3         30.78       -163.03       163.03 o                         
 -11   6   3        135.78        105.90       141.83 o                         
 -10   6   3         27.71       -117.64       117.64 o                         
  -9   6   3        509.08        354.60       141.38 o                         
  -8   6   3        134.12        173.99       169.21 o                         
  -7   6   3        129.11         60.93        85.11 o                         
  -6   6   3        393.42        148.64        77.38 o                         
  -5   6   3        146.33        164.74        68.74 o                         
  -4   6   3        662.39        585.20        83.55 o                         
  -3   6   3        328.95        350.00        70.92 o                         
  -2   6   3        116.27        126.78        62.90 o                         
  -1   6   3        576.98        631.81        79.57 o                         
   0   6   3        478.18        462.64        75.69 o                         
   1   6   3         20.00        -35.36       106.56 o                         
   2   6   3       1059.16       1148.04        89.59 o                         
   3   6   3        488.45        432.50        85.66 o                         
   4   6   3        915.11       1033.65       125.37 o                         
   5   6   3        178.75        124.24        92.66 o                         
   6   6   3        417.39        342.77        94.65 o                         
   7   6   3        724.03        468.58       107.11 o                         
   8   6   3        387.40        149.07        96.22 o                         
   9   6   3        191.62         69.32       124.04 o                         
  10   6   3         58.66        360.14       164.47 o                         
  11   6   3         21.14        -38.91       135.28 o                         
 -10   7   3        393.17        288.43       212.05 o                         
  -9   7   3        108.24        122.04       244.54 o                         
  -8   7   3        219.86         74.31       195.63 o                         
  -7   7   3          7.39         45.26       146.12 o                         
  -6   7   3       1303.05       1350.08       188.69 o                         
  -5   7   3         67.15         65.47       117.32 o                         
  -4   7   3         99.16        -20.52        77.55 o                         
  -3   7   3        332.07        404.70       102.59 o                         
  -2   7   3        655.53        759.07       122.62 o                         
  -1   7   3         55.72        135.29        84.43 o                         
   0   7   3        531.98        507.96       104.66 o                         
   1   7   3        272.72        372.28       151.04 o                         
   2   7   3        211.61        179.02        76.97 o                         
   3   7   3       1019.46       1105.09       133.02 o                         
   4   7   3        174.39         77.72       104.50 o                         
   5   7   3        167.47        318.23       111.93 o                         
   6   7   3          6.38         75.09        93.84 o                         
   7   7   3        121.71        170.95       101.91 o                         
   8   7   3        249.16        365.80       148.14 o                         
   9   7   3        163.82        137.65       146.06 o                         
  10   7   3        123.76        247.02       152.03 o                         
  -9   8   3        321.81        766.91       323.72 o                         
  -8   8   3        132.72         76.51       176.77 o                         
  -7   8   3        295.42        112.18       255.79 o                         
  -6   8   3         31.28        105.53       118.31 o                         
  -5   8   3        366.93        382.36       152.38 o                         
  -4   8   3        168.05        149.22       132.80 o                         
  -3   8   3        180.43        199.47       106.62 o                         
  -2   8   3         50.65        -25.22       122.71 o                         
  -1   8   3        835.13        633.88       158.03 o                         
   0   8   3        116.07        337.40       139.86 o                         
   1   8   3        158.99         85.01        97.85 o                         
   2   8   3        196.98        205.25       106.20 o                         
   3   8   3        368.59         -5.39       158.37 o                         
   4   8   3         54.95         66.95       134.17 o                         
   5   8   3        381.67        304.27       152.89 o                         
   6   8   3        820.86        806.33       229.74 o                         
   7   8   3        280.08        -67.16       119.00 o                         
   8   8   3        119.10        135.37       167.68 o                         
  -6   9   3        618.19        391.39       286.42 o                         
  -5   9   3        140.34        -36.19       156.15 o                         
  -4   9   3        170.31       -106.43       133.42 o                         
  -3   9   3         78.11       -140.88       140.88 o                         
  -2   9   3        153.26        277.37       264.49 o                         
  -1   9   3        364.82        246.04       172.09 o                         
   0   9   3        325.03        450.30       183.77 o                         
   1   9   3        240.10        408.84       174.41 o                         
   2   9   3        120.63        -28.83       156.05 o                         
   3   9   3         70.09        189.01       157.97 o                         
   4   9   3         78.96        113.39       160.80 o                         
   5   9   3        107.20        111.14       236.38 o                         
   6   9   3         76.82        -65.99       152.79 o                         
  -2  10   3        211.69        218.40       167.47 o                         
  -1  10   3        383.53        436.95       154.62 o                         
   0  10   3        254.73        376.63       158.76 o                         
   1  10   3         14.22        126.86       142.69 o                         
   2  10   3        181.04        472.49       200.54 o                         
  -2 -10   4         37.46         16.73        71.26 o                         
  -1 -10   4        120.37         12.30        72.80 o                         
   0 -10   4        552.08        353.84        95.78 o                         
   1 -10   4        362.11        355.05        93.88 o                         
   2 -10   4         71.45         91.88        82.68 o                         
  -6  -9   4        409.79        543.52       179.19 o                         
  -5  -9   4        273.80        221.46        76.17 o                         
  -4  -9   4        208.18        209.11        65.51 o                         
  -3  -9   4         67.40         63.17        58.05 o                         
  -2  -9   4        533.23        409.08       106.80 o                         
  -1  -9   4        109.85         58.08        72.15 o                         
   0  -9   4        112.35        -19.82        62.55 o                         
   1  -9   4        512.50        443.56       134.48 o                         
   2  -9   4        172.99        196.58        75.57 o                         
   3  -9   4         95.78        176.20        77.80 o                         
   4  -9   4        279.74        257.17       103.70 o                         
   5  -9   4        200.97        273.50        95.57 o                         
   6  -9   4        377.86        432.26       117.08 o                         
  -9  -8   4        841.68        833.82       166.28 o                         
  -8  -8   4        212.60         85.84        89.55 o                         
  -7  -8   4        247.77        270.35        88.05 o                         
  -6  -8   4         56.83        147.41        69.70 o                         
  -5  -8   4         86.16        114.65        84.68 o                         
  -4  -8   4        266.04        208.09        58.41 o                         
  -3  -8   4        230.36        206.85        74.40 o                         
  -2  -8   4        189.48         35.43        50.70 o                         
  -1  -8   4        225.20        188.33        62.02 o                         
   0  -8   4        828.20        838.23        76.54 o                         
   1  -8   4         41.79         45.08        56.92 o                         
   2  -8   4        313.00        326.52        69.67 o                         
   3  -8   4        197.34        137.55        63.00 o                         
   4  -8   4        813.67        954.80        89.75 o                         
   5  -8   4        789.05        680.50        87.55 o                         
   6  -8   4        284.20        156.44        79.89 o                         
   7  -8   4        195.35         91.58       100.95 o                         
   8  -8   4        160.08        203.51       102.38 o                         
 -10  -7   4        102.63        216.68       127.58 o                         
  -9  -7   4        281.88        341.55        98.01 o                         
  -8  -7   4         36.99        -35.84        76.01 o                         
  -7  -7   4         61.40         24.82        71.32 o                         
  -6  -7   4        164.37        204.19        67.20 o                         
  -5  -7   4        475.01        438.97        61.77 o                         
  -4  -7   4        446.35        387.94        53.58 o                         
  -3  -7   4        434.23        473.37        55.14 o                         
  -2  -7   4         65.40        103.94        42.46 o                         
  -1  -7   4        318.74        367.63        55.13 o                         
   0  -7   4        124.61         92.59        45.56 o                         
   1  -7   4        506.87        507.28        61.93 o                         
   2  -7   4          5.41        -47.71        47.97 o                         
   3  -7   4       1002.73        979.39        79.72 o                         
   4  -7   4       1035.03       1097.99        85.48 o                         
   5  -7   4        579.85        605.36        77.50 o                         
   6  -7   4        465.04        483.43        78.39 o                         
   7  -7   4        159.76        135.44        77.63 o                         
   8  -7   4        311.98        223.30       111.05 o                         
   9  -7   4         25.37         27.90        89.39 o                         
  10  -7   4        113.84        -38.51       108.72 o                         
 -11  -6   4        193.88        204.01       104.73 o                         
 -10  -6   4        153.02        123.65        89.64 o                         
  -9  -6   4          6.07         21.91        69.86 o                         
  -8  -6   4        774.45        998.22        99.03 o                         
  -7  -6   4        272.45        383.37        71.55 o                         
  -6  -6   4        543.93        493.97        94.59 o                         
  -5  -6   4        178.92        144.50        45.84 o                         
  -4  -6   4       2020.43       2045.05        69.60 o                         
  -3  -6   4         53.40        -42.03        42.03 o                         
  -2  -6   4        791.86        733.66        46.58 o                         
  -1  -6   4         98.67        105.09        36.68 o                         
   0  -6   4         81.50         56.13        30.89 o                         
   1  -6   4        667.63        594.57        54.28 o                         
   2  -6   4        880.06        854.63        90.38 o                         
   3  -6   4       1076.26       1142.89        76.73 o                         
   4  -6   4        323.30        363.55        60.10 o                         
   5  -6   4       1807.42       1987.74       115.77 o                         
   6  -6   4         97.27        100.98        96.18 o                         
   7  -6   4         90.62         95.51        67.53 o                         
   8  -6   4        202.70        229.84        81.37 o                         
   9  -6   4        246.07        156.94        85.07 o                         
  10  -6   4         21.35         41.00        95.66 o                         
  11  -6   4         13.48        -10.22        97.95 o                         
 -12  -5   4        313.82        296.01       159.21 o                         
 -11  -5   4        211.99        456.95       122.71 o                         
 -10  -5   4          8.32        -24.28        79.44 o                         
  -9  -5   4        330.47        316.72        78.55 o                         
  -8  -5   4        529.16        699.40        81.71 o                         
  -7  -5   4       1336.32       1382.48        97.28 o                         
  -6  -5   4        150.23        129.22        51.39 o                         
  -5  -5   4        592.97        656.57        50.75 o                         
  -4  -5   4        634.23        590.31        37.87 o                         
  -3  -5   4       3172.79       3131.56        94.85 o                         
  -2  -5   4       1217.09       1331.12        58.24 o                         
  -1  -5   4        252.32        259.31        24.85 o                         
   0  -5   4        398.80        364.12        30.57 o                         
   1  -5   4       4044.53       3924.40        91.38 o                         
   2  -5   4       1739.98       1775.98        62.15 o                         
   3  -5   4        215.98        291.23        36.85 o                         
   4  -5   4        478.13        658.81        64.18 o                         
   5  -5   4        522.64        504.12        57.38 o                         
   6  -5   4        348.23        331.24        59.05 o                         
   7  -5   4        562.48        418.65        67.60 o                         
   8  -5   4        921.84        999.96        94.13 o                         
   9  -5   4        421.55        314.77        75.26 o                         
  10  -5   4          6.61         -4.98        79.94 o                         
  11  -5   4         92.51         57.25        86.97 o                         
  12  -5   4        382.78        488.15       167.86 o                         
 -13  -4   4         93.65        120.44       131.87 o                         
 -12  -4   4        368.87        269.95       120.70 o                         
 -11  -4   4        111.41         48.16        98.54 o                         
 -10  -4   4        312.44        234.92        86.06 o                         
  -9  -4   4       1651.97       1969.88       138.16 o                         
  -8  -4   4       1646.46       1773.86       118.25 o                         
  -7  -4   4        742.00        759.52        88.82 o                         
  -6  -4   4       1381.62       1367.83        74.96 o                         
  -5  -4   4       1330.31       1334.50        58.70 o                         
  -4  -4   4       2249.30       2148.57        59.02 o                         
  -3  -4   4        647.14        665.45        44.74 o                         
  -2  -4   4        962.39        941.25        43.49 o                         
  -1  -4   4       4980.45       5182.62        93.36 o                         
   0  -4   4       8513.85       8620.62       120.58 o                         
   1  -4   4       1765.13       1824.81        55.59 o                         
   2  -4   4        305.02        274.65        31.86 o                         
   3  -4   4       1731.37       1728.77        56.03 o                         
   4  -4   4       1279.81       1293.42        58.84 o                         
   5  -4   4        299.01        315.50        53.75 o                         
   6  -4   4         49.95          5.54        45.58 o                         
   7  -4   4        652.87        673.69        71.23 o                         
   8  -4   4         34.38         51.48        59.35 o                         
   9  -4   4       1696.83       1856.44       121.98 o                         
  10  -4   4          7.94         38.99        79.92 o                         
  11  -4   4         70.11        153.62        96.39 o                         
  12  -4   4        237.37         85.23       148.27 o                         
  13  -4   4        543.82        495.19       144.75 o                         
 -14  -3   4          5.60        153.26       151.59 o                         
 -13  -3   4         54.68        159.50       143.97 o                         
 -12  -3   4        147.26        144.67       112.31 o                         
 -11  -3   4        795.57        864.65       140.13 o                         
 -10  -3   4        808.00        789.97       115.88 o                         
  -9  -3   4        620.13        664.44        90.68 o                         
  -8  -3   4        982.45       1056.72        87.06 o                         
  -7  -3   4       1059.70       1043.86       103.33 o                         
  -6  -3   4        178.14        124.17        32.78 o                         
  -5  -3   4       2258.76       2261.99        60.93 o                         
  -4  -3   4       1755.78       1826.29        55.60 o                         
  -3  -3   4       6511.34       6112.31       124.85 o                         
  -2  -3   4        631.95        662.05        34.64 o                         
  -1  -3   4       3783.24       3816.53        71.07 o                         
   0  -3   4      10001.28       9670.08       126.34 o                         
   1  -3   4        265.59        305.93        22.48 o                         
   2  -3   4        732.83        744.19        36.53 o                         
   3  -3   4        322.03        364.95        33.05 o                         
   4  -3   4        579.99        613.30        40.52 o                         
   5  -3   4       1552.47       1415.17        75.97 o                         
   6  -3   4        671.90        653.55        63.18 o                         
   7  -3   4        155.33        137.99        54.77 o                         
   8  -3   4       1569.68       1657.85       104.91 o                         
   9  -3   4         28.61        131.19        66.64 o                         
  10  -3   4        679.49        746.49       103.80 o                         
  11  -3   4         54.07         64.43        84.53 o                         
  12  -3   4         98.85        -41.44       108.69 o                         
  13  -3   4        107.01        -13.62       113.08 o                         
 -14  -2   4         30.75        -57.69       122.84 o                         
 -13  -2   4         94.54         53.97       123.39 o                         
 -12  -2   4        229.33        253.25       116.56 o                         
 -11  -2   4        256.00        303.05       103.00 o                         
 -10  -2   4         16.18         27.73        71.07 o                         
  -9  -2   4         55.00         70.36        59.50 o                         
  -8  -2   4       3283.16       3171.52       111.75 o                         
  -7  -2   4         36.42         -0.81        35.76 o                         
  -6  -2   4       2373.27       2290.60        65.83 o                         
  -5  -2   4       4390.85       4312.88        86.00 o                         
  -4  -2   4       4048.66       3705.14        73.55 o                         
  -3  -2   4        459.39        411.97        25.36 o                         
  -2  -2   4       6025.75       5839.28        94.12 o                         
  -1  -2   4       2651.70       2709.63        52.90 o                         
   0  -2   4       3826.70       3813.98        58.49 o                         
   1  -2   4       1731.37       1610.35        37.57 o                         
   2  -2   4       1078.73        980.87        35.77 o                         
   3  -2   4        388.03        448.09        32.47 o                         
   4  -2   4       2420.40       2365.83        71.33 o                         
   5  -2   4       3371.99       3111.60        87.71 o                         
   6  -2   4       2615.60       2366.09       119.76 o                         
   7  -2   4        683.77        667.64        64.98 o                         
   8  -2   4        388.87        429.69        67.35 o                         
   9  -2   4         37.39         12.80        91.10 o                         
  10  -2   4        170.26        166.95        83.38 o                         
  11  -2   4         33.12        -79.12        91.28 o                         
  12  -2   4         11.32        -37.29       102.41 o                         
  13  -2   4        351.22        478.66       140.92 o                         
  14  -2   4        186.90        289.66       138.16 o                         
 -14  -1   4        425.61        508.74       146.56 o                         
 -13  -1   4         68.18        175.12       128.87 o                         
 -12  -1   4        690.23        471.78       123.76 o                         
 -11  -1   4         96.46         38.02        93.90 o                         
 -10  -1   4        968.65       1051.53       122.34 o                         
  -9  -1   4       1828.99       1694.09       114.63 o                         
  -8  -1   4        383.10        358.11        62.87 o                         
  -7  -1   4       1953.90       1995.52        76.44 o                         
  -6  -1   4       1249.34       1349.94        60.90 o                         
  -5  -1   4        430.70        435.12        38.68 o                         
  -4  -1   4       1831.39       1788.57        50.03 o                         
  -3  -1   4       7279.93       6996.37       106.07 o                         
  -2  -1   4        183.17        218.62        20.46 o                         
  -1  -1   4        181.50        159.25        28.79 o                         
   0  -1   4       8649.46       8645.39       115.21 o                         
   1  -1   4       8187.25       7915.47       103.90 o                         
   2  -1   4       6820.47       6702.20       100.30 o                         
   3  -1   4       2418.62       2409.98        63.13 o                         
   4  -1   4        378.32        546.87        44.63 o                         
   5  -1   4       7577.53       7705.25       190.40 o                         
   6  -1   4         75.27         41.60        39.01 o                         
   7  -1   4         29.25        101.96        46.27 o                         
   8  -1   4       1263.40       1401.80        96.55 o                         
   9  -1   4        209.22        202.76        92.77 o                         
  10  -1   4       1298.77       1616.28       120.86 o                         
  11  -1   4        130.28        233.36       103.81 o                         
  12  -1   4         86.81        324.49       116.57 o                         
  13  -1   4        173.62        240.07       125.13 o                         
  14  -1   4         51.88        -69.64       126.25 o                         
 -14   0   4          0.18        -12.58       159.26 o                         
 -13   0   4        976.57        865.61       182.38 o                         
 -12   0   4        521.76        564.38       161.23 o                         
 -11   0   4        278.58        345.20       103.89 o                         
 -10   0   4        108.87        137.44        83.57 o                         
  -9   0   4       1654.21       1685.56       109.86 o                         
  -8   0   4        361.22        392.24        66.81 o                         
  -7   0   4        745.93        790.60        58.47 o                         
  -6   0   4       1271.28       1312.62        59.29 o                         
  -5   0   4        349.51        382.94        42.26 o                         
  -4   0   4      11033.55      10397.65       171.00 o                         
  -3   0   4       1591.97       1529.53        50.14 o                         
  -2   0   4      19169.30      19284.78       277.10 o                         
  -1   0   4       1616.13       1696.45        43.06 o                         
   0   0   4      77276.88      75740.43      1114.39 o                         
   1   0   4       1072.33       1104.91        29.47 o                         
   2   0   4       2654.22       2515.74        56.71 o                         
   3   0   4       8941.35       8540.46       140.98 o                         
   4   0   4       1962.59       1879.86        59.45 o                         
   5   0   4       6948.30       6800.84       131.15 o                         
   6   0   4       9265.75       8496.76       161.13 o                         
   7   0   4        681.14        685.41        53.05 o                         
   8   0   4        276.74        191.99        67.79 o                         
   9   0   4       2315.40       2386.45       132.04 o                         
  10   0   4        102.89        137.23        77.53 o                         
  11   0   4          1.30         20.45       135.23 o                         
  12   0   4         73.97        100.54       122.75 o                         
  13   0   4         42.74        264.91       157.49 o                         
  14   0   4         69.89       -131.73       152.36 o                         
 -14   1   4        432.82         96.71       175.28 o                         
 -13   1   4         68.75        360.04       191.49 o                         
 -12   1   4        699.84        787.63       205.33 o                         
 -11   1   4         97.49         86.85        93.93 o                         
 -10   1   4        953.39        887.48       114.00 o                         
  -9   1   4       1826.20       2135.98       122.24 o                         
  -8   1   4        371.92        362.97        55.16 o                         
  -7   1   4       2057.12       2063.71        84.62 o                         
  -6   1   4       1264.70       1438.25        81.42 o                         
  -5   1   4        391.85        422.34        41.08 o                         
  -4   1   4       1830.89       1685.43        61.39 o                         
  -3   1   4       7426.06       7093.67       144.34 o                         
  -2   1   4        204.42        257.51        36.61 o                         
  -1   1   4        236.23        187.89        33.05 o                         
   0   1   4       8657.23       9055.82       177.20 o                         
   1   1   4       8200.80       8231.80       166.59 o                         
   2   1   4       6840.34       6810.29       150.93 o                         
   3   1   4       2316.62       2181.46        67.56 o                         
   4   1   4        306.02        501.55        39.26 o                         
   5   1   4       7403.23       7243.90       147.75 o                         
   6   1   4         65.88         66.80        33.61 o                         
   7   1   4         28.90         30.75        44.50 o                         
   8   1   4       1367.24       1456.08        87.52 o                         
   9   1   4        211.63        194.14        74.11 o                         
  10   1   4       1279.99       1394.22       115.80 o                         
  11   1   4        127.97       -163.93       242.56 o                         
  12   1   4        103.14        151.63       172.59 o                         
  13   1   4        164.76        196.22       195.86 o                         
  14   1   4         58.63        101.86       191.36 o                         
 -14   2   4         28.37        203.52       187.65 o                         
 -13   2   4         80.83         22.71       165.95 o                         
 -12   2   4        227.53        462.54       201.80 o                         
 -11   2   4        240.30         27.19       144.06 o                         
 -10   2   4         16.19         93.64        96.37 o                         
  -9   2   4         62.19         14.47        74.96 o                         
  -8   2   4       3367.76       3257.60       128.90 o                         
  -7   2   4         57.32        -25.41        42.95 o                         
  -6   2   4       2364.31       2337.61        94.92 o                         
  -5   2   4       4369.96       4544.80       123.17 o                         
  -4   2   4       3998.78       3653.48       147.38 o                         
  -3   2   4        433.16        364.61        41.24 o                         
  -2   2   4       6097.99       6149.84       167.86 o                         
  -1   2   4       2644.34       3008.64       115.64 o                         
   0   2   4       3530.12       3806.44       112.64 o                         
   1   2   4       1798.74       1629.04        79.36 o                         
   2   2   4       1059.03        978.03        64.91 o                         
   3   2   4        361.77        435.46        34.67 o                         
   4   2   4       2476.31       2403.94        97.25 o                         
   5   2   4       3284.38       3192.62        93.28 o                         
   6   2   4       2602.33       2319.68        87.34 o                         
   7   2   4        708.74        779.86        70.56 o                         
   8   2   4        377.42        309.85        59.82 o                         
   9   2   4         44.71         24.96        69.58 o                         
  10   2   4        168.54        272.71        99.10 o                         
  11   2   4         31.14        122.17       133.66 o                         
  12   2   4          9.87        122.38       258.12 o                         
  13   2   4        379.84         25.83       194.09 o                         
  14   2   4        174.14         56.85       215.20 o                         
 -14   3   4          6.07       -202.62       202.62 o                         
 -13   3   4         59.29         62.12       181.55 o                         
 -12   3   4        120.60        -47.87       161.90 o                         
 -11   3   4        781.94        656.94       209.21 o                         
 -10   3   4        791.46        526.84       147.51 o                         
  -9   3   4        650.48        627.47       124.16 o                         
  -8   3   4       1089.43       1084.87        98.27 o                         
  -7   3   4       1018.59       1041.82        92.90 o                         
  -6   3   4        151.10        207.71        50.80 o                         
  -5   3   4       2349.63       2385.31       110.15 o                         
  -4   3   4       1694.73       1803.55        79.83 o                         
  -3   3   4       6598.74       6112.64       169.42 o                         
  -2   3   4        673.42        735.69        89.86 o                         
  -1   3   4       3624.45       3775.02       157.98 o                         
   0   3   4       9750.88      10104.34       257.57 o                         
   1   3   4        234.18        269.25        48.22 o                         
   2   3   4        728.35        791.60        72.72 o                         
   3   3   4        339.33        348.72        50.36 o                         
   4   3   4        647.13        732.24        60.89 o                         
   5   3   4       1456.20       1426.85        64.96 o                         
   6   3   4        636.64        666.01        64.61 o                         
   7   3   4        154.79        224.89        70.92 o                         
   8   3   4       1633.29       1735.20       123.82 o                         
   9   3   4         24.66          4.07        73.07 o                         
  10   3   4        634.07        817.08       223.58 o                         
  11   3   4         54.50         61.00       158.39 o                         
  12   3   4        104.06       -100.67       319.84 o                         
  13   3   4        109.39       -106.29       190.96 o                         
 -13   4   4        106.27        -98.97       216.20 o                         
 -12   4   4        358.08        103.03       385.40 o                         
 -11   4   4        106.22        218.94       135.58 o                         
 -10   4   4        317.51        580.57       138.39 o                         
  -9   4   4       1600.29       1418.13       160.37 o                         
  -8   4   4       1553.48       1816.10       167.03 o                         
  -7   4   4        722.47        768.68       146.33 o                         
  -6   4   4       1358.89       1423.00       120.72 o                         
  -5   4   4       1332.48       1289.15       161.51 o                         
  -4   4   4       2255.88       2307.89       121.89 o                         
  -3   4   4        620.64        649.42        95.62 o                         
  -2   4   4        990.29       1035.24       180.06 o                         
  -1   4   4       4925.40       5450.52       211.93 o                         
   0   4   4       8469.45       8675.55       238.55 o                         
   1   4   4       1710.72       1704.26        72.16 o                         
   2   4   4        277.32        359.75        55.67 o                         
   3   4   4       1731.64       1850.30        95.78 o                         
   4   4   4       1273.50       1453.66        88.48 o                         
   5   4   4        263.68        226.91        50.03 o                         
   6   4   4         40.58         16.96        71.49 o                         
   7   4   4        638.77        713.05        94.15 o                         
   8   4   4         41.05         79.98        82.09 o                         
   9   4   4       1680.67       1810.28       143.66 o                         
  10   4   4          7.27        -20.31       112.79 o                         
  11   4   4         78.76         95.06       159.02 o                         
  12   4   4        234.83        468.62       191.68 o                         
  13   4   4        560.44        311.55       226.13 o                         
 -12   5   4        317.85        388.66       192.74 o                         
 -11   5   4        219.27        155.38       139.47 o                         
 -10   5   4          8.85        171.40       132.54 o                         
  -9   5   4        359.59        483.01       131.95 o                         
  -8   5   4        533.40        684.51       125.94 o                         
  -7   5   4       1314.22       1295.65       154.76 o                         
  -6   5   4        142.06        159.58        80.12 o                         
  -5   5   4        614.39        690.79        86.58 o                         
  -4   5   4        625.25        553.85        87.15 o                         
  -3   5   4       3092.79       3021.43       289.17 o                         
  -2   5   4       1212.70       1335.23       313.59 o                         
  -1   5   4        232.43        349.40        59.84 o                         
   0   5   4        400.82        457.12        62.26 o                         
   1   5   4       4026.04       3980.22       135.66 o                         
   2   5   4       1748.24       1670.63       116.08 o                         
   3   5   4        228.45        129.42        67.17 o                         
   4   5   4        450.35        521.57        74.84 o                         
   5   5   4        533.81        637.69       104.81 o                         
   6   5   4        382.06        387.84        89.57 o                         
   7   5   4        599.41        738.70       102.75 o                         
   8   5   4        930.55       1085.08       120.73 o                         
   9   5   4        416.09        400.74       131.43 o                         
  10   5   4          3.52        -36.04       123.71 o                         
  11   5   4         86.14        -61.47       239.10 o                         
  12   5   4        379.70        159.82       200.67 o                         
 -11   6   4        208.44        143.28       151.15 o                         
 -10   6   4        165.50        266.14       144.23 o                         
  -9   6   4          5.60         80.31       124.38 o                         
  -8   6   4        805.29        573.25       141.32 o                         
  -7   6   4        262.66        244.58       115.53 o                         
  -6   6   4        548.47        587.74        93.72 o                         
  -5   6   4        168.47         98.29        59.88 o                         
  -4   6   4       1979.18       1858.31       119.89 o                         
  -3   6   4         47.39         34.51        70.58 o                         
  -2   6   4        820.85        932.08        88.65 o                         
  -1   6   4        103.63         80.77        62.81 o                         
   0   6   4         75.59         94.73        63.00 o                         
   1   6   4        647.83        840.35       126.51 o                         
   2   6   4        947.43       1035.21       101.00 o                         
   3   6   4       1058.73       1075.19        99.84 o                         
   4   6   4        357.15        322.43       124.94 o                         
   5   6   4       1897.31       2207.63       189.53 o                         
   6   6   4         96.11        -32.35        95.24 o                         
   7   6   4         97.70        190.80        93.74 o                         
   8   6   4        201.40        320.65       102.90 o                         
   9   6   4        212.52        -31.21       121.42 o                         
  10   6   4         23.60        171.61       146.57 o                         
  11   6   4         11.85         78.00       153.59 o                         
 -10   7   4        103.62       -178.64       178.64 o                         
  -9   7   4        309.75        479.96       212.28 o                         
  -8   7   4         49.49         51.12       463.41 o                         
  -7   7   4         54.64         69.20       142.05 o                         
  -6   7   4        185.64        327.37       113.37 o                         
  -5   7   4        478.71        588.01       117.94 o                         
  -4   7   4        458.02        338.94       182.34 o                         
  -3   7   4        417.22        546.26       123.34 o                         
  -2   7   4         59.78        -76.23        76.23 o                         
  -1   7   4        340.37        335.87        99.42 o                         
   0   7   4        122.78        107.52        86.05 o                         
   1   7   4        546.29        769.79       114.99 o                         
   2   7   4          7.25        -64.90        64.90 o                         
   3   7   4       1007.21       1073.31       114.75 o                         
   4   7   4       1115.26        957.95       133.94 o                         
   5   7   4        577.14        705.30       130.78 o                         
   6   7   4        456.21        445.77       106.88 o                         
   7   7   4        147.15        287.51       120.46 o                         
   8   7   4        343.69        299.85       149.24 o                         
   9   7   4         24.56       -130.86       130.86 o                         
  10   7   4        125.81        105.66       143.13 o                         
  -9   8   4        819.54        -78.41       274.04 o                         
  -8   8   4        211.21        290.74       279.43 o                         
  -7   8   4        230.24        207.37       283.70 o                         
  -6   8   4         60.98       -133.96       133.96 o                         
  -5   8   4         82.39         63.30       110.80 o                         
  -4   8   4        251.39        141.96       140.96 o                         
  -3   8   4        242.98        230.83       103.38 o                         
  -2   8   4        181.53        387.56       143.25 o                         
  -1   8   4        243.70        108.26       129.68 o                         
   0   8   4        914.79        736.68       172.36 o                         
   1   8   4         47.95        -80.25       149.61 o                         
   2   8   4        295.86        114.55       102.99 o                         
   3   8   4        213.24         93.31       131.39 o                         
   4   8   4        798.94        623.51       162.07 o                         
   5   8   4        744.47        831.18       181.54 o                         
   6   8   4        293.82        355.86       132.75 o                         
   7   8   4        195.33        261.89       133.01 o                         
   8   8   4        164.42        -14.19       230.95 o                         
  -6   9   4        396.91        280.59       190.21 o                         
  -5   9   4        250.35        159.43       139.11 o                         
  -4   9   4        212.12        380.76       165.70 o                         
  -3   9   4         74.05        329.82       172.80 o                         
  -2   9   4        544.49        351.67       140.75 o                         
  -1   9   4        107.29        234.72       250.71 o                         
   0   9   4        119.88          7.80       171.80 o                         
   1   9   4        467.42        502.53       142.02 o                         
   2   9   4        159.08       -154.51       177.77 o                         
   3   9   4         97.52          9.24       156.45 o                         
   4   9   4        269.15        309.23       172.98 o                         
   5   9   4        214.59        254.50       290.30 o                         
   6   9   4        362.82        278.78       157.54 o                         
  -2  10   4         40.19       -159.92       159.92 o                         
  -1  10   4        120.87        180.88       134.22 o                         
   0  10   4        542.28        323.23       213.25 o                         
   1  10   4        359.07        204.31       163.51 o                         
   2  10   4         79.29        -26.23       165.31 o                         
  -2 -10   5         82.85         51.57        71.59 o                         
  -1 -10   5        739.38        749.27       118.32 o                         
   0 -10   5        375.57        409.18        96.01 o                         
   1 -10   5        162.28         73.96        81.37 o                         
   2 -10   5        256.27        291.11        93.54 o                         
  -6  -9   5        538.85        704.57       102.83 o                         
  -5  -9   5        230.68        111.78       116.26 o                         
  -4  -9   5        358.93        317.78        89.05 o                         
  -3  -9   5        106.91         55.27        60.74 o                         
  -2  -9   5         64.22         25.09        67.24 o                         
  -1  -9   5        823.29        833.97        85.45 o                         
   0  -9   5        960.04        907.52       123.66 o                         
   1  -9   5         31.90       -111.39       111.39 o                         
   2  -9   5        419.45        322.82        95.78 o                         
   3  -9   5        230.05        178.77        81.01 o                         
   4  -9   5        132.80        124.38        85.00 o                         
   5  -9   5        565.82        388.86       117.52 o                         
   6  -9   5        114.60         35.03       141.55 o                         
  -9  -8   5        164.12        305.03       139.57 o                         
  -8  -8   5        375.88        257.45        97.67 o                         
  -7  -8   5        290.45        403.80        93.93 o                         
  -6  -8   5        272.86        350.18        76.24 o                         
  -5  -8   5        314.69        244.49        89.18 o                         
  -4  -8   5        344.41        233.11        71.39 o                         
  -3  -8   5         70.47         98.42        50.42 o                         
  -2  -8   5        631.90        715.92        81.41 o                         
  -1  -8   5        940.91       1041.50        85.53 o                         
   0  -8   5        632.09        630.05        72.33 o                         
   1  -8   5        220.32        247.65        63.79 o                         
   2  -8   5        551.16        674.98        80.20 o                         
   3  -8   5        337.33        450.12        74.81 o                         
   4  -8   5         41.48         93.61        62.89 o                         
   5  -8   5        414.92        457.05        91.53 o                         
   6  -8   5        467.93        528.38        93.43 o                         
   7  -8   5        227.31         46.78        86.68 o                         
   8  -8   5         10.08          5.27        92.33 o                         
 -10  -7   5         32.24        -99.34       102.64 o                         
  -9  -7   5        316.72        328.26       101.37 o                         
  -8  -7   5        193.53        210.01       100.40 o                         
  -7  -7   5        673.44        661.24       106.35 o                         
  -6  -7   5         46.42        -10.44        59.07 o                         
  -5  -7   5        676.17        784.90        71.17 o                         
  -4  -7   5        201.65        221.34       121.32 o                         
  -3  -7   5        407.03        360.62       101.43 o                         
  -2  -7   5       1173.45       1356.64        73.90 o                         
  -1  -7   5        223.76        311.87        52.70 o                         
   0  -7   5        808.78        842.98        82.56 o                         
   1  -7   5        198.65        205.69        52.54 o                         
   2  -7   5        770.22        825.00       115.12 o                         
   3  -7   5         90.57        107.96        52.50 o                         
   4  -7   5        917.83        963.23        86.58 o                         
   5  -7   5        342.62        386.42        72.02 o                         
   6  -7   5       1181.73       1095.61        99.90 o                         
   7  -7   5        259.36        319.94        86.77 o                         
   8  -7   5        323.34        422.79        96.69 o                         
   9  -7   5        161.81        165.75       107.62 o                         
  10  -7   5        278.76        303.29       127.50 o                         
 -11  -6   5         41.26        -95.95        95.95 o                         
 -10  -6   5        369.67        262.88        98.17 o                         
  -9  -6   5        240.09        262.12        82.40 o                         
  -8  -6   5        197.47        284.75        75.56 o                         
  -7  -6   5        234.61        283.13       114.29 o                         
  -6  -6   5        245.07        251.87        66.01 o                         
  -5  -6   5        513.39        615.85        52.44 o                         
  -4  -6   5        171.23        168.23        57.65 o                         
  -3  -6   5        126.92        140.12        48.69 o                         
  -2  -6   5        236.49        221.84        55.32 o                         
  -1  -6   5       1128.58       1143.77        55.87 o                         
   0  -6   5        105.25         29.60        34.98 o                         
   1  -6   5        465.53        536.50        80.74 o                         
   2  -6   5         91.65         87.10        42.68 o                         
   3  -6   5       1814.49       1939.12        99.68 o                         
   4  -6   5        635.19        780.50        71.62 o                         
   5  -6   5        506.52        716.20        78.63 o                         
   6  -6   5        346.91        272.02        65.79 o                         
   7  -6   5       1373.69       1348.78       113.26 o                         
   8  -6   5        182.93        147.96        76.38 o                         
   9  -6   5         84.75        147.86        84.96 o                         
  10  -6   5         19.01        -72.75        94.40 o                         
  11  -6   5         48.16         20.98       109.25 o                         
 -12  -5   5        217.37        299.32       194.83 o                         
 -11  -5   5        243.94        263.60       115.35 o                         
 -10  -5   5        238.05        263.08        91.07 o                         
  -9  -5   5       1596.34       1640.13       120.21 o                         
  -8  -5   5         61.66        136.03        75.79 o                         
  -7  -5   5        380.01        493.76        72.03 o                         
  -6  -5   5         58.86         62.91        51.03 o                         
  -5  -5   5        229.05        289.48        38.16 o                         
  -4  -5   5        843.67        952.76        68.90 o                         
  -3  -5   5        482.53        572.78        55.88 o                         
  -2  -5   5       2234.84       2335.07        73.47 o                         
  -1  -5   5       1428.93       1457.47        43.61 o                         
   0  -5   5        946.98        946.76        43.05 o                         
   1  -5   5        849.32        840.80        54.53 o                         
   2  -5   5       7874.25       7668.65       140.43 o                         
   3  -5   5        420.27        452.91        41.19 o                         
   4  -5   5        163.72        128.94        43.02 o                         
   5  -5   5        305.58        375.00        67.77 o                         
   6  -5   5        567.93        584.91        66.36 o                         
   7  -5   5        617.19        593.38        76.66 o                         
   8  -5   5       2575.33       2702.97       131.30 o                         
   9  -5   5          0.66         55.60        77.49 o                         
  10  -5   5        133.87         18.03        85.88 o                         
  11  -5   5         18.16         99.68        96.41 o                         
  12  -5   5         44.21        186.32       118.99 o                         
 -13  -4   5        218.49        162.26       129.52 o                         
 -12  -4   5          1.27          0.59       112.60 o                         
 -11  -4   5        385.52        316.75       113.77 o                         
 -10  -4   5        221.24        255.11        86.76 o                         
  -9  -4   5        287.74        246.31        70.47 o                         
  -8  -4   5          9.31        109.15        58.91 o                         
  -7  -4   5        460.06        577.53        72.32 o                         
  -6  -4   5       1783.72       1799.63        95.23 o                         
  -5  -4   5        205.54        188.72        33.39 o                         
  -4  -4   5        610.43        672.65        44.42 o                         
  -3  -4   5        245.03        280.39        37.53 o                         
  -2  -4   5       1099.94        956.69        44.07 o                         
  -1  -4   5       2592.46       2751.33        65.37 o                         
   0  -4   5         19.61          9.26        18.71 o                         
   1  -4   5       3525.34       3439.67        70.31 o                         
   2  -4   5        682.29        680.72        42.21 o                         
   3  -4   5       7695.54       7236.23       124.28 o                         
   4  -4   5        861.12        847.25        51.66 o                         
   5  -4   5        838.99        893.54        63.66 o                         
   6  -4   5          7.71         10.81        44.94 o                         
   7  -4   5       4099.37       4187.05       141.78 o                         
   8  -4   5        437.74        416.90        72.57 o                         
   9  -4   5        104.90        140.39        70.69 o                         
  10  -4   5        192.82        191.40        86.55 o                         
  11  -4   5        205.68         47.40        88.92 o                         
  12  -4   5        203.72        181.77       142.77 o                         
  13  -4   5        251.74        326.96       142.32 o                         
 -14  -3   5        413.23        556.00       166.50 o                         
 -13  -3   5        325.65        407.95       143.14 o                         
 -12  -3   5         12.65         87.38       111.81 o                         
 -11  -3   5        110.06        140.30       116.69 o                         
 -10  -3   5        636.43        696.49       100.05 o                         
  -9  -3   5       1157.25       1300.59       112.76 o                         
  -8  -3   5       1114.62       1209.11       125.39 o                         
  -7  -3   5       1670.47       1517.59        93.23 o                         
  -6  -3   5       1827.56       1679.65        60.00 o                         
  -5  -3   5       4382.78       4131.56        84.03 o                         
  -4  -3   5       3398.88       3390.16        69.26 o                         
  -3  -3   5       4349.05       4544.83        86.68 o                         
  -2  -3   5       6260.34       6152.24        99.21 o                         
  -1  -3   5       3671.48       3444.65        67.90 o                         
   0  -3   5       3651.65       3633.41        60.85 o                         
   1  -3   5        364.65        307.87        23.17 o                         
   2  -3   5      11575.06      11124.52       154.88 o                         
   3  -3   5        367.48        442.47        34.50 o                         
   4  -3   5       2863.87       2907.54        77.03 o                         
   5  -3   5       1739.88       1778.58        71.72 o                         
   6  -3   5       1046.66       1011.41        71.85 o                         
   7  -3   5        331.76        318.99        61.56 o                         
   8  -3   5       1906.93       2053.77       114.28 o                         
   9  -3   5         98.69          5.73        74.83 o                         
  10  -3   5         89.85         12.69        78.25 o                         
  11  -3   5        291.60        511.86       103.07 o                         
  12  -3   5        414.23        556.39       118.15 o                         
  13  -3   5          1.74       -113.08       113.08 o                         
 -14  -2   5        177.93         84.38       129.25 o                         
 -13  -2   5        429.21        394.42       154.05 o                         
 -12  -2   5         17.24          4.81       108.93 o                         
 -11  -2   5        102.13         64.50        91.33 o                         
 -10  -2   5        191.14        141.20        87.91 o                         
  -9  -2   5       1500.69       1445.36        98.61 o                         
  -8  -2   5       1513.05       1623.89        87.87 o                         
  -7  -2   5        547.29        635.20        48.97 o                         
  -6  -2   5         96.42         78.80        27.65 o                         
  -5  -2   5       4353.93       4314.19        92.18 o                         
  -4  -2   5       1635.95       1558.72        49.55 o                         
  -3  -2   5       1367.96       1445.62        41.72 o                         
  -2  -2   5       1443.16       1343.98        42.40 o                         
  -1  -2   5      11973.39      11833.66       155.47 o                         
   0  -2   5         52.24         37.09        16.89 o                         
   1  -2   5         66.43        107.59        17.26 o                         
   2  -2   5       1688.81       1719.25        44.17 o                         
   3  -2   5       1484.74       1426.35        50.90 o                         
   4  -2   5       1575.09       1555.68        60.26 o                         
   5  -2   5       1536.86       1465.58        64.97 o                         
   6  -2   5         77.23         89.14        42.75 o                         
   7  -2   5       1488.19       1503.61        89.37 o                         
   8  -2   5       1283.88       1181.24        87.76 o                         
   9  -2   5        414.47        276.96        75.83 o                         
  10  -2   5        549.93        480.39        90.70 o                         
  11  -2   5        269.68        203.16        88.70 o                         
  12  -2   5        585.56        481.96       127.58 o                         
  13  -2   5         57.11        -65.31       121.57 o                         
  14  -2   5        143.64         95.86       127.57 o                         
 -14  -1   5         56.28        148.68       126.01 o                         
 -13  -1   5        604.81        794.98       158.83 o                         
 -12  -1   5        141.33        275.10       113.24 o                         
 -11  -1   5        120.34        -17.48        81.51 o                         
 -10  -1   5        215.30        224.30        81.60 o                         
  -9  -1   5        174.73        167.61        90.98 o                         
  -8  -1   5          2.80        -12.55        40.33 o                         
  -7  -1   5       1900.46       1719.10        73.00 o                         
  -6  -1   5       4905.72       4736.81       108.30 o                         
  -5  -1   5       6021.81       5653.09       102.87 o                         
  -4  -1   5        521.81        554.72        33.79 o                         
  -3  -1   5       6108.59       5856.16        93.44 o                         
  -2  -1   5      25013.14      24468.89       309.11 o                         
  -1  -1   5       5813.64       5833.47        83.55 o                         
   0  -1   5       1976.40       1857.76        37.15 o                         
   1  -1   5       7101.41       7609.50       101.43 o                         
   2  -1   5       4072.87       3793.34        66.94 o                         
   3  -1   5        774.35        797.79        44.99 o                         
   4  -1   5        394.30        360.72        41.16 o                         
   5  -1   5        341.04        409.05        45.75 o                         
   6  -1   5        491.10        474.78        55.38 o                         
   7  -1   5        469.87        457.72        56.66 o                         
   8  -1   5        595.45        596.20       111.24 o                         
   9  -1   5        604.23        607.08        85.60 o                         
  10  -1   5       1622.01       1819.28       156.93 o                         
  11  -1   5       1951.19       1951.38       146.16 o                         
  12  -1   5        235.03        343.65       115.71 o                         
  13  -1   5        286.63        324.66       124.09 o                         
  14  -1   5         89.83         -8.93       131.13 o                         
 -14   0   5          1.65        -50.37       169.20 o                         
 -13   0   5          5.37        264.01       123.62 o                         
 -12   0   5        252.19        204.13       105.44 o                         
 -11   0   5        127.63        112.74        91.04 o                         
 -10   0   5       1114.68       1173.17       157.16 o                         
  -9   0   5        820.81        885.47        85.77 o                         
  -8   0   5         51.02        114.55        46.21 o                         
  -7   0   5        313.38        402.15        43.89 o                         
  -6   0   5       1432.30       1343.53        66.37 o                         
  -5   0   5        411.97        591.38        42.63 o                         
  -4   0   5        416.00        549.37        47.71 o                         
  -3   0   5        128.17        108.24        21.97 o                         
  -2   0   5        946.02       1156.59        40.19 o                         
  -1   0   5         36.08         10.05        12.43 o                         
   0   0   5          0.43         23.62        10.89 o                         
   1   0   5       2012.82       1649.10        41.04 o                         
   2   0   5        373.61        440.18        30.64 o                         
   3   0   5        106.70        103.68        25.62 o                         
   4   0   5          0.06        -25.86        25.86 o                         
   5   0   5        946.16        851.97        49.63 o                         
   6   0   5          3.12        -29.98        29.98 o                         
   7   0   5       4324.69       4273.74       109.89 o                         
   8   0   5        527.15        626.60        76.11 o                         
   9   0   5        526.68        539.46        83.33 o                         
  10   0   5       2170.66       2408.39       212.48 o                         
  11   0   5       1625.47       1772.29       139.64 o                         
  12   0   5          4.35          4.16       122.74 o                         
  13   0   5         78.16        111.55       146.22 o                         
  14   0   5         94.38          1.03       307.80 o                         
 -14   1   5         52.49        217.86       161.07 o                         
 -13   1   5        639.25        868.60       232.89 o                         
 -12   1   5        135.41        135.89       147.38 o                         
 -11   1   5        134.59        -87.00       121.13 o                         
 -10   1   5        199.26        379.05        97.33 o                         
  -9   1   5        185.63        272.10        69.97 o                         
  -8   1   5          2.40        -15.45        42.88 o                         
  -7   1   5       1895.83       1854.58       119.84 o                         
  -6   1   5       4883.93       4649.28       187.47 o                         
  -5   1   5       6096.60       5616.95       123.96 o                         
  -4   1   5        519.00        528.75        68.55 o                         
  -3   1   5       6141.73       5995.49       126.44 o                         
  -2   1   5      24783.51      24613.61       467.73 o                         
  -1   1   5       5899.58       6107.43       138.48 o                         
   0   1   5       1909.89       1773.07        54.25 o                         
   1   1   5       7069.54       7746.73       131.78 o                         
   2   1   5       4102.42       3824.52        79.14 o                         
   3   1   5        781.72        817.30        42.80 o                         
   4   1   5        423.05        439.75        38.20 o                         
   5   1   5        316.92        375.49        39.84 o                         
   6   1   5        473.99        498.68        45.10 o                         
   7   1   5        468.24        573.77        57.51 o                         
   8   1   5        590.96        555.55        65.66 o                         
   9   1   5        605.98        763.39        87.29 o                         
  10   1   5       1630.65       1896.93       185.84 o                         
  11   1   5       1851.68       2569.55       251.94 o                         
  12   1   5        232.01         17.06       230.17 o                         
  13   1   5        291.18        371.05       218.49 o                         
  14   1   5         91.08        -92.00       192.29 o                         
 -14   2   5        179.80        237.54       192.40 o                         
 -13   2   5        469.89         61.30       260.45 o                         
 -12   2   5         19.11         21.20       157.06 o                         
 -11   2   5        109.83        230.67       145.02 o                         
 -10   2   5        199.69         94.37       190.20 o                         
  -9   2   5       1553.80       1404.55       127.95 o                         
  -8   2   5       1465.63       1422.12        93.62 o                         
  -7   2   5        559.26        640.05        65.07 o                         
  -6   2   5        123.90        168.62        43.50 o                         
  -5   2   5       4371.51       4492.15       121.32 o                         
  -4   2   5       1721.97       1740.27        72.91 o                         
  -3   2   5       1346.19       1480.06        64.09 o                         
  -2   2   5       1386.19       1405.69       104.47 o                         
  -1   2   5      12124.78      12308.78       342.63 o                         
   0   2   5         41.08         39.38        28.45 o                         
   1   2   5         59.00        115.69        33.31 o                         
   2   2   5       1701.68       1766.23        62.25 o                         
   3   2   5       1676.43       1579.21        63.43 o                         
   4   2   5       1549.87       1617.55        82.14 o                         
   5   2   5       1524.08       1494.63        69.46 o                         
   6   2   5         83.80         81.05        42.30 o                         
   7   2   5       1436.44       1428.27        95.25 o                         
   8   2   5       1308.72       1502.19        92.72 o                         
   9   2   5        394.58        373.19        85.70 o                         
  10   2   5        501.92        617.13       208.57 o                         
  11   2   5        265.19        298.43       159.10 o                         
  12   2   5        595.24        503.12       186.49 o                         
  13   2   5         55.95         52.37       232.89 o                         
  14   2   5        132.66        313.24       221.77 o                         
 -14   3   5        399.35        -83.84       239.10 o                         
 -13   3   5        351.86        -30.89       174.00 o                         
 -12   3   5         11.35         39.80       239.10 o                         
 -11   3   5         95.78        271.99       152.05 o                         
 -10   3   5        634.62        276.88       124.10 o                         
  -9   3   5       1221.44       1154.97       140.89 o                         
  -8   3   5       1082.66        982.93       149.89 o                         
  -7   3   5       1674.13       1897.28       110.37 o                         
  -6   3   5       1813.07       1834.08        90.68 o                         
  -5   3   5       4304.39       3990.75       166.44 o                         
  -4   3   5       3323.23       3300.88       126.63 o                         
  -3   3   5       4386.48       4594.36       156.12 o                         
  -2   3   5       6328.54       5971.21       221.29 o                         
  -1   3   5       3662.09       3734.68       148.09 o                         
   0   3   5       3567.52       3641.85       152.91 o                         
   1   3   5        368.92        433.10        50.30 o                         
   2   3   5      11795.66      11393.77       372.99 o                         
   3   3   5        361.44        429.31        51.56 o                         
   4   3   5       2930.06       2875.78        79.59 o                         
   5   3   5       1730.38       1760.33        91.85 o                         
   6   3   5       1090.98        967.63        78.39 o                         
   7   3   5        330.41        325.12        75.96 o                         
   8   3   5       1966.02       2163.55       138.72 o                         
   9   3   5        105.63        127.28        79.70 o                         
  10   3   5         96.67        137.32       140.07 o                         
  11   3   5        308.76        387.54       175.82 o                         
  12   3   5        392.34        248.47       385.01 o                         
  13   3   5          1.73          5.98       180.82 o                         
 -13   4   5        236.03        310.67       209.52 o                         
 -12   4   5          1.19       -156.72       156.72 o                         
 -11   4   5        413.78        361.95       142.41 o                         
 -10   4   5        242.20        153.06       115.46 o                         
  -9   4   5        268.07        310.43       141.03 o                         
  -8   4   5          7.50         13.03        93.89 o                         
  -7   4   5        460.03        503.71        79.24 o                         
  -6   4   5       1892.10       2234.09       120.85 o                         
  -5   4   5        200.27        337.25        72.59 o                         
  -4   4   5        585.67        775.02        80.68 o                         
  -3   4   5        257.57        366.48        82.42 o                         
  -2   4   5       1046.19       1150.08       106.64 o                         
  -1   4   5       2468.36       2482.46       114.02 o                         
   0   4   5         17.82          2.05        43.09 o                         
   1   4   5       3402.49       3407.30       106.68 o                         
   2   4   5        645.69        756.83        70.28 o                         
   3   4   5       7565.72       6984.94       192.71 o                         
   4   4   5        893.08        931.64        92.32 o                         
   5   4   5        815.76        902.42        96.92 o                         
   6   4   5          4.16         38.79        67.07 o                         
   7   4   5       4219.95       4209.42       177.06 o                         
   8   4   5        445.50        362.83        92.19 o                         
   9   4   5        105.40        152.82        86.82 o                         
  10   4   5        194.65        281.35       127.48 o                         
  11   4   5        191.05        291.02       187.65 o                         
  12   4   5        195.66         95.74       198.73 o                         
  13   4   5        252.33        251.27       202.51 o                         
 -12   5   5        213.51         60.05       173.80 o                         
 -11   5   5        240.37       -107.31       159.88 o                         
 -10   5   5        236.08         92.50       144.89 o                         
  -9   5   5       1558.49       1420.46       163.88 o                         
  -8   5   5         51.52         61.25       103.52 o                         
  -7   5   5        338.00        256.01       102.29 o                         
  -6   5   5         59.62         43.39        64.39 o                         
  -5   5   5        229.30        170.71        68.66 o                         
  -4   5   5        882.98        904.92       102.14 o                         
  -3   5   5        494.31        557.55       107.34 o                         
  -2   5   5       2283.45       2417.99       151.58 o                         
  -1   5   5       1351.20       1433.27       105.12 o                         
   0   5   5        948.61        961.43        80.04 o                         
   1   5   5        798.71        695.19        60.28 o                         
   2   5   5       7860.56       7515.68       213.72 o                         
   3   5   5        407.30        414.73        70.48 o                         
   4   5   5        192.29        337.99        68.52 o                         
   5   5   5        326.85        312.42        90.45 o                         
   6   5   5        579.12        513.37        93.23 o                         
   7   5   5        643.98        855.86       111.64 o                         
   8   5   5       2618.92       2436.27       165.01 o                         
   9   5   5          1.03        -42.77        92.29 o                         
  10   5   5        117.51       -138.01       138.01 o                         
  11   5   5         10.20         27.87       177.39 o                         
  12   5   5         49.79         45.38       198.14 o                         
 -11   6   5         35.72        141.54       176.07 o                         
 -10   6   5        372.96        323.92       140.59 o                         
  -9   6   5        239.93        339.12       135.37 o                         
  -8   6   5        196.30        181.57       180.42 o                         
  -7   6   5        245.80         59.73       103.71 o                         
  -6   6   5        198.08        341.87        82.59 o                         
  -5   6   5        534.85        677.01        78.45 o                         
  -4   6   5        192.41        163.55        94.23 o                         
  -3   6   5        108.84         59.73        70.78 o                         
  -2   6   5        207.81        318.94        74.59 o                         
  -1   6   5       1250.72       1244.48       120.82 o                         
   0   6   5        112.59        152.32       106.45 o                         
   1   6   5        430.23        430.60        97.23 o                         
   2   6   5         92.48         80.06        75.30 o                         
   3   6   5       1792.81       1806.07       123.43 o                         
   4   6   5        616.64        798.48        90.07 o                         
   5   6   5        506.40        734.16       117.80 o                         
   6   6   5        366.11        494.35       106.07 o                         
   7   6   5       1313.44       1340.93       199.99 o                         
   8   6   5        166.92         61.00        89.06 o                         
   9   6   5         83.48        207.55       139.39 o                         
  10   6   5         14.46          1.00       129.88 o                         
  11   6   5         54.04        190.39       152.54 o                         
 -10   7   5         37.73       -196.37       196.37 o                         
  -9   7   5        286.45        258.72       189.48 o                         
  -8   7   5        197.27         46.68       165.73 o                         
  -7   7   5        703.42        657.08       184.28 o                         
  -6   7   5         57.40        -58.18        90.45 o                         
  -5   7   5        706.07        716.97       125.71 o                         
  -4   7   5        191.89        207.67        88.37 o                         
  -3   7   5        395.89        544.83       108.88 o                         
  -2   7   5       1089.34       1236.37       133.00 o                         
  -1   7   5        239.91        339.29        96.49 o                         
   0   7   5        828.69        830.56       121.95 o                         
   1   7   5        204.67        214.32        80.48 o                         
   2   7   5        706.44        821.32       101.62 o                         
   3   7   5         94.25         99.60       103.59 o                         
   4   7   5        929.56       1151.97       138.14 o                         
   5   7   5        335.00        206.71       105.05 o                         
   6   7   5       1202.29       1359.01       146.50 o                         
   7   7   5        242.81        190.02       124.87 o                         
   8   7   5        326.85        251.21       118.10 o                         
   9   7   5        174.59        156.25       260.96 o                         
  10   7   5        293.32        121.59       158.89 o                         
  -9   8   5        169.73        358.65       357.88 o                         
  -8   8   5        359.07        310.37       196.74 o                         
  -7   8   5        284.70        -48.73       172.82 o                         
  -6   8   5        309.42        332.59       174.78 o                         
  -5   8   5        323.23        211.70       119.54 o                         
  -4   8   5        325.81        161.46       134.03 o                         
  -3   8   5         72.29       -104.48       104.48 o                         
  -2   8   5        661.10        615.15       416.06 o                         
  -1   8   5        963.15       1031.22       179.52 o                         
   0   8   5        656.36        752.69       162.92 o                         
   1   8   5        236.76         98.70       105.40 o                         
   2   8   5        540.65        639.27       142.05 o                         
   3   8   5        333.51        242.44       144.78 o                         
   4   8   5         35.37         87.13       137.46 o                         
   5   8   5        416.19        271.88       147.11 o                         
   6   8   5        440.35        219.71       128.01 o                         
   7   8   5        242.72        143.48       126.34 o                         
   8   8   5          7.72        132.36       170.86 o                         
  -6   9   5        536.90        363.12       208.50 o                         
  -5   9   5        235.91        149.16       161.39 o                         
  -4   9   5        367.52        108.72       154.92 o                         
  -3   9   5        104.15        101.79       155.26 o                         
  -2   9   5         49.31        -43.03       143.96 o                         
  -1   9   5        813.48        677.14       185.36 o                         
   0   9   5        926.99        828.60       152.27 o                         
   1   9   5         27.82        -57.35       112.07 o                         
   2   9   5        368.13        173.28       227.81 o                         
   3   9   5        220.92        207.87       334.55 o                         
   4   9   5        119.89        -83.27       145.56 o                         
   5   9   5        593.14        588.85       191.75 o                         
   6   9   5        108.14       -112.37       168.57 o                         
  -2  10   5         76.23        111.34       182.77 o                         
  -1  10   5        728.80        501.97       167.15 o                         
   0  10   5        369.72        217.68       145.81 o                         
   1  10   5        162.27        425.83       181.97 o                         
   2  10   5        252.81        159.92       265.50 o                         
  -2 -10   6        415.12        341.30        86.89 o                         
  -1 -10   6        135.59        126.27        77.96 o                         
   0 -10   6        212.72         77.41        78.19 o                         
   1 -10   6        553.41        551.38       101.55 o                         
   2 -10   6         24.42        -77.72        77.72 o                         
  -6  -9   6        127.27        -34.76       112.30 o                         
  -5  -9   6        143.57        -70.18       109.33 o                         
  -4  -9   6         26.30        -57.83        86.62 o                         
  -3  -9   6        258.26        247.37        65.18 o                         
  -2  -9   6        128.00         62.80        56.84 o                         
  -1  -9   6         48.02        112.54        62.93 o                         
   0  -9   6        620.62        582.33        93.48 o                         
   1  -9   6        223.77         90.92       119.55 o                         
   2  -9   6        157.11        108.52       108.79 o                         
   3  -9   6        326.65        599.92        99.69 o                         
   4  -9   6         50.77         -8.52        81.81 o                         
   5  -9   6        530.94        596.88       142.52 o                         
   6  -9   6        179.76        336.65       104.25 o                         
  -9  -8   6        167.12        267.83       107.50 o                         
  -8  -8   6        377.91        357.63        97.54 o                         
  -7  -8   6        128.61         34.42        80.21 o                         
  -6  -8   6        204.89        215.64        73.01 o                         
  -5  -8   6         70.21         83.66        55.04 o                         
  -4  -8   6        128.55        103.58        83.75 o                         
  -3  -8   6        503.27        477.32        78.17 o                         
  -2  -8   6         56.15         92.57        55.63 o                         
  -1  -8   6        255.50        271.80        59.75 o                         
   0  -8   6        699.27        725.92        85.31 o                         
   1  -8   6        873.95        791.64        83.46 o                         
   2  -8   6        395.63        333.54        68.80 o                         
   3  -8   6       1032.54       1058.51       128.67 o                         
   4  -8   6        696.67        708.54        90.40 o                         
   5  -8   6        224.66        152.68        77.98 o                         
   6  -8   6        198.36        232.72        88.04 o                         
   7  -8   6         26.38         71.71        89.10 o                         
   8  -8   6        243.96        305.91       110.87 o                         
 -10  -7   6         28.37          9.32       103.95 o                         
  -9  -7   6        150.32        158.54       106.41 o                         
  -8  -7   6        110.69         89.28        83.20 o                         
  -7  -7   6        124.71         15.89        69.21 o                         
  -6  -7   6         14.86        -41.09        56.01 o                         
  -5  -7   6          7.97        -51.44        51.44 o                         
  -4  -7   6        472.81        381.13        73.68 o                         
  -3  -7   6        451.49        415.55        70.54 o                         
  -2  -7   6        632.33        735.92        66.53 o                         
  -1  -7   6        310.27        305.81        57.34 o                         
   0  -7   6        399.07        474.97        59.57 o                         
   1  -7   6        106.05        124.05        82.03 o                         
   2  -7   6        578.04        552.21        71.44 o                         
   3  -7   6        178.41        208.69        54.99 o                         
   4  -7   6        369.72        481.24        69.53 o                         
   5  -7   6        429.14        397.51        72.91 o                         
   6  -7   6        331.96        170.50        66.47 o                         
   7  -7   6        217.00         69.55        84.11 o                         
   8  -7   6        189.02        321.42       138.47 o                         
   9  -7   6         61.63         36.26       100.96 o                         
  10  -7   6         48.84         -0.76       111.90 o                         
 -11  -6   6        470.73        720.36       141.92 o                         
 -10  -6   6         95.12        174.14        94.41 o                         
  -9  -6   6        231.79        117.71        77.80 o                         
  -8  -6   6         67.24        -29.04        64.90 o                         
  -7  -6   6        448.63        436.16        73.77 o                         
  -6  -6   6        572.93        641.53        82.80 o                         
  -5  -6   6       1195.93       1215.91        79.46 o                         
  -4  -6   6        458.21        508.62        69.35 o                         
  -3  -6   6       2795.78       3116.91       112.07 o                         
  -2  -6   6        398.38        430.55        68.24 o                         
  -1  -6   6         29.08         32.08        33.91 o                         
   0  -6   6        629.17        634.82        53.28 o                         
   1  -6   6        605.26        655.18        73.44 o                         
   2  -6   6       2761.32       2815.55       102.80 o                         
   3  -6   6        407.04        495.63        59.74 o                         
   4  -6   6        559.15        623.04        70.01 o                         
   5  -6   6        368.29        420.62        65.33 o                         
   6  -6   6        492.98        491.95        98.06 o                         
   7  -6   6        201.71        342.95        81.31 o                         
   8  -6   6        440.66        354.49        88.60 o                         
   9  -6   6        206.79         80.98        86.50 o                         
  10  -6   6         58.70         -3.81        99.25 o                         
  11  -6   6         52.83         28.64       130.23 o                         
 -12  -5   6        192.79        172.42       148.59 o                         
 -11  -5   6         29.80         39.23       120.33 o                         
 -10  -5   6        228.30        303.05       122.84 o                         
  -9  -5   6        187.24        176.66        76.87 o                         
  -8  -5   6       2309.15       2193.16       123.21 o                         
  -7  -5   6        609.90        666.02       102.01 o                         
  -6  -5   6        419.82        404.52        63.65 o                         
  -5  -5   6        173.65        145.67        49.58 o                         
  -4  -5   6       1545.77       1608.51        85.48 o                         
  -3  -5   6        254.16        228.54        43.95 o                         
  -2  -5   6       2223.71       2189.86        71.57 o                         
  -1  -5   6        621.47        656.18        36.29 o                         
   0  -5   6       2470.00       2503.06        63.99 o                         
   1  -5   6       2646.23       2572.71        70.09 o                         
   2  -5   6       1150.30       1212.98        56.70 o                         
   3  -5   6       1263.55       1261.65        77.74 o                         
   4  -5   6        934.53        885.78        64.26 o                         
   5  -5   6        762.03        852.52        78.22 o                         
   6  -5   6        790.78        767.54        73.62 o                         
   7  -5   6        131.60        138.77        58.32 o                         
   8  -5   6         81.43        158.68        65.10 o                         
   9  -5   6        771.22       1044.08       100.82 o                         
  10  -5   6         53.02        115.38        86.56 o                         
  11  -5   6        156.92        223.60       112.99 o                         
  12  -5   6         43.09        107.04       119.97 o                         
 -13  -4   6        146.75        254.82       139.64 o                         
 -12  -4   6        477.38        420.39       137.39 o                         
 -11  -4   6        558.83        433.15       121.98 o                         
 -10  -4   6        229.52        324.61        90.20 o                         
  -9  -4   6        275.62        255.62        73.35 o                         
  -8  -4   6        640.52        614.60        77.82 o                         
  -7  -4   6        818.35        828.24        85.00 o                         
  -6  -4   6        100.90         54.09        41.40 o                         
  -5  -4   6       2498.34       2602.91        76.44 o                         
  -4  -4   6        469.82        572.22        36.32 o                         
  -3  -4   6       2468.31       2336.13        65.56 o                         
  -2  -4   6       1094.86       1101.00        47.44 o                         
  -1  -4   6       1460.95       1472.06        51.48 o                         
   0  -4   6       1788.40       1816.26        49.35 o                         
   1  -4   6       3784.74       3583.64        72.70 o                         
   2  -4   6       2899.72       2969.39        70.10 o                         
   3  -4   6        317.90        374.60        34.20 o                         
   4  -4   6        403.34        344.55        39.16 o                         
   5  -4   6       1689.77       1651.89        97.75 o                         
   6  -4   6       1128.70       1043.07        75.51 o                         
   7  -4   6         39.62         67.65        64.00 o                         
   8  -4   6       1239.97       1502.90       104.15 o                         
   9  -4   6        297.94        297.00        77.39 o                         
  10  -4   6        272.53        347.67        99.13 o                         
  11  -4   6          5.93        106.07        87.49 o                         
  12  -4   6        733.35        995.86       136.40 o                         
  13  -4   6        299.41        106.87       137.70 o                         
 -14  -3   6        122.28         89.59       145.33 o                         
 -13  -3   6         42.75         50.44       124.93 o                         
 -12  -3   6        221.78        343.77       123.07 o                         
 -11  -3   6        308.43        123.63       103.65 o                         
 -10  -3   6          6.78        -19.99        91.27 o                         
  -9  -3   6        671.35        729.12       109.32 o                         
  -8  -3   6        555.86        766.51        79.96 o                         
  -7  -3   6       1163.73       1215.46        83.82 o                         
  -6  -3   6       2488.82       2330.79        68.53 o                         
  -5  -3   6        396.86        456.89        34.71 o                         
  -4  -3   6       2468.20       2293.82        61.79 o                         
  -3  -3   6       1909.97       1934.11        55.62 o                         
  -2  -3   6        348.43        388.98        30.30 o                         
  -1  -3   6         15.65          1.97        21.63 o                         
   0  -3   6        664.68        596.90        38.24 o                         
   1  -3   6        243.13        339.87        25.06 o                         
   2  -3   6       2284.02       2269.73        55.52 o                         
   3  -3   6        547.48        669.19        40.85 o                         
   4  -3   6        760.33        810.02        48.14 o                         
   5  -3   6        317.39        335.87        41.64 o                         
   6  -3   6        122.79        191.62        47.53 o                         
   7  -3   6         84.76          1.53        51.02 o                         
   8  -3   6         39.38         66.99        57.71 o                         
   9  -3   6         85.18         44.02        65.86 o                         
  10  -3   6         76.94         11.33        76.71 o                         
  11  -3   6        599.26        568.70       109.93 o                         
  12  -3   6         16.03        -68.48        87.59 o                         
  13  -3   6        598.79        521.30       147.77 o                         
 -14  -2   6        240.75        325.70       170.06 o                         
 -13  -2   6        150.89        143.22       119.33 o                         
 -12  -2   6        725.59        641.37       136.23 o                         
 -11  -2   6        986.35       1229.47       164.23 o                         
 -10  -2   6        354.50        309.22       144.94 o                         
  -9  -2   6        964.34       1006.13        96.80 o                         
  -8  -2   6        537.57        551.06        63.05 o                         
  -7  -2   6        570.56        598.39        48.31 o                         
  -6  -2   6       1077.07       1147.02        51.41 o                         
  -5  -2   6       1439.62       1469.12        52.10 o                         
  -4  -2   6        625.79        658.04        36.49 o                         
  -3  -2   6       7809.19       7618.84       116.66 o                         
  -2  -2   6       6314.53       6021.01       102.86 o                         
  -1  -2   6       2682.11       2488.70        51.45 o                         
   0  -2   6      13694.83      13305.32       172.25 o                         
   1  -2   6       1957.07       1971.77        42.93 o                         
   2  -2   6       3582.90       3453.34        63.66 o                         
   3  -2   6        704.98        730.89        38.37 o                         
   4  -2   6       1773.54       1821.19        64.61 o                         
   5  -2   6       1114.36       1148.15        60.05 o                         
   6  -2   6       6628.90       6598.07       177.33 o                         
   7  -2   6        346.12        240.13        75.00 o                         
   8  -2   6        851.15       1023.87        83.15 o                         
   9  -2   6        438.79        395.96        85.04 o                         
  10  -2   6        890.51        808.92       108.45 o                         
  11  -2   6        147.66         11.55        82.09 o                         
  12  -2   6         14.49          5.60       105.16 o                         
  13  -2   6        158.58        187.66       129.57 o                         
  14  -2   6         65.25        -87.69       122.58 o                         
 -14  -1   6         93.12         76.71       135.66 o                         
 -13  -1   6         60.42        134.86       115.62 o                         
 -12  -1   6        132.17        228.99       115.48 o                         
 -11  -1   6        461.09        183.63       134.23 o                         
 -10  -1   6         44.95         66.88        72.63 o                         
  -9  -1   6        365.14        411.65        76.88 o                         
  -8  -1   6        111.23        159.68        43.79 o                         
  -7  -1   6        551.66        609.35        47.35 o                         
  -6  -1   6       4181.03       3862.35        92.24 o                         
  -5  -1   6        153.82        182.14        28.47 o                         
  -4  -1   6         93.97         72.56        24.22 o                         
  -3  -1   6       8166.60       8171.71       122.63 o                         
  -2  -1   6       6378.03       6312.09        92.39 o                         
  -1  -1   6       2592.46       2688.03        49.05 o                         
   0  -1   6      46196.92      45894.16       565.53 o                         
   1  -1   6       1559.45       1645.94        38.05 o                         
   2  -1   6       6543.95       6342.65       104.49 o                         
   3  -1   6       5252.21       4960.97        98.54 o                         
   4  -1   6        349.08        442.58        42.92 o                         
   5  -1   6       6752.46       6293.95       142.17 o                         
   6  -1   6       3468.53       3293.77       105.24 o                         
   7  -1   6        574.83        559.10        79.09 o                         
   8  -1   6        483.75        674.24        82.39 o                         
   9  -1   6       2535.96       2486.80       138.11 o                         
  10  -1   6        366.13        627.97        94.70 o                         
  11  -1   6        202.24         76.83        84.93 o                         
  12  -1   6        678.88        547.81       131.13 o                         
  13  -1   6        126.15         93.16       122.40 o                         
  14  -1   6         11.41        117.94       146.03 o                         
 -14   0   6         41.07        -94.25       211.54 o                         
 -13   0   6         17.83        161.33       133.40 o                         
 -12   0   6         19.01        212.60        93.34 o                         
 -11   0   6        277.45        337.87       102.63 o                         
 -10   0   6        323.43        373.77       113.82 o                         
  -9   0   6         53.50         27.15        72.23 o                         
  -8   0   6       6618.98       6495.16       199.10 o                         
  -7   0   6       1812.39       1640.76        70.11 o                         
  -6   0   6        254.08        293.26        37.16 o                         
  -5   0   6       1262.53       1505.65        57.79 o                         
  -4   0   6        847.98        866.23        42.73 o                         
  -3   0   6       8491.72       8983.27       137.15 o                         
  -2   0   6        811.92        886.69        45.53 o                         
  -1   0   6       2379.58       2327.94        57.63 o                         
   0   0   6       1222.56       1236.82        30.48 o                         
   1   0   6       4826.57       4476.80        77.17 o                         
   2   0   6        444.46        442.85        30.08 o                         
   3   0   6       5801.90       6053.12       109.39 o                         
   4   0   6      17774.30      18090.80       278.07 o                         
   5   0   6         72.05         -0.46        28.94 o                         
   6   0   6       1694.18       1579.05        65.54 o                         
   7   0   6        285.14        322.88        43.85 o                         
   8   0   6       2465.62       2361.25       119.58 o                         
   9   0   6         58.61         -1.32        69.53 o                         
  10   0   6       3620.29       3671.39       167.31 o                         
  11   0   6         44.74          3.95        78.32 o                         
  12   0   6        220.75        257.36       214.68 o                         
  13   0   6        173.23         14.59       157.61 o                         
  14   0   6         34.11        -44.50       166.87 o                         
 -14   1   6         94.38       -134.57       134.57 o                         
 -13   1   6         70.28        102.38       159.56 o                         
 -12   1   6        143.31        112.10       390.44 o                         
 -11   1   6        490.16        481.49       322.13 o                         
 -10   1   6         49.87         41.71       118.60 o                         
  -9   1   6        341.20        290.67        72.85 o                         
  -8   1   6         93.88        123.52        45.65 o                         
  -7   1   6        584.26        559.39        54.72 o                         
  -6   1   6       4233.83       4130.78       114.35 o                         
  -5   1   6        142.12         86.70        60.76 o                         
  -4   1   6         49.17         50.97        28.92 o                         
  -3   1   6       8285.87       8649.79       164.84 o                         
  -2   1   6       6497.68       6437.04       146.61 o                         
  -1   1   6       2606.71       2753.89        83.79 o                         
   0   1   6      46015.75      47271.45       761.89 o                         
   1   1   6       1677.30       1793.57        66.48 o                         
   2   1   6       6654.34       6608.52       116.96 o                         
   3   1   6       5327.83       5119.53       106.80 o                         
   4   1   6        357.58        424.39        38.74 o                         
   5   1   6       6833.28       6449.26       128.29 o                         
   6   1   6       3411.40       3268.57        91.75 o                         
   7   1   6        571.92        719.41        61.47 o                         
   8   1   6        476.89        486.46        61.69 o                         
   9   1   6       2443.02       2488.63       132.82 o                         
  10   1   6        352.68        409.16       115.50 o                         
  11   1   6        205.52        232.03       150.04 o                         
  12   1   6        639.42        778.37       204.27 o                         
  13   1   6        140.20        167.66       263.13 o                         
  14   1   6         15.29       -127.60       180.09 o                         
 -14   2   6        242.30        309.78       196.08 o                         
 -13   2   6        151.41         80.61       245.31 o                         
 -12   2   6        785.59        605.04       183.73 o                         
 -11   2   6        974.56        886.13       180.04 o                         
 -10   2   6        344.94        255.10       103.58 o                         
  -9   2   6       1006.29        975.77       112.81 o                         
  -8   2   6        499.68        574.65        88.66 o                         
  -7   2   6        495.61        546.38        60.85 o                         
  -6   2   6       1099.20       1045.12        71.91 o                         
  -5   2   6       1424.13       1455.08        70.46 o                         
  -4   2   6        594.30        622.34        51.88 o                         
  -3   2   6       8213.26       7931.93       161.57 o                         
  -2   2   6       6141.53       6091.35       146.10 o                         
  -1   2   6       2759.05       2536.39       104.98 o                         
   0   2   6      14035.20      14609.58       273.01 o                         
   1   2   6       2081.80       2127.83        73.56 o                         
   2   2   6       3571.86       3628.89        95.13 o                         
   3   2   6        709.76        760.65        55.81 o                         
   4   2   6       1706.55       1619.05        96.83 o                         
   5   2   6       1096.64       1124.10        64.08 o                         
   6   2   6       6544.89       6422.88       151.45 o                         
   7   2   6        341.00        351.68        55.74 o                         
   8   2   6        818.36        937.11        93.67 o                         
   9   2   6        434.46        431.14        87.20 o                         
  10   2   6        853.21        824.25       186.43 o                         
  11   2   6        152.26        366.49       165.16 o                         
  12   2   6          8.93          9.31       168.08 o                         
  13   2   6        147.04        163.16       190.22 o                         
  14   2   6         76.98        154.55       231.29 o                         
 -14   3   6        121.08       -225.13       225.13 o                         
 -13   3   6         46.53        -19.46       170.86 o                         
 -12   3   6        198.54        106.53       172.90 o                         
 -11   3   6        310.17        256.87       296.90 o                         
 -10   3   6          7.57         60.45       184.40 o                         
  -9   3   6        716.04        823.05       129.67 o                         
  -8   3   6        658.90        668.58       111.93 o                         
  -7   3   6       1131.41       1073.95        91.05 o                         
  -6   3   6       2485.59       2282.45        99.74 o                         
  -5   3   6        389.81        400.71        51.89 o                         
  -4   3   6       2467.86       2392.96       123.33 o                         
  -3   3   6       1960.70       1869.06        86.65 o                         
  -2   3   6        388.35        402.23       153.67 o                         
  -1   3   6         21.14        -18.70        44.53 o                         
   0   3   6        607.03        651.10        50.66 o                         
   1   3   6        293.42        371.75        48.21 o                         
   2   3   6       2312.82       2456.80        82.64 o                         
   3   3   6        552.88        776.15        63.04 o                         
   4   3   6        805.11        898.13        64.25 o                         
   5   3   6        315.80        339.27        58.04 o                         
   6   3   6        121.06        103.59        77.44 o                         
   7   3   6         82.26        165.43        67.88 o                         
   8   3   6         38.72        148.19        72.88 o                         
   9   3   6        104.46        153.28        77.72 o                         
  10   3   6         72.67        141.64       100.88 o                         
  11   3   6        607.24        412.96       245.66 o                         
  12   3   6         16.62         33.02       161.36 o                         
  13   3   6        634.09        570.25       225.58 o                         
 -13   4   6        137.12        235.14       194.72 o                         
 -12   4   6        456.54        521.35       205.69 o                         
 -11   4   6        557.41        446.07       172.29 o                         
 -10   4   6        227.01        178.00       119.17 o                         
  -9   4   6        271.12        121.64       103.35 o                         
  -8   4   6        601.64        911.32       127.28 o                         
  -7   4   6        768.50        807.92        90.33 o                         
  -6   4   6         98.35         37.30        72.05 o                         
  -5   4   6       2547.61       2507.38       117.97 o                         
  -4   4   6        459.74        527.53        65.04 o                         
  -3   4   6       2526.84       2494.98       151.01 o                         
  -2   4   6       1128.48       1309.11       109.09 o                         
  -1   4   6       1482.01       1631.74        92.52 o                         
   0   4   6       1787.42       1948.96       128.77 o                         
   1   4   6       3793.31       3605.54       101.25 o                         
   2   4   6       2820.11       2853.20       115.17 o                         
   3   4   6        319.40        402.07        59.38 o                         
   4   4   6        435.10        588.49        64.01 o                         
   5   4   6       1623.01       1799.33       139.77 o                         
   6   4   6       1086.48       1178.32       118.19 o                         
   7   4   6         38.14        -32.12        70.16 o                         
   8   4   6       1209.75       1293.25       123.11 o                         
   9   4   6        293.14        388.11        96.66 o                         
  10   4   6        251.78        208.83       122.23 o                         
  11   4   6          5.19        217.41       187.44 o                         
  12   4   6        692.40        932.74       233.83 o                         
  13   4   6        313.49        237.16       198.71 o                         
 -12   5   6        194.75        170.57       233.24 o                         
 -11   5   6         28.88         -9.85       135.17 o                         
 -10   5   6        231.04        182.05       132.22 o                         
  -9   5   6        203.06        237.38       142.30 o                         
  -8   5   6       2334.91       2226.33       181.16 o                         
  -7   5   6        560.30        572.26       103.06 o                         
  -6   5   6        443.14        532.99        85.11 o                         
  -5   5   6        175.55        133.51        65.49 o                         
  -4   5   6       1435.25       1402.72       117.31 o                         
  -3   5   6        259.63        171.44        85.76 o                         
  -2   5   6       2253.24       2341.56       151.07 o                         
  -1   5   6        640.02        665.62        81.68 o                         
   0   5   6       2505.28       2532.69       123.95 o                         
   1   5   6       2695.59       2772.05       115.62 o                         
   2   5   6       1159.93       1458.69       101.70 o                         
   3   5   6       1209.46       1193.19        94.77 o                         
   4   5   6        952.52       1052.44       119.50 o                         
   5   5   6        815.02        696.18       233.07 o                         
   6   5   6        748.92        929.50       106.76 o                         
   7   5   6        134.70        216.31        90.86 o                         
   8   5   6         81.18         95.05        84.31 o                         
   9   5   6        777.83        861.15       131.51 o                         
  10   5   6         54.21         76.07       132.09 o                         
  11   5   6        160.31        165.56       310.09 o                         
  12   5   6         41.25         52.60       201.09 o                         
 -11   6   6        460.11        797.97       190.58 o                         
 -10   6   6         88.17        230.85       145.29 o                         
  -9   6   6        240.07         90.96       118.58 o                         
  -8   6   6         56.33        230.33       120.78 o                         
  -7   6   6        460.18        447.42       123.58 o                         
  -6   6   6        593.23        620.30        94.96 o                         
  -5   6   6       1154.69       1404.46       113.31 o                         
  -4   6   6        489.42        634.92       116.74 o                         
  -3   6   6       2790.01       3054.91       209.90 o                         
  -2   6   6        381.48        325.59        88.91 o                         
  -1   6   6         31.41        -11.69        81.44 o                         
   0   6   6        659.92        695.39        91.88 o                         
   1   6   6        661.11        702.90       152.17 o                         
   2   6   6       2785.04       2694.45       160.44 o                         
   3   6   6        412.70        402.35       108.67 o                         
   4   6   6        588.91        520.68       156.24 o                         
   5   6   6        376.66        261.14       100.57 o                         
   6   6   6        530.90        604.74       119.32 o                         
   7   6   6        179.47        113.35        90.08 o                         
   8   6   6        420.26        260.04       107.02 o                         
   9   6   6        210.23        298.41       151.03 o                         
  10   6   6         70.59        147.53       145.88 o                         
  11   6   6         50.97         -5.17       136.83 o                         
 -10   7   6         25.17        136.83       189.01 o                         
  -9   7   6        146.46        214.33       187.56 o                         
  -8   7   6         86.89       -145.86       145.86 o                         
  -7   7   6        118.37        263.37       162.36 o                         
  -6   7   6         22.01          8.13        89.88 o                         
  -5   7   6          9.25        182.32        98.85 o                         
  -4   7   6        425.96        491.56       106.80 o                         
  -3   7   6        463.48        556.28       108.23 o                         
  -2   7   6        584.37        792.49       117.14 o                         
  -1   7   6        311.33        417.84       101.49 o                         
   0   7   6        428.81        560.87       152.69 o                         
   1   7   6        105.29        129.85        73.79 o                         
   2   7   6        526.58        505.49        92.95 o                         
   3   7   6        174.65        227.05        92.43 o                         
   4   7   6        368.00        305.22       106.10 o                         
   5   7   6        475.30        617.07       128.90 o                         
   6   7   6        333.00        121.36       192.59 o                         
   7   7   6        218.14        273.03       109.19 o                         
   8   7   6        176.01         99.89       136.84 o                         
   9   7   6         67.59       -132.92       132.92 o                         
  10   7   6         53.77        -40.00       142.22 o                         
  -9   8   6        145.02        319.06       356.32 o                         
  -8   8   6        371.17         63.47       186.02 o                         
  -7   8   6        109.68        134.76       293.40 o                         
  -6   8   6        181.31        102.08       233.28 o                         
  -5   8   6         64.03        239.95       150.41 o                         
  -4   8   6        127.64        -11.01       125.27 o                         
  -3   8   6        445.91        490.51       178.21 o                         
  -2   8   6         65.31         41.59       124.01 o                         
  -1   8   6        246.33        491.61       152.53 o                         
   0   8   6        692.47        882.14       255.79 o                         
   1   8   6        921.67        605.64       127.34 o                         
   2   8   6        382.04        264.10       112.42 o                         
   3   8   6       1039.27       1208.28       300.39 o                         
   4   8   6        737.04        457.11       165.08 o                         
   5   8   6        241.43        268.00       152.89 o                         
   6   8   6        193.18        186.31       123.43 o                         
   7   8   6         21.62        107.43       131.14 o                         
   8   8   6        221.03        177.69       151.13 o                         
  -6   9   6        121.16        222.29       202.36 o                         
  -5   9   6        162.96        116.86       177.30 o                         
  -4   9   6         40.43       -143.96       143.96 o                         
  -3   9   6        259.69        308.08       140.60 o                         
  -2   9   6        114.50        -77.29       148.18 o                         
  -1   9   6         46.36        185.15       281.37 o                         
   0   9   6        574.77        458.53       157.11 o                         
   1   9   6        210.05        136.15       119.74 o                         
   2   9   6        146.22        149.00       155.36 o                         
   3   9   6        308.44        265.60       165.99 o                         
   4   9   6         57.28          1.53       369.87 o                         
   5   9   6        538.27         78.28       209.21 o                         
   6   9   6        185.93         94.03       139.22 o                         
  -2  10   6        417.51        751.18       397.82 o                         
  -1  10   6        143.80        141.71       146.88 o                         
   0  10   6        219.26        425.10       162.02 o                         
   1  10   6        551.47        525.81       177.05 o                         
  -2 -10   7        127.88        151.72        77.58 o                         
  -1 -10   7        203.78        160.80        85.23 o                         
   0 -10   7        406.66        197.12        87.36 o                         
   1 -10   7          8.81         45.03        83.10 o                         
   2 -10   7        290.99        -26.42       147.88 o                         
  -6  -9   7        519.57        532.79       147.12 o                         
  -5  -9   7        342.61        328.07       132.51 o                         
  -4  -9   7        329.03        324.14       145.30 o                         
  -3  -9   7        273.81        181.84        78.54 o                         
  -2  -9   7         45.88         87.72        60.86 o                         
  -1  -9   7        658.75        852.68        89.74 o                         
   0  -9   7        143.77        133.41        76.42 o                         
   1  -9   7        194.92         56.28        87.06 o                         
   2  -9   7         72.53        -67.62        70.20 o                         
   3  -9   7        604.49        561.56       100.68 o                         
   4  -9   7        144.53         87.85        87.55 o                         
   5  -9   7        116.86        185.12        91.82 o                         
   6  -9   7        502.79        435.44       109.25 o                         
  -9  -8   7         90.83        146.85       102.06 o                         
  -8  -8   7        221.88         96.85        95.61 o                         
  -7  -8   7        175.47        168.25        82.90 o                         
  -6  -8   7         41.42         18.29        66.20 o                         
  -5  -8   7        388.14        479.26       109.54 o                         
  -4  -8   7         46.95        -49.00        97.48 o                         
  -3  -8   7        303.21        322.30        91.64 o                         
  -2  -8   7         47.34        196.76        53.22 o                         
  -1  -8   7        473.36        346.19        60.95 o                         
   0  -8   7        413.58        372.33        89.21 o                         
   1  -8   7        468.25        452.91        71.91 o                         
   2  -8   7        529.41        508.80        77.63 o                         
   3  -8   7        117.27        153.01        72.96 o                         
   4  -8   7        119.05        135.10        69.60 o                         
   5  -8   7        164.16         77.63        74.21 o                         
   6  -8   7        139.87         84.37        77.88 o                         
   7  -8   7        228.65        252.92        98.98 o                         
   8  -8   7         51.09         99.94       151.48 o                         
 -10  -7   7        445.75        646.75       136.24 o                         
  -9  -7   7        366.37        454.55       103.98 o                         
  -8  -7   7        374.31        301.09        85.47 o                         
  -7  -7   7         98.56         53.11        66.76 o                         
  -6  -7   7        268.82        281.15        67.96 o                         
  -5  -7   7         14.18         50.18        45.03 o                         
  -4  -7   7        221.84        243.73        73.70 o                         
  -3  -7   7        191.27        189.48        61.92 o                         
  -2  -7   7        868.00        844.45        53.15 o                         
  -1  -7   7       1131.31       1466.28        95.01 o                         
   0  -7   7        117.20        129.65        49.26 o                         
   1  -7   7         57.33         74.06        54.62 o                         
   2  -7   7        592.86        658.21        67.75 o                         
   3  -7   7       1417.48       1355.60       102.29 o                         
   4  -7   7        449.99        294.60        65.52 o                         
   5  -7   7         47.84         31.18        58.58 o                         
   6  -7   7         66.27         64.83        80.13 o                         
   7  -7   7          8.13         -4.24        78.87 o                         
   8  -7   7        206.20        130.53        94.79 o                         
   9  -7   7        341.93        342.24       112.71 o                         
  10  -7   7        196.88        226.62       120.34 o                         
 -11  -6   7        153.77         84.45       111.65 o                         
 -10  -6   7        115.64        108.35        95.39 o                         
  -9  -6   7        620.27        730.90        98.58 o                         
  -8  -6   7        143.52         54.91        67.12 o                         
  -7  -6   7         29.55         54.68        60.75 o                         
  -6  -6   7        174.96        167.95        59.12 o                         
  -5  -6   7       1087.59       1133.21        64.61 o                         
  -4  -6   7         95.39        134.74        52.19 o                         
  -3  -6   7       1406.15       1405.63        78.62 o                         
  -2  -6   7        270.42        277.56        53.77 o                         
  -1  -6   7        602.37        560.53        43.48 o                         
   0  -6   7       1402.69       1269.36        62.59 o                         
   1  -6   7         91.27        122.86        43.82 o                         
   2  -6   7        419.68        426.24        60.22 o                         
   3  -6   7         79.20         55.54        47.58 o                         
   4  -6   7        424.55        465.80       104.20 o                         
   5  -6   7        394.49        455.63        92.22 o                         
   6  -6   7        181.03        161.69        64.77 o                         
   7  -6   7        704.21        765.67       119.40 o                         
   8  -6   7       1012.72        905.65       107.77 o                         
   9  -6   7          0.02        -51.32        78.18 o                         
  10  -6   7         90.49         13.62       118.11 o                         
  11  -6   7        107.28        -32.76       127.01 o                         
 -12  -5   7         28.25        126.92       118.60 o                         
 -11  -5   7         59.32        104.99       107.31 o                         
 -10  -5   7        351.64        312.02        95.44 o                         
  -9  -5   7        790.96        863.78       133.54 o                         
  -8  -5   7        755.75        753.45       102.49 o                         
  -7  -5   7          2.40         31.32        55.25 o                         
  -6  -5   7        195.55        227.50        56.26 o                         
  -5  -5   7        171.15        177.79        34.68 o                         
  -4  -5   7        365.52        372.93        53.34 o                         
  -3  -5   7        654.09        643.09        55.24 o                         
  -2  -5   7        451.03        503.47        43.85 o                         
  -1  -5   7       1720.42       1723.42        55.51 o                         
   0  -5   7        193.87        189.42        31.40 o                         
   1  -5   7       1967.39       1930.09        63.43 o                         
   2  -5   7        148.79        160.68        33.15 o                         
   3  -5   7       6029.03       5750.42       123.01 o                         
   4  -5   7         74.68        115.25        41.68 o                         
   5  -5   7       1562.51       1672.78        86.71 o                         
   6  -5   7        332.56        273.19        56.49 o                         
   7  -5   7        348.64        431.70        67.44 o                         
   8  -5   7         14.31         29.88        59.21 o                         
   9  -5   7        158.93         51.63        72.24 o                         
  10  -5   7        106.94         10.27        96.19 o                         
  11  -5   7         44.20         55.22       105.29 o                         
  12  -5   7        263.85        290.05       131.53 o                         
 -13  -4   7         85.13        104.97       135.17 o                         
 -12  -4   7         85.58         -8.47       109.77 o                         
 -11  -4   7        278.73        259.49       137.51 o                         
 -10  -4   7         82.45         25.15        74.83 o                         
  -9  -4   7        324.52        373.13        76.37 o                         
  -8  -4   7       1430.01       1320.79        98.32 o                         
  -7  -4   7        962.29       1118.76        87.08 o                         
  -6  -4   7          6.65        -38.03        38.98 o                         
  -5  -4   7        236.67        275.59        36.38 o                         
  -4  -4   7        246.53        277.34        27.77 o                         
  -3  -4   7       1491.75       1467.33        55.51 o                         
  -2  -4   7        564.96        536.04        36.35 o                         
  -1  -4   7       5679.56       5812.93       102.97 o                         
   0  -4   7       1280.35       1433.23        49.67 o                         
   1  -4   7       1525.54       1462.95        50.81 o                         
   2  -4   7       2524.61       2267.76        69.76 o                         
   3  -4   7        246.62        274.15        32.23 o                         
   4  -4   7        814.78        871.73        52.20 o                         
   5  -4   7       1221.74       1334.09       115.46 o                         
   6  -4   7        359.21        363.44        62.38 o                         
   7  -4   7        228.55        294.92        61.87 o                         
   8  -4   7       2555.65       2668.07       138.86 o                         
   9  -4   7        132.06        216.86        73.36 o                         
  10  -4   7        288.52        306.94        91.60 o                         
  11  -4   7        585.80        577.94       184.47 o                         
  12  -4   7        250.23        141.31       121.18 o                         
  13  -4   7         32.43         63.98       126.06 o                         
 -14  -3   7        149.48        318.22       154.94 o                         
 -13  -3   7        112.25         -8.03       137.92 o                         
 -12  -3   7        116.09         55.22       113.72 o                         
 -11  -3   7        358.33        459.30       121.10 o                         
 -10  -3   7        772.57       1039.96       131.40 o                         
  -9  -3   7        607.40        564.99        86.94 o                         
  -8  -3   7       1144.17       1202.76        90.98 o                         
  -7  -3   7        138.66        161.11        52.80 o                         
  -6  -3   7       1155.27       1234.03        55.76 o                         
  -5  -3   7       2031.29       1932.51        61.21 o                         
  -4  -3   7        781.96        778.55        38.11 o                         
  -3  -3   7       2169.11       2361.14        64.81 o                         
  -2  -3   7       1552.01       1709.67        64.60 o                         
  -1  -3   7       1773.14       1561.71        48.06 o                         
   0  -3   7        317.64        353.01        24.71 o                         
   1  -3   7       1214.62       1103.61        38.57 o                         
   2  -3   7       2278.55       2388.67        56.58 o                         
   3  -3   7       2741.86       2680.49        67.76 o                         
   4  -3   7        138.70        163.13        32.28 o                         
   5  -3   7       2090.67       1913.67        74.99 o                         
   6  -3   7        319.81        350.12        54.02 o                         
   7  -3   7       1641.57       1666.47        97.16 o                         
   8  -3   7       1147.75       1235.20        93.41 o                         
   9  -3   7       1180.54       1371.28       108.35 o                         
  10  -3   7        933.10        844.50       110.77 o                         
  11  -3   7        190.52         40.49        86.76 o                         
  12  -3   7        408.72        325.27       107.51 o                         
  13  -3   7        134.92         12.33       123.99 o                         
 -14  -2   7        382.40        276.38       171.75 o                         
 -13  -2   7        785.70       1048.26       160.50 o                         
 -12  -2   7         56.47        128.41       110.86 o                         
 -11  -2   7        271.29        540.52       118.54 o                         
 -10  -2   7        782.88        708.97       114.93 o                         
  -9  -2   7       2011.79       1927.87       111.14 o                         
  -8  -2   7       1729.93       1660.51        89.06 o                         
  -7  -2   7        101.65        102.39        46.43 o                         
  -6  -2   7        396.91        458.24        38.62 o                         
  -5  -2   7       6293.89       5926.26       107.11 o                         
  -4  -2   7       4973.64       4924.16        90.22 o                         
  -3  -2   7       1583.56       1633.93        48.00 o                         
  -2  -2   7      10961.04      10764.64       141.58 o                         
  -1  -2   7      10384.12      10985.27       164.09 o                         
   0  -2   7       7573.80       7594.07       116.96 o                         
   1  -2   7       6623.59       6415.73        93.96 o                         
   2  -2   7        616.24        660.74        32.68 o                         
   3  -2   7         26.98         86.22        25.22 o                         
   4  -2   7       8828.66       8830.28       159.80 o                         
   5  -2   7        141.95        189.21        38.18 o                         
   6  -2   7       1534.35       1519.70        82.94 o                         
   7  -2   7       1669.44       1756.80        98.32 o                         
   8  -2   7       1046.92       1024.04        95.72 o                         
   9  -2   7         31.57         62.17        66.00 o                         
  10  -2   7         11.34         59.78        86.87 o                         
  11  -2   7        882.45        775.03       136.59 o                         
  12  -2   7         93.02        129.76        95.74 o                         
  13  -2   7        198.03        399.50       136.29 o                         
  14  -2   7         64.47         85.15       136.00 o                         
 -14  -1   7        112.69         89.95       171.21 o                         
 -13  -1   7        203.23        105.58       115.24 o                         
 -12  -1   7         78.80         50.97       104.14 o                         
 -11  -1   7        133.94         59.12        86.15 o                         
 -10  -1   7        674.98        653.49        96.17 o                         
  -9  -1   7       3138.10       3175.35       128.56 o                         
  -8  -1   7        156.92        183.72        45.91 o                         
  -7  -1   7        300.72        313.41        41.80 o                         
  -6  -1   7       7568.83       7177.91       135.26 o                         
  -5  -1   7       8243.25       7968.63       128.80 o                         
  -4  -1   7       1748.91       1596.18        66.22 o                         
  -3  -1   7       1517.20       1496.81        44.02 o                         
  -2  -1   7       7891.59       8059.74       112.20 o                         
  -1  -1   7      24811.49      24229.12       300.59 o                         
   0  -1   7       7271.99       7472.48        98.11 o                         
   1  -1   7       1030.38       1175.56        35.53 o                         
   2  -1   7        613.24        622.32        33.10 o                         
   3  -1   7        219.91        221.30        30.06 o                         
   4  -1   7        248.38        350.37        41.44 o                         
   5  -1   7       1358.32       1470.54        72.85 o                         
   6  -1   7       1100.72       1230.74        73.90 o                         
   7  -1   7        298.31        463.65        59.39 o                         
   8  -1   7        686.18        783.80        96.44 o                         
   9  -1   7        328.74        493.70       126.91 o                         
  10  -1   7        313.49        391.24        84.16 o                         
  11  -1   7         34.05        -16.23        77.54 o                         
  12  -1   7         42.25         65.81       106.96 o                         
  13  -1   7        110.41         70.35       192.15 o                         
  14  -1   7         86.63        475.80       160.56 o                         
 -14   0   7        512.77        352.62       194.90 o                         
 -13   0   7          3.36         43.86       134.55 o                         
 -12   0   7         23.82        171.07       117.22 o                         
 -11   0   7        366.42        333.07       101.31 o                         
 -10   0   7       1560.42       1483.19       132.33 o                         
  -9   0   7         15.56         56.97        73.31 o                         
  -8   0   7        452.53        502.04        59.18 o                         
  -7   0   7       1661.14       1745.53        71.39 o                         
  -6   0   7         39.09         25.56        28.99 o                         
  -5   0   7       3271.36       3470.99        83.73 o                         
  -4   0   7       5922.35       5882.34       110.63 o                         
  -3   0   7       6808.71       6836.03       125.65 o                         
  -2   0   7       4301.23       4103.83        95.04 o                         
  -1   0   7        347.49        418.95        31.53 o                         
   0   0   7       2711.37       2526.80        48.60 o                         
   1   0   7       2615.30       2252.09        56.39 o                         
   2   0   7       7458.71       7254.87       120.77 o                         
   3   0   7         22.82        -10.14        24.03 o                         
   4   0   7        334.27        493.69        37.56 o                         
   5   0   7       1692.34       1694.26        63.48 o                         
   6   0   7         70.66         77.06        37.43 o                         
   7   0   7       3147.18       2761.21        88.63 o                         
   8   0   7         36.32         74.75        58.74 o                         
   9   0   7        238.22        343.46        76.18 o                         
  10   0   7        647.18        652.11        97.62 o                         
  11   0   7       1556.14       1640.86       137.24 o                         
  12   0   7          5.59         63.06       127.54 o                         
  13   0   7        282.20        194.55       154.35 o                         
  14   0   7         55.43         20.93       297.71 o                         
 -14   1   7         97.83        141.99       177.50 o                         
 -13   1   7        215.65        -90.85       128.21 o                         
 -12   1   7         83.70       -129.75       129.75 o                         
 -11   1   7        135.83         94.88       106.72 o                         
 -10   1   7        741.60        606.53       170.43 o                         
  -9   1   7       3115.03       3150.18       179.68 o                         
  -8   1   7        180.56        132.60        88.84 o                         
  -7   1   7        308.31        324.46        51.56 o                         
  -6   1   7       7474.75       7229.42       169.10 o                         
  -5   1   7       7997.56       7604.95       169.74 o                         
  -4   1   7       1742.05       1707.85        63.15 o                         
  -3   1   7       1591.51       1585.26        74.09 o                         
  -2   1   7       7635.33       7721.56       232.06 o                         
  -1   1   7      23844.42      23543.47       368.49 o                         
   0   1   7       7146.23       7419.75       190.62 o                         
   1   1   7       1049.78       1211.39        46.25 o                         
   2   1   7        649.24        670.31        37.66 o                         
   3   1   7        292.74        361.41        38.76 o                         
   4   1   7        265.12        414.41        38.43 o                         
   5   1   7       1392.74       1310.51        59.80 o                         
   6   1   7       1100.64       1128.87        60.80 o                         
   7   1   7        247.50        256.69        49.63 o                         
   8   1   7        668.98        751.93        86.93 o                         
   9   1   7        346.20        400.10        76.92 o                         
  10   1   7        341.18        467.99        92.94 o                         
  11   1   7         25.12        107.78       106.44 o                         
  12   1   7         55.17         -0.96       164.96 o                         
  13   1   7        110.27       -182.19       182.19 o                         
  14   1   7         80.35         91.36       211.06 o                         
 -14   2   7        349.48        180.63       163.49 o                         
 -13   2   7        815.50        635.60       204.43 o                         
 -12   2   7         57.75        -59.17       132.50 o                         
 -11   2   7        281.11        123.68       229.79 o                         
 -10   2   7        798.62        769.89       128.54 o                         
  -9   2   7       2034.65       1865.47       141.48 o                         
  -8   2   7       1725.62       1403.04       138.73 o                         
  -7   2   7        104.77         88.03        47.71 o                         
  -6   2   7        376.27        357.47        49.00 o                         
  -5   2   7       6113.16       5877.29       144.74 o                         
  -4   2   7       4999.22       5084.90       124.11 o                         
  -3   2   7       1595.06       1579.35        78.48 o                         
  -2   2   7      10801.54      10920.63       230.56 o                         
  -1   2   7      10480.60      11043.26       228.14 o                         
   0   2   7       7470.25       7924.16       175.96 o                         
   1   2   7       6743.60       6821.12       154.03 o                         
   2   2   7        676.27        802.72        51.16 o                         
   3   2   7         30.18         70.17        29.08 o                         
   4   2   7       8685.32       8871.69       173.38 o                         
   5   2   7        134.86        143.81        49.36 o                         
   6   2   7       1625.99       1653.82        88.12 o                         
   7   2   7       1770.80       1808.98        90.53 o                         
   8   2   7       1064.26       1112.06       131.17 o                         
   9   2   7         28.58        -82.44        82.44 o                         
  10   2   7         12.95        -45.17        99.69 o                         
  11   2   7        871.75        704.12       186.64 o                         
  12   2   7         98.97        168.27       449.05 o                         
  13   2   7        196.29        377.68       213.36 o                         
  14   2   7         63.64        189.19       238.32 o                         
 -14   3   7        167.37       -156.04       239.10 o                         
 -13   3   7         98.85       -162.21       162.21 o                         
 -12   3   7        110.19        -52.01       215.04 o                         
 -11   3   7        355.79        399.11       136.52 o                         
 -10   3   7        725.14        777.95       139.75 o                         
  -9   3   7        559.12        440.16       117.12 o                         
  -8   3   7       1191.62       1570.13       143.62 o                         
  -7   3   7        151.24        146.28        57.77 o                         
  -6   3   7       1122.31       1212.94        76.56 o                         
  -5   3   7       1995.54       2062.67        88.55 o                         
  -4   3   7        761.10        759.50        58.05 o                         
  -3   3   7       2179.34       2415.12       126.79 o                         
  -2   3   7       1645.76       1722.23       111.30 o                         
  -1   3   7       1603.57       1432.74       107.13 o                         
   0   3   7        325.31        410.01        42.74 o                         
   1   3   7       1195.76       1139.86        70.46 o                         
   2   3   7       2343.99       2479.40        87.23 o                         
   3   3   7       2913.34       3015.11       104.50 o                         
   4   3   7        132.72        164.60        39.23 o                         
   5   3   7       2100.26       2043.86       129.48 o                         
   6   3   7        307.69        314.48       139.14 o                         
   7   3   7       1719.84       1760.69       121.27 o                         
   8   3   7       1102.34       1149.73       109.60 o                         
   9   3   7       1213.20       1110.51       217.17 o                         
  10   3   7        919.22        851.72       130.30 o                         
  11   3   7        205.74        465.73       188.20 o                         
  12   3   7        432.20        684.66       244.92 o                         
  13   3   7        141.76        416.52       263.13 o                         
 -13   4   7         67.02       -161.13       161.13 o                         
 -12   4   7         91.01        -33.35       228.23 o                         
 -11   4   7        250.80        231.43       135.87 o                         
 -10   4   7         75.08        -69.08       107.83 o                         
  -9   4   7        305.34        442.55       119.43 o                         
  -8   4   7       1457.98       1554.15       152.25 o                         
  -7   4   7        931.84        961.38        95.24 o                         
  -6   4   7          9.47         53.14        58.72 o                         
  -5   4   7        222.87        391.45        61.81 o                         
  -4   4   7        244.31        322.71        57.95 o                         
  -3   4   7       1472.88       1285.81       146.33 o                         
  -2   4   7        492.38        489.97        80.54 o                         
  -1   4   7       5906.41       6064.02       200.30 o                         
   0   4   7       1257.97       1366.46        73.31 o                         
   1   4   7       1547.79       1448.49        65.84 o                         
   2   4   7       2642.43       2545.86        90.27 o                         
   3   4   7        224.59        250.11        65.36 o                         
   4   4   7        743.24        934.15       110.48 o                         
   5   4   7       1210.84       1211.81       117.58 o                         
   6   4   7        405.59        471.77        84.23 o                         
   7   4   7        235.71        278.54        80.90 o                         
   8   4   7       2534.39       2450.82       159.21 o                         
   9   4   7        133.60         86.95       164.70 o                         
  10   4   7        301.36         74.50       125.99 o                         
  11   4   7        650.27        628.62       187.57 o                         
  12   4   7        248.19        144.31       187.52 o                         
  13   4   7         35.13        130.70       206.15 o                         
 -12   5   7         31.67        110.78       172.85 o                         
 -11   5   7         60.30        -10.67       131.70 o                         
 -10   5   7        362.53        295.28       135.68 o                         
  -9   5   7        769.14        788.40       143.24 o                         
  -8   5   7        769.58        572.37       125.41 o                         
  -7   5   7          2.80        -44.56        92.80 o                         
  -6   5   7        159.81        138.49        69.56 o                         
  -5   5   7        183.57        290.86        68.49 o                         
  -4   5   7        390.55        330.71        73.43 o                         
  -3   5   7        626.91        896.41       113.42 o                         
  -2   5   7        405.83        547.04        94.76 o                         
  -1   5   7       1794.30       1830.96       109.12 o                         
   0   5   7        184.03        208.88        55.46 o                         
   1   5   7       1943.01       2064.52        91.97 o                         
   2   5   7        149.88        172.29        60.48 o                         
   3   5   7       6015.84       6214.15       189.41 o                         
   4   5   7         87.20        232.14        65.27 o                         
   5   5   7       1495.26       1494.48       138.53 o                         
   6   5   7        318.37        222.46        82.23 o                         
   7   5   7        284.09        436.03       104.41 o                         
   8   5   7         15.92         25.57       103.31 o                         
   9   5   7        174.70        296.87       108.35 o                         
  10   5   7        102.13         30.06       127.96 o                         
  11   5   7         45.77         13.30       173.57 o                         
  12   5   7        274.83          4.78       175.82 o                         
 -11   6   7        157.71        135.41       338.43 o                         
 -10   6   7        120.22        109.39       144.55 o                         
  -9   6   7        608.21        377.30       135.06 o                         
  -8   6   7        140.54        242.30       124.40 o                         
  -7   6   7         28.99        125.17       106.55 o                         
  -6   6   7        188.90        133.62        75.35 o                         
  -5   6   7       1108.42       1175.15       128.98 o                         
  -4   6   7        107.66        129.30       102.39 o                         
  -3   6   7       1432.29       1072.00       228.23 o                         
  -2   6   7        330.64        266.69       115.99 o                         
  -1   6   7        607.31        652.06       102.74 o                         
   0   6   7       1525.77       1369.92       106.61 o                         
   1   6   7         84.86          6.77        65.23 o                         
   2   6   7        345.63        348.51       117.74 o                         
   3   6   7         67.51         85.17        69.41 o                         
   4   6   7        460.76        457.21       107.16 o                         
   5   6   7        378.49        366.92       109.64 o                         
   6   6   7        176.57        110.70       123.01 o                         
   7   6   7        727.36        779.98       117.43 o                         
   8   6   7        959.26       1158.71       137.33 o                         
   9   6   7          0.06       -105.67       168.87 o                         
  10   6   7         89.18        -47.38       161.39 o                         
  11   6   7         96.34          6.45       152.16 o                         
 -10   7   7        453.04         93.32       189.06 o                         
  -9   7   7        362.90        198.10       201.83 o                         
  -8   7   7        366.34         68.83       173.72 o                         
  -7   7   7        111.49         14.81       152.41 o                         
  -6   7   7        311.10        642.49       167.00 o                         
  -5   7   7          8.74         89.67        97.03 o                         
  -4   7   7        244.40        354.86        94.56 o                         
  -3   7   7        195.81        187.78        89.71 o                         
  -2   7   7        875.32        913.23       129.60 o                         
  -1   7   7       1125.46       1405.23       204.62 o                         
   0   7   7        125.19        100.15        89.05 o                         
   1   7   7         56.37         20.92        71.73 o                         
   2   7   7        591.54        737.21       137.43 o                         
   3   7   7       1327.75       1372.74       122.64 o                         
   4   7   7        432.45        337.86       263.87 o                         
   5   7   7         48.49        -48.38        97.25 o                         
   6   7   7         54.40        -39.79       107.75 o                         
   7   7   7          4.81        -19.06       191.13 o                         
   8   7   7        183.36        244.58       111.66 o                         
   9   7   7        321.73        110.23       150.75 o                         
  10   7   7        201.33        245.29       169.57 o                         
  -8   8   7        238.47         75.75       195.63 o                         
  -7   8   7        189.14          8.61       260.84 o                         
  -6   8   7         46.35        194.91       168.03 o                         
  -5   8   7        374.52        362.39       137.60 o                         
  -4   8   7         46.87        -20.51       120.75 o                         
  -3   8   7        287.51        396.33       146.74 o                         
  -2   8   7         39.05        123.45       139.70 o                         
  -1   8   7        465.90        461.95       150.60 o                         
   0   8   7        442.54        264.29       111.80 o                         
   1   8   7        472.20        638.25       130.02 o                         
   2   8   7        576.35        665.25       158.27 o                         
   3   8   7        122.30         35.56       128.32 o                         
   4   8   7        114.65        196.54       138.68 o                         
   5   8   7        169.50        240.01       155.94 o                         
   6   8   7        123.08        -27.90       314.01 o                         
   7   8   7        210.05        258.92       131.62 o                         
   8   8   7         46.41       -154.34       154.34 o                         
  -6   9   7        558.35        494.65       216.12 o                         
  -5   9   7        369.97        253.19       187.04 o                         
  -4   9   7        336.16        388.01       176.57 o                         
  -3   9   7        282.89        397.01       146.05 o                         
  -2   9   7         56.26        -66.29       141.17 o                         
  -1   9   7        694.43        767.98       157.88 o                         
   0   9   7        151.88         58.79       122.48 o                         
   1   9   7        193.53        371.06       185.88 o                         
   2   9   7         64.64        105.20       150.06 o                         
   3   9   7        555.17        576.28       193.98 o                         
   4   9   7        133.53        255.46       159.76 o                         
   5   9   7        114.67        227.67       187.05 o                         
   6   9   7        496.54        363.97       148.50 o                         
  -2  10   7        140.34        274.79       358.61 o                         
  -1  10   7        191.99         19.95       129.61 o                         
   0  10   7        419.29        302.76       148.31 o                         
   1  10   7         11.37         42.36       155.46 o                         
  -2 -10   8        141.25         86.75        81.69 o                         
  -1 -10   8         68.26        -20.21        73.92 o                         
   0 -10   8         30.67          0.70        77.42 o                         
   1 -10   8        296.63        311.41       102.77 o                         
  -6  -9   8        211.27        272.39       126.85 o                         
  -5  -9   8         11.69        -37.45       106.10 o                         
  -4  -9   8         28.71       -103.27       105.64 o                         
  -3  -9   8        118.21          8.72       123.37 o                         
  -2  -9   8        167.55        110.05        69.58 o                         
  -1  -9   8         54.46         73.25        65.39 o                         
   0  -9   8         43.14         12.71        70.70 o                         
   1  -9   8        646.44        732.96       100.43 o                         
   2  -9   8         54.73        148.42        80.81 o                         
   3  -9   8        102.03        237.47       184.30 o                         
   4  -9   8        806.97        683.91       127.17 o                         
   5  -9   8         82.75         65.07        89.75 o                         
   6  -9   8        181.29        179.37        98.27 o                         
  -9  -8   8        351.18        472.84       175.66 o                         
  -8  -8   8        254.52        273.26        96.12 o                         
  -7  -8   8         57.88        -26.28        74.39 o                         
  -6  -8   8        165.09        274.07        74.63 o                         
  -5  -8   8        402.82        343.13       148.01 o                         
  -4  -8   8        358.04         66.91        81.85 o                         
  -3  -8   8        392.56        322.95       103.00 o                         
  -2  -8   8        238.96        239.56        54.56 o                         
  -1  -8   8        119.53         97.61        52.77 o                         
   0  -8   8        254.38        214.17        64.77 o                         
   1  -8   8        287.01        216.53        63.77 o                         
   2  -8   8        586.31        429.97       157.18 o                         
   3  -8   8        405.50        466.56        89.13 o                         
   4  -8   8        402.77        253.31        77.75 o                         
   5  -8   8        518.49        584.86        92.87 o                         
   6  -8   8         33.49         43.16        73.83 o                         
   7  -8   8        140.24        122.29        94.39 o                         
   8  -8   8        261.69        239.55       109.32 o                         
 -10  -7   8         20.84         12.49       108.13 o                         
  -9  -7   8        431.83        346.23       103.59 o                         
  -8  -7   8        136.89        243.50        79.47 o                         
  -7  -7   8        225.17        342.13        92.68 o                         
  -6  -7   8        446.92        414.32        85.04 o                         
  -5  -7   8        236.00        266.73        81.67 o                         
  -4  -7   8        604.44        694.52        83.04 o                         
  -3  -7   8       1426.48       1599.34       104.72 o                         
  -2  -7   8        129.56        130.73        35.50 o                         
  -1  -7   8        192.31        205.59        49.30 o                         
   0  -7   8        333.85        275.88        67.01 o                         
   1  -7   8        497.28        474.87        93.43 o                         
   2  -7   8         67.23         67.06        50.90 o                         
   3  -7   8       1605.15       1596.82        98.44 o                         
   4  -7   8        729.86        682.88       102.35 o                         
   5  -7   8        442.33        552.81        80.13 o                         
   6  -7   8       1133.39       1319.82       140.68 o                         
   7  -7   8         68.10        127.90        84.18 o                         
   8  -7   8        242.60        249.52       100.01 o                         
   9  -7   8          8.62        -39.04        97.34 o                         
  10  -7   8         84.69        -70.92       104.31 o                         
 -11  -6   8        128.65         80.04       147.22 o                         
 -10  -6   8        190.58        156.25        97.87 o                         
  -9  -6   8        227.34        358.06        87.45 o                         
  -8  -6   8       1117.96       1221.39       106.40 o                         
  -7  -6   8        695.85        874.24        91.94 o                         
  -6  -6   8       1536.60       1556.41        97.97 o                         
  -5  -6   8        375.89        391.16        41.40 o                         
  -4  -6   8       2720.37       2737.48       157.64 o                         
  -3  -6   8        922.02        925.67        69.02 o                         
  -2  -6   8       1730.51       1701.64        89.20 o                         
  -1  -6   8        116.56        171.02        33.66 o                         
   0  -6   8        946.20        920.94        63.66 o                         
   1  -6   8       1289.64       1181.80        75.54 o                         
   2  -6   8         86.41         33.03        46.17 o                         
   3  -6   8        182.88        120.43        56.20 o                         
   4  -6   8        411.11        301.36        61.54 o                         
   5  -6   8       1317.85       1351.27       137.87 o                         
   6  -6   8        758.59        818.63        84.97 o                         
   7  -6   8        379.93        441.37       124.14 o                         
   8  -6   8        287.22        141.28       103.94 o                         
   9  -6   8         71.83         46.19        93.91 o                         
  10  -6   8         89.65        262.33       152.05 o                         
  11  -6   8        262.89        372.76       156.98 o                         
 -12  -5   8        885.95        961.57       162.00 o                         
 -11  -5   8        266.27        254.06       166.78 o                         
 -10  -5   8        171.25        126.85        99.08 o                         
  -9  -5   8        168.61        253.31        76.56 o                         
  -8  -5   8        457.70        541.61        80.50 o                         
  -7  -5   8        675.08        895.03        83.95 o                         
  -6  -5   8         80.05         72.39        50.56 o                         
  -5  -5   8        757.65        801.31        60.48 o                         
  -4  -5   8        196.57        228.18        72.67 o                         
  -3  -5   8       1258.92       1341.26        71.13 o                         
  -2  -5   8       1007.61       1006.85        55.44 o                         
  -1  -5   8       1213.21       1253.82        44.51 o                         
   0  -5   8        956.62        906.38        45.51 o                         
   1  -5   8       3612.08       3595.75        84.60 o                         
   2  -5   8       4400.11       4176.41       106.50 o                         
   3  -5   8        925.77        895.91        60.19 o                         
   4  -5   8        618.19        649.35        58.85 o                         
   5  -5   8       1030.17       1003.05        72.84 o                         
   6  -5   8        381.03        432.99        66.72 o                         
   7  -5   8        383.02        414.06        68.75 o                         
   8  -5   8         33.29         15.18        69.90 o                         
   9  -5   8        128.68         24.64        84.21 o                         
  10  -5   8         99.02        -41.06        93.92 o                         
  11  -5   8         91.08         83.33       109.38 o                         
  12  -5   8        138.14        130.52       144.71 o                         
 -13  -4   8         56.46         85.04       127.89 o                         
 -12  -4   8         35.79        -55.54       111.04 o                         
 -11  -4   8         56.58        -44.81        97.92 o                         
 -10  -4   8          3.59         -6.91        77.41 o                         
  -9  -4   8        874.10        770.86        97.44 o                         
  -8  -4   8        149.73        209.20        64.94 o                         
  -7  -4   8        373.53        548.23        68.74 o                         
  -6  -4   8       1837.44       1900.33        85.14 o                         
  -5  -4   8        480.36        485.10        41.57 o                         
  -4  -4   8       1676.89       1660.78        49.11 o                         
  -3  -4   8         42.52         53.57        27.91 o                         
  -2  -4   8       3951.35       3700.02        79.68 o                         
  -1  -4   8       1607.50       1662.72        64.59 o                         
   0  -4   8       7535.53       7515.61       116.95 o                         
   1  -4   8       1025.82       1007.53        46.15 o                         
   2  -4   8       1674.43       1608.15        57.83 o                         
   3  -4   8        713.91        718.28        44.18 o                         
   4  -4   8        401.22        438.91        42.20 o                         
   5  -4   8         12.36         67.67        41.68 o                         
   6  -4   8        330.21        371.06        57.81 o                         
   7  -4   8        120.08         69.80        59.77 o                         
   8  -4   8        122.78        206.28        63.26 o                         
   9  -4   8        322.74        313.12        77.26 o                         
  10  -4   8         86.47        144.90        92.17 o                         
  11  -4   8        655.66        900.55       124.38 o                         
  12  -4   8         64.12        144.49       100.53 o                         
  13  -4   8        184.60        205.08       137.45 o                         
 -14  -3   8         47.40       -102.28       175.34 o                         
 -13  -3   8         28.61         33.79       153.16 o                         
 -12  -3   8        185.46        225.09       125.66 o                         
 -11  -3   8        376.70        427.10       118.86 o                         
 -10  -3   8        687.42        869.45       129.90 o                         
  -9  -3   8        240.79        209.16        74.13 o                         
  -8  -3   8        285.59        233.42        62.08 o                         
  -7  -3   8       1592.48       1672.13        81.11 o                         
  -6  -3   8        551.07        581.92        42.77 o                         
  -5  -3   8       3713.93       3673.30        81.51 o                         
  -4  -3   8         34.77         80.62        23.61 o                         
  -3  -3   8       6809.76       6674.18       100.99 o                         
  -2  -3   8       1946.67       2038.48        58.55 o                         
  -1  -3   8        307.66        287.41        30.39 o                         
   0  -3   8        675.78        643.57        32.12 o                         
   1  -3   8        819.16        757.39        34.70 o                         
   2  -3   8       2922.37       2849.09        61.83 o                         
   3  -3   8       2367.40       2452.71        65.00 o                         
   4  -3   8       2183.42       2272.48        70.85 o                         
   5  -3   8        588.17        580.37        55.46 o                         
   6  -3   8       2515.88       2418.06       101.04 o                         
   7  -3   8        197.56        244.12        58.11 o                         
   8  -3   8        329.44        529.11        73.16 o                         
   9  -3   8        106.79        257.42        76.79 o                         
  10  -3   8        613.92        819.41       108.50 o                         
  11  -3   8         18.23        -21.08        85.67 o                         
  12  -3   8         84.43        -29.88        96.75 o                         
  13  -3   8        539.80        363.98       143.55 o                         
 -14  -2   8        547.37        737.16       179.13 o                         
 -13  -2   8         32.70         77.55       114.88 o                         
 -12  -2   8        359.04        514.41       159.16 o                         
 -11  -2   8        637.34        686.73       124.37 o                         
 -10  -2   8        344.91        353.66        96.81 o                         
  -9  -2   8        209.15        258.80        64.87 o                         
  -8  -2   8        736.26        918.87        74.91 o                         
  -7  -2   8        152.64        187.73        41.26 o                         
  -6  -2   8       3769.72       3696.40        91.27 o                         
  -5  -2   8        610.62        718.54        42.36 o                         
  -4  -2   8       7456.99       7023.74       115.07 o                         
  -3  -2   8       1525.91       1532.33        41.75 o                         
  -2  -2   8      11544.04      11439.66       149.76 o                         
  -1  -2   8       2497.98       2643.41        49.61 o                         
   0  -2   8      13144.45      13581.12       184.62 o                         
   1  -2   8       2459.72       2319.46        47.59 o                         
   2  -2   8       5226.19       4979.45        82.26 o                         
   3  -2   8       3777.61       3965.94        79.72 o                         
   4  -2   8         70.27         92.71        28.34 o                         
   5  -2   8       2898.19       2843.60        94.04 o                         
   6  -2   8       1920.52       1916.68        89.36 o                         
   7  -2   8        603.43        628.38        69.56 o                         
   8  -2   8        652.39        666.23       120.86 o                         
   9  -2   8        247.70        305.81        80.49 o                         
  10  -2   8        151.24        200.12        79.79 o                         
  11  -2   8        387.51        382.66        99.59 o                         
  12  -2   8        146.71        149.83       116.66 o                         
  13  -2   8        204.48        298.57       127.94 o                         
  14  -2   8        276.10        254.70       162.53 o                         
 -14  -1   8        176.21         16.67       137.83 o                         
 -13  -1   8        464.88        259.19       250.32 o                         
 -12  -1   8        243.96        210.82       113.00 o                         
 -11  -1   8       1064.45       1508.13       200.64 o                         
 -10  -1   8        981.50       1118.40       127.90 o                         
  -9  -1   8        182.04        313.75        77.99 o                         
  -8  -1   8       1519.54       1480.86        76.80 o                         
  -7  -1   8       3165.11       3202.33        89.36 o                         
  -6  -1   8       1954.37       2037.17        72.61 o                         
  -5  -1   8       1321.61       1336.77        50.83 o                         
  -4  -1   8        116.02        127.81        25.63 o                         
  -3  -1   8       3452.34       3358.60        65.36 o                         
  -2  -1   8       4247.45       4346.40        71.10 o                         
  -1  -1   8       4695.12       4572.85        78.49 o                         
   0  -1   8        319.47        382.06        24.56 o                         
   1  -1   8       6547.61       6199.77        98.94 o                         
   2  -1   8      22723.06      22583.87       310.90 o                         
   3  -1   8        736.78        838.79        45.61 o                         
   4  -1   8        300.72        304.85        36.03 o                         
   5  -1   8       2811.79       2951.26        93.98 o                         
   6  -1   8        929.21        891.62        65.25 o                         
   7  -1   8        613.40        597.63        63.90 o                         
   8  -1   8       1260.42       1520.35       108.23 o                         
   9  -1   8        237.21        231.37        75.15 o                         
  10  -1   8       1895.57       2393.02       147.74 o                         
  11  -1   8        140.25        189.49        88.04 o                         
  12  -1   8         42.61         68.34        95.35 o                         
  13  -1   8         41.21         68.93       303.32 o                         
  14  -1   8        115.60         98.92       164.50 o                         
 -14   0   8        442.31        612.38       212.81 o                         
 -13   0   8        212.80        315.25       142.89 o                         
 -12   0   8        236.23        109.14       266.87 o                         
 -11   0   8        277.16        291.92       100.93 o                         
 -10   0   8        491.51        358.73       107.56 o                         
  -9   0   8         64.03         59.66        60.61 o                         
  -8   0   8          1.26         51.20        40.83 o                         
  -7   0   8        127.42        146.92        36.29 o                         
  -6   0   8       4070.81       3773.77        93.10 o                         
  -5   0   8       2941.08       2713.99        70.55 o                         
  -4   0   8        834.80        917.04        50.79 o                         
  -3   0   8       2251.49       2412.72        58.36 o                         
  -2   0   8       4014.85       4002.48        87.24 o                         
  -1   0   8        243.79        251.72        24.49 o                         
   0   0   8        541.02        562.00        30.73 o                         
   1   0   8       5645.02       5526.28        96.31 o                         
   2   0   8          0.57         18.57        23.32 o                         
   3   0   8        231.57        339.66        30.89 o                         
   4   0   8       2521.89       2728.72        65.89 o                         
   5   0   8       5021.96       5210.92       111.86 o                         
   6   0   8       1022.64       1000.42        56.60 o                         
   7   0   8        888.26        848.75        97.13 o                         
   8   0   8       2829.72       2751.44       135.86 o                         
   9   0   8       1649.77       1895.33       123.15 o                         
  10   0   8          2.02        -69.79        69.79 o                         
  11   0   8        194.27        139.22        87.78 o                         
  12   0   8          3.83          4.04       128.05 o                         
  13   0   8         46.50       -180.11       180.11 o                         
  14   0   8         73.57         53.44       161.86 o                         
 -14   1   8        177.15        230.24       152.26 o                         
 -13   1   8        457.18        145.83       210.56 o                         
 -12   1   8        243.76        361.88       246.83 o                         
 -11   1   8       1070.51       1080.98       162.07 o                         
 -10   1   8        973.14       1126.90       209.07 o                         
  -9   1   8        184.01        201.49        79.32 o                         
  -8   1   8       1448.29       1497.65       113.03 o                         
  -7   1   8       3138.11       3132.64       108.11 o                         
  -6   1   8       1938.71       1774.13        98.38 o                         
  -5   1   8       1305.09       1321.29        69.14 o                         
  -4   1   8        119.68        117.87        26.97 o                         
  -3   1   8       3574.81       3352.81       128.46 o                         
  -2   1   8       4387.39       4526.48       104.10 o                         
  -1   1   8       4730.01       4739.52       101.03 o                         
   0   1   8        301.92        393.26        44.76 o                         
   1   1   8       6420.65       6437.69       117.09 o                         
   2   1   8      23042.53      22982.49       357.59 o                         
   3   1   8        801.47        801.61        38.13 o                         
   4   1   8        319.95        287.16        49.23 o                         
   5   1   8       2755.17       2883.00       139.66 o                         
   6   1   8        991.40        943.85        58.45 o                         
   7   1   8        618.92        509.47        57.68 o                         
   8   1   8       1239.33       1495.33       132.31 o                         
   9   1   8        254.13        334.74       124.91 o                         
  10   1   8       1898.52       2059.19       147.31 o                         
  11   1   8        143.13        338.22       114.97 o                         
  12   1   8         33.95         -1.16       155.26 o                         
  13   1   8         46.08          1.93       342.70 o                         
  14   1   8        126.54        206.49       491.36 o                         
 -14   2   8        549.83        465.12       187.67 o                         
 -13   2   8         34.34        -31.92       168.97 o                         
 -12   2   8        349.45        165.90       279.43 o                         
 -11   2   8        683.30        715.09       172.06 o                         
 -10   2   8        336.06        397.98       110.39 o                         
  -9   2   8        210.63        280.54       109.11 o                         
  -8   2   8        844.40        813.23       115.97 o                         
  -7   2   8        149.98        191.39        57.87 o                         
  -6   2   8       3715.90       3553.90       112.73 o                         
  -5   2   8        613.88        618.68        52.00 o                         
  -4   2   8       7225.12       6841.02       154.52 o                         
  -3   2   8       1439.23       1409.52        75.28 o                         
  -2   2   8      11555.06      11304.66       239.55 o                         
  -1   2   8       2476.22       2667.40       102.63 o                         
   0   2   8      13456.92      14154.64       285.43 o                         
   1   2   8       2429.39       2376.89        83.21 o                         
   2   2   8       5318.74       4957.04       125.38 o                         
   3   2   8       3804.47       4084.92       119.29 o                         
   4   2   8         79.21        104.50        43.74 o                         
   5   2   8       2844.83       2855.60        92.91 o                         
   6   2   8       1892.60       2041.25       111.71 o                         
   7   2   8        607.05        693.40        72.59 o                         
   8   2   8        667.96        809.83        78.79 o                         
   9   2   8        212.25        246.55        94.42 o                         
  10   2   8        140.48        247.13       105.51 o                         
  11   2   8        367.38        279.24       158.25 o                         
  12   2   8        151.18        496.24       194.03 o                         
  13   2   8        226.82         94.08       334.94 o                         
 -14   3   8         37.28        270.69       204.33 o                         
 -13   3   8         25.65        104.21       175.40 o                         
 -12   3   8        191.56        218.73       173.97 o                         
 -11   3   8        367.08        322.89       123.82 o                         
 -10   3   8        655.59        535.55       133.51 o                         
  -9   3   8        221.07        307.29       122.04 o                         
  -8   3   8        312.67        286.00       123.60 o                         
  -7   3   8       1496.81       1596.55       103.53 o                         
  -6   3   8        557.78        667.98        61.39 o                         
  -5   3   8       3790.88       3771.11       115.93 o                         
  -4   3   8         33.77         18.49        36.19 o                         
  -3   3   8       6688.98       6555.31       171.35 o                         
  -2   3   8       1887.05       1856.17       114.02 o                         
  -1   3   8        339.37        419.20        53.54 o                         
   0   3   8        569.19        613.23        82.79 o                         
   1   3   8        881.13        917.06        66.87 o                         
   2   3   8       3059.37       2861.54        95.66 o                         
   3   3   8       2388.39       2614.11       111.40 o                         
   4   3   8       2261.70       2437.40        73.89 o                         
   5   3   8        600.76        700.71        85.55 o                         
   6   3   8       2524.63       2587.34       127.87 o                         
   7   3   8        197.34        215.57       109.20 o                         
   8   3   8        319.06        365.77        83.55 o                         
   9   3   8        120.12        113.40        78.59 o                         
  10   3   8        581.23        611.84       125.77 o                         
  11   3   8         16.27       -250.32       250.32 o                         
  12   3   8         83.49        -64.33       167.28 o                         
  13   3   8        555.03       1124.70       576.75 o                         
 -13   4   8         62.66        268.92       189.39 o                         
 -12   4   8         31.07         94.50       172.30 o                         
 -11   4   8         54.66        -46.70       120.79 o                         
 -10   4   8          3.99        -69.79       107.65 o                         
  -9   4   8        834.13        829.19       136.09 o                         
  -8   4   8        133.60        355.65       122.60 o                         
  -7   4   8        367.64        275.21        94.43 o                         
  -6   4   8       1793.19       1817.28       149.12 o                         
  -5   4   8        469.59        611.13       121.30 o                         
  -4   4   8       1696.23       1669.14        93.54 o                         
  -3   4   8         35.74         35.82        61.47 o                         
  -2   4   8       3869.22       3990.89       170.37 o                         
  -1   4   8       1560.04       1591.64        90.01 o                         
   0   4   8       7542.23       7647.69       184.09 o                         
   1   4   8        996.29       1059.19        68.09 o                         
   2   4   8       1652.18       1625.17        84.74 o                         
   3   4   8        696.78        693.67        72.01 o                         
   4   4   8        359.37        389.98        59.54 o                         
   5   4   8         26.46         26.94       127.66 o                         
   6   4   8        305.29        273.22        79.38 o                         
   7   4   8        119.41         54.84        74.57 o                         
   8   4   8        119.39        -17.31        75.72 o                         
   9   4   8        339.90        343.30        96.37 o                         
  10   4   8         85.05         56.09        87.66 o                         
  11   4   8        639.21        954.31       216.14 o                         
  12   4   8         59.52        403.06       207.46 o                         
  13   4   8        201.81        -31.15       176.87 o                         
 -12   5   8        868.47        448.76       183.86 o                         
 -11   5   8        287.91        307.03       150.76 o                         
 -10   5   8        162.50        240.24       132.10 o                         
  -9   5   8        174.36        294.41       123.44 o                         
  -8   5   8        465.39        531.68       120.72 o                         
  -7   5   8        679.85        664.26       127.49 o                         
  -6   5   8         75.91        111.04        91.32 o                         
  -5   5   8        699.48        955.61        88.65 o                         
  -4   5   8        196.51        173.70        62.68 o                         
  -3   5   8       1312.84       1562.40       281.02 o                         
  -2   5   8       1038.98       1080.02       113.95 o                         
  -1   5   8       1200.12       1272.08        94.94 o                         
   0   5   8        989.64       1093.05        75.17 o                         
   1   5   8       3575.04       3554.48       127.13 o                         
   2   5   8       4413.79       4116.24       156.25 o                         
   3   5   8        950.62        932.80       145.65 o                         
   4   5   8        623.59        705.55        86.72 o                         
   5   5   8       1020.80        874.56       116.18 o                         
   6   5   8        374.92        399.36       133.20 o                         
   7   5   8        398.63        416.88        97.51 o                         
   8   5   8         29.65        -80.25        80.25 o                         
   9   5   8        133.89         96.38        96.32 o                         
  10   5   8         85.32        199.65       138.10 o                         
  11   5   8         81.59       -162.55       162.55 o                         
  12   5   8        132.11        -65.00       199.71 o                         
 -11   6   8        128.53        122.14       193.95 o                         
 -10   6   8        203.26        110.24       180.01 o                         
  -9   6   8        239.81        236.46       249.93 o                         
  -8   6   8       1195.42       1245.36       225.09 o                         
  -7   6   8        697.88        668.44       166.18 o                         
  -6   6   8       1621.99       1640.55       184.33 o                         
  -5   6   8        399.33        409.56       126.71 o                         
  -4   6   8       2651.12       2215.10       210.38 o                         
  -3   6   8        877.45        603.89       207.27 o                         
  -2   6   8       1760.11       1985.98       185.78 o                         
  -1   6   8        108.71        238.61        86.41 o                         
   0   6   8        928.47       1045.73       161.11 o                         
   1   6   8       1293.90       1337.39       112.44 o                         
   2   6   8         98.70        256.49        77.12 o                         
   3   6   8        196.69        145.95        70.76 o                         
   4   6   8        434.65        431.97       146.63 o                         
   5   6   8       1408.34       1406.95       148.82 o                         
   6   6   8        738.78        706.29       152.77 o                         
   7   6   8        367.82        501.67       130.93 o                         
   8   6   8        315.33        359.32       108.17 o                         
   9   6   8         54.76        137.98       111.31 o                         
  10   6   8         99.62         96.32       141.67 o                         
  11   6   8        268.61        224.11       238.67 o                         
 -10   7   8         20.54         76.08       166.23 o                         
  -9   7   8        454.47        214.73       230.52 o                         
  -8   7   8        148.36        119.35       220.08 o                         
  -7   7   8        232.90        273.78       149.93 o                         
  -6   7   8        457.89        474.87       154.28 o                         
  -5   7   8        225.32         83.34        92.81 o                         
  -4   7   8        594.09        479.52       103.75 o                         
  -3   7   8       1445.53       1342.51       144.25 o                         
  -2   7   8        120.03        103.13        78.17 o                         
  -1   7   8        189.36         73.78       102.29 o                         
   0   7   8        315.98        433.08       110.50 o                         
   1   7   8        528.96        447.70        93.57 o                         
   2   7   8         46.54         14.55        73.10 o                         
   3   7   8       1606.76       1808.18       138.79 o                         
   4   7   8        770.23        747.18       126.73 o                         
   5   7   8        420.29        280.36       110.68 o                         
   6   7   8       1087.05       1170.22       161.89 o                         
   7   7   8         66.83        145.91       103.76 o                         
   8   7   8        270.76         50.14       100.09 o                         
   9   7   8          7.28        -16.17       136.05 o                         
  10   7   8         89.63         65.11       155.51 o                         
  -8   8   8        243.56        -51.59       183.52 o                         
  -7   8   8         52.58        114.98       181.70 o                         
  -6   8   8        157.94        458.26       171.33 o                         
  -5   8   8        392.93        149.12       149.82 o                         
  -4   8   8        379.09        327.61       116.39 o                         
  -3   8   8        389.46        215.91       131.49 o                         
  -2   8   8        225.06         56.86       128.86 o                         
  -1   8   8        109.01        -28.62       176.61 o                         
   0   8   8        234.69        128.31       154.93 o                         
   1   8   8        250.63        256.48       110.50 o                         
   2   8   8        546.79        475.52       121.05 o                         
   3   8   8        428.58         24.07       135.30 o                         
   4   8   8        405.98        360.42       153.36 o                         
   5   8   8        523.72        586.12       258.08 o                         
   6   8   8         40.00        196.19       157.77 o                         
   7   8   8        139.18         22.26       119.26 o                         
   8   8   8        270.51       -137.29       148.09 o                         
  -6   9   8        199.74        232.71       320.96 o                         
  -5   9   8          9.91       -243.76       279.47 o                         
  -4   9   8         26.99         70.55       190.19 o                         
  -3   9   8        117.43        -62.04       117.03 o                         
  -2   9   8        159.72         42.77       151.79 o                         
  -1   9   8         56.06         31.33       119.60 o                         
   0   9   8         48.10        104.45       125.04 o                         
   1   9   8        633.00        600.92       146.24 o                         
   2   9   8         62.99        213.50       246.83 o                         
   3   9   8         88.52        -60.48       157.96 o                         
   4   9   8        800.23        470.03       179.80 o                         
   5   9   8         79.88         97.13       163.69 o                         
   6   9   8        172.77         85.98       131.69 o                         
  -1  10   8         58.89         76.57       148.07 o                         
   0  10   8         24.82       -107.73       133.56 o                         
   1  10   8        308.75        -24.28       246.86 o                         
  -1 -10   9        444.33        427.51        94.21 o                         
   0 -10   9        101.77         32.08        80.61 o                         
   1 -10   9        527.76        439.94       101.27 o                         
  -6  -9   9        224.58        373.59       220.04 o                         
  -5  -9   9        121.43        275.09       127.47 o                         
  -4  -9   9        105.60        142.46       119.98 o                         
  -3  -9   9        177.49        284.24       117.70 o                         
  -2  -9   9        148.62        215.56        72.95 o                         
  -1  -9   9         27.48          5.19        66.60 o                         
   0  -9   9       1389.12       1324.57       119.09 o                         
   1  -9   9        148.98        133.36        98.83 o                         
   2  -9   9        657.84        739.77       103.38 o                         
   3  -9   9         49.57         20.78        91.66 o                         
   4  -9   9        125.55        138.29        91.16 o                         
   5  -9   9        270.72        212.86        98.20 o                         
   6  -9   9          2.36        -48.97        90.98 o                         
  -8  -8   9         14.85        -71.53        80.09 o                         
  -7  -8   9        300.67        320.02       125.72 o                         
  -6  -8   9         18.55        -45.90        61.07 o                         
  -5  -8   9         92.34        319.33        98.41 o                         
  -4  -8   9        572.86        609.24       106.78 o                         
  -3  -8   9        282.26        315.82        82.88 o                         
  -2  -8   9        506.05        533.06        63.50 o                         
  -1  -8   9       1090.21        930.91        81.93 o                         
   0  -8   9         44.47         -2.09        55.69 o                         
   1  -8   9          7.50        119.24        65.02 o                         
   2  -8   9        416.50        217.26        74.77 o                         
   3  -8   9        219.32        289.58       113.84 o                         
   4  -8   9        159.58        125.56        74.60 o                         
   5  -8   9        199.62        142.11        80.00 o                         
   6  -8   9        151.01        246.56       143.26 o                         
   7  -8   9        242.80        218.02       116.86 o                         
   8  -8   9        162.10         87.56       100.01 o                         
 -10  -7   9        160.28        182.86       111.76 o                         
  -9  -7   9        222.68        200.44        85.88 o                         
  -8  -7   9         11.75        -66.59        66.59 o                         
  -7  -7   9        407.07        482.31       112.24 o                         
  -6  -7   9        320.81        302.39        68.73 o                         
  -5  -7   9        280.20        294.80        80.89 o                         
  -4  -7   9       1957.88       1814.51       118.13 o                         
  -3  -7   9        477.27        537.73        74.44 o                         
  -2  -7   9        513.23        439.36        85.32 o                         
  -1  -7   9        158.49        186.03        53.57 o                         
   0  -7   9       1048.11       1163.31        80.32 o                         
   1  -7   9        182.86        170.14        56.71 o                         
   2  -7   9        961.73        687.06        72.51 o                         
   3  -7   9        464.20        494.45        68.11 o                         
   4  -7   9        756.25        908.40        88.26 o                         
   5  -7   9        158.81         92.44        70.55 o                         
   6  -7   9         12.86        -12.02        74.15 o                         
   7  -7   9        897.79        932.85       121.94 o                         
   8  -7   9        147.38        145.06        98.69 o                         
   9  -7   9         14.90        103.60       124.58 o                         
  10  -7   9         33.06         82.70       111.05 o                         
 -11  -6   9        185.89         48.44       162.80 o                         
 -10  -6   9        850.77        862.47       125.42 o                         
  -9  -6   9        818.52       1125.88       115.34 o                         
  -8  -6   9        640.79        874.87       109.75 o                         
  -7  -6   9        659.63        690.68        83.23 o                         
  -6  -6   9        731.39        837.45        77.83 o                         
  -5  -6   9         43.69         54.14        31.51 o                         
  -4  -6   9        950.16       1080.82        81.05 o                         
  -3  -6   9        294.20        333.00        53.84 o                         
  -2  -6   9        416.59        393.72        58.11 o                         
  -1  -6   9       2149.00       2018.21        70.66 o                         
   0  -6   9       1478.85       1394.88        67.30 o                         
   1  -6   9        257.96        250.03        49.41 o                         
   2  -6   9        109.54        119.89        47.29 o                         
   3  -6   9       1652.72       1533.63        91.99 o                         
   4  -6   9         71.29         -3.52        52.48 o                         
   5  -6   9       1096.39       1062.28        88.60 o                         
   6  -6   9        223.90        227.61        72.43 o                         
   7  -6   9        446.65        413.68        83.75 o                         
   8  -6   9        998.50       1085.26       135.44 o                         
   9  -6   9         23.53        128.84       161.11 o                         
  10  -6   9         27.51        -33.21       120.99 o                         
  11  -6   9          9.79        -51.35       132.30 o                         
 -12  -5   9        106.65        105.97       119.51 o                         
 -11  -5   9        755.60       1121.16       147.60 o                         
 -10  -5   9         99.77        166.38        87.30 o                         
  -9  -5   9        564.01        615.43        90.35 o                         
  -8  -5   9         49.96        120.31        66.73 o                         
  -7  -5   9        325.74        315.44        65.87 o                         
  -6  -5   9        424.66        511.87        59.61 o                         
  -5  -5   9        187.64        219.00        50.03 o                         
  -4  -5   9       1025.01       1126.95        73.56 o                         
  -3  -5   9        210.50        186.62        46.26 o                         
  -2  -5   9         41.95         17.71        33.42 o                         
  -1  -5   9       1703.14       1703.24        67.22 o                         
   0  -5   9       1520.57       1497.19        56.79 o                         
   1  -5   9       1834.21       1745.44        67.53 o                         
   2  -5   9       1142.36       1144.26        68.13 o                         
   3  -5   9       1899.31       1962.06        91.37 o                         
   4  -5   9         65.46         92.58        49.21 o                         
   5  -5   9        719.96        741.08        73.74 o                         
   6  -5   9       1055.09        947.56       112.13 o                         
   7  -5   9       1240.63       1229.83       105.39 o                         
   8  -5   9        488.28        503.82       104.70 o                         
   9  -5   9         52.26         99.63        79.40 o                         
  10  -5   9         80.17        157.31       101.23 o                         
  11  -5   9        144.49         63.74       274.96 o                         
  12  -5   9         23.72          2.38       142.33 o                         
 -13  -4   9         95.64        115.76       131.97 o                         
 -12  -4   9        140.27        265.18       132.79 o                         
 -11  -4   9        239.31        118.83       115.18 o                         
 -10  -4   9        396.72        490.43       111.03 o                         
  -9  -4   9        890.55        989.39       108.20 o                         
  -8  -4   9       1156.17       1228.48        95.33 o                         
  -7  -4   9        737.85        880.14        78.13 o                         
  -6  -4   9       1821.74       1918.25        86.78 o                         
  -5  -4   9        128.55         86.76        42.67 o                         
  -4  -4   9        281.95        290.38        30.25 o                         
  -3  -4   9       1109.35       1101.36        52.22 o                         
  -2  -4   9         86.17         77.31        27.68 o                         
  -1  -4   9       1184.95       1237.90        53.68 o                         
   0  -4   9        370.88        401.28        29.80 o                         
   1  -4   9        419.36        434.92        34.00 o                         
   2  -4   9       1393.98       1492.25        59.28 o                         
   3  -4   9       1748.59       1765.25        61.84 o                         
   4  -4   9         51.58         -0.79        34.86 o                         
   5  -4   9       1572.53       1723.01        82.05 o                         
   6  -4   9        203.04        304.22        56.09 o                         
   7  -4   9        914.34        780.00        85.98 o                         
   8  -4   9       1014.87       1214.17        96.36 o                         
   9  -4   9        240.38        214.22        72.94 o                         
  10  -4   9        100.06         31.00        80.57 o                         
  11  -4   9        306.71        337.59       111.14 o                         
  12  -4   9        325.73        357.81       112.04 o                         
  13  -4   9         18.87        138.81       145.00 o                         
 -14  -3   9         62.91       -170.97       170.97 o                         
 -13  -3   9        147.89         14.13       130.81 o                         
 -12  -3   9         76.96        182.34       113.43 o                         
 -11  -3   9        494.47        668.26       127.07 o                         
 -10  -3   9         36.94         30.70        91.36 o                         
  -9  -3   9       1339.32       1568.25       119.67 o                         
  -8  -3   9        175.92        169.81        59.43 o                         
  -7  -3   9         43.72         23.78        37.03 o                         
  -6  -3   9        394.78        439.97        44.33 o                         
  -5  -3   9       2726.77       2851.79        78.49 o                         
  -4  -3   9       4309.12       4215.14        83.49 o                         
  -3  -3   9        843.84        836.12        32.84 o                         
  -2  -3   9       8967.06       8867.77       140.53 o                         
  -1  -3   9       1964.36       2195.54        59.88 o                         
   0  -3   9       1135.40       1259.81        43.05 o                         
   1  -3   9       3374.14       3221.97        63.52 o                         
   2  -3   9       1019.45       1001.89        41.25 o                         
   3  -3   9         85.75        126.28        27.65 o                         
   4  -3   9       4307.93       4081.82       101.86 o                         
   5  -3   9       1004.09       1105.95        70.17 o                         
   6  -3   9       3098.71       3056.33       111.54 o                         
   7  -3   9       1142.04       1140.55        83.39 o                         
   8  -3   9        927.22       1010.06        86.64 o                         
   9  -3   9        259.34        358.67        82.63 o                         
  10  -3   9        592.83        567.69       110.02 o                         
  11  -3   9        135.69        259.57        99.51 o                         
  12  -3   9          0.06         30.47        96.44 o                         
  13  -3   9        246.61        436.01       144.36 o                         
 -14  -2   9        294.90        240.81       180.31 o                         
 -13  -2   9        266.94        309.60       128.64 o                         
 -12  -2   9        515.08        286.53       160.54 o                         
 -11  -2   9        222.29        217.55       148.56 o                         
 -10  -2   9        408.65        405.63       132.53 o                         
  -9  -2   9        160.51         92.71        64.03 o                         
  -8  -2   9       1807.55       1828.87        92.79 o                         
  -7  -2   9        574.39        697.89        53.58 o                         
  -6  -2   9          3.22         29.48        28.12 o                         
  -5  -2   9       4155.22       4140.10        86.07 o                         
  -4  -2   9       2159.46       2101.11        57.28 o                         
  -3  -2   9       6159.74       6210.00        94.74 o                         
  -2  -2   9       4516.88       4373.19        81.21 o                         
  -1  -2   9      21840.87      21315.36       262.02 o                         
   0  -2   9       2057.75       1965.63        47.40 o                         
   1  -2   9       1023.08       1077.33        34.11 o                         
   2  -2   9       1818.70       1798.67        49.26 o                         
   3  -2   9       5401.71       5469.49        96.98 o                         
   4  -2   9       1229.50       1382.16        60.23 o                         
   5  -2   9       5519.50       5321.71       131.64 o                         
   6  -2   9         43.39        137.60        46.59 o                         
   7  -2   9        987.05       1216.93        84.87 o                         
   8  -2   9       2165.19       2401.58       115.85 o                         
   9  -2   9       1001.31       1160.85       108.89 o                         
  10  -2   9        277.95        457.24        90.42 o                         
  11  -2   9        398.58        304.90       131.04 o                         
  12  -2   9        267.80        471.23       110.32 o                         
  13  -2   9          1.39        -39.22       140.85 o                         
 -14  -1   9         88.17         45.74       146.69 o                         
 -13  -1   9        282.65         75.09       201.84 o                         
 -12  -1   9        142.32        346.97       117.48 o                         
 -11  -1   9        696.74        884.64       117.46 o                         
 -10  -1   9        874.43       1150.93       139.74 o                         
  -9  -1   9       2871.88       2671.18       141.76 o                         
  -8  -1   9       1121.83       1210.81        72.61 o                         
  -7  -1   9       1870.92       2115.98        75.99 o                         
  -6  -1   9       1590.95       1503.39        62.60 o                         
  -5  -1   9       1342.57       1291.46        50.63 o                         
  -4  -1   9       1479.50       1316.07        48.32 o                         
  -3  -1   9       3156.65       3218.99       106.35 o                         
  -2  -1   9      21266.18      20429.31       262.03 o                         
  -1  -1   9       3509.18       3549.51        66.26 o                         
   0  -1   9       5781.13       5279.45        86.82 o                         
   1  -1   9       1386.89       1263.29        38.37 o                         
   2  -1   9       4961.92       4968.85        89.20 o                         
   3  -1   9        459.39        589.57        38.78 o                         
   4  -1   9        633.78        594.51        44.39 o                         
   5  -1   9        926.95        883.29        60.93 o                         
   6  -1   9       1218.50       1212.25        75.28 o                         
   7  -1   9        277.34        237.92        54.95 o                         
   8  -1   9        795.68        746.23       101.41 o                         
   9  -1   9        232.72        236.39        76.54 o                         
  10  -1   9        288.05        207.08        80.34 o                         
  11  -1   9       2094.87       2245.99       154.81 o                         
  12  -1   9         44.80        135.26        94.64 o                         
  13  -1   9        872.98        694.76       260.90 o                         
  14  -1   9         18.10        238.81       175.33 o                         
 -14   0   9          8.14         25.36       179.61 o                         
 -13   0   9         17.47         -3.64       131.18 o                         
 -12   0   9        157.16        108.36       102.76 o                         
 -11   0   9        194.71        243.51       118.43 o                         
 -10   0   9        287.86        361.56        95.35 o                         
  -9   0   9        320.47        356.04        69.11 o                         
  -8   0   9         31.19         35.36        44.53 o                         
  -7   0   9        948.30        890.06        57.73 o                         
  -6   0   9       1399.98       1364.31        72.40 o                         
  -5   0   9        874.10        775.54        47.09 o                         
  -4   0   9       5828.84       6031.69       113.50 o                         
  -3   0   9      17660.51      17500.87       288.42 o                         
  -2   0   9       1165.18       1153.01        49.81 o                         
  -1   0   9        129.98         18.13        22.58 o                         
   0   0   9       1608.54       1841.03        56.00 o                         
   1   0   9       1130.62       1024.89        42.72 o                         
   2   0   9      23483.41      23076.00       335.68 o                         
   3   0   9      18003.41      16831.05       256.64 o                         
   4   0   9        454.85        471.81        39.49 o                         
   5   0   9       3057.43       3127.92       107.49 o                         
   6   0   9        128.05         32.12        33.88 o                         
   7   0   9        749.65        726.71        55.03 o                         
   8   0   9         61.15         -9.50        66.24 o                         
   9   0   9        760.61        610.65        87.24 o                         
  10   0   9        585.06        334.88        90.15 o                         
  11   0   9          1.26        -64.62        84.33 o                         
  12   0   9        223.23         68.26       156.96 o                         
  13   0   9        113.37         50.45       182.18 o                         
  14   0   9          5.86        303.13       186.27 o                         
 -14   1   9         95.68         -5.46       189.91 o                         
 -13   1   9        321.46        -86.29       130.75 o                         
 -12   1   9        146.47        -21.61       122.21 o                         
 -11   1   9        712.17        640.63       135.75 o                         
 -10   1   9        874.53        791.05       112.02 o                         
  -9   1   9       2775.69       2743.74       157.48 o                         
  -8   1   9       1104.68       1152.01       143.07 o                         
  -7   1   9       1874.83       1875.43        88.56 o                         
  -6   1   9       1558.93       1505.87        68.88 o                         
  -5   1   9       1320.31       1333.19        57.92 o                         
  -4   1   9       1483.64       1267.23        79.10 o                         
  -3   1   9       3189.26       3250.45        94.46 o                         
  -2   1   9      21147.20      20226.23       397.98 o                         
  -1   1   9       3482.41       3509.75        95.63 o                         
   0   1   9       5685.66       5299.78       115.89 o                         
   1   1   9       1330.40       1267.43        49.06 o                         
   2   1   9       5073.75       5057.53       102.17 o                         
   3   1   9        437.06        491.98        34.78 o                         
   4   1   9        723.46        690.53        49.93 o                         
   5   1   9        944.06        901.45        54.24 o                         
   6   1   9       1246.37       1175.08        64.58 o                         
   7   1   9        264.81        215.68        51.94 o                         
   8   1   9        760.47        758.93        84.01 o                         
   9   1   9        222.99        306.67        80.65 o                         
  10   1   9        292.77        244.66        90.02 o                         
  11   1   9       1976.52       2130.52       216.19 o                         
  12   1   9         45.83        326.10       175.61 o                         
  13   1   9        908.68       1092.50       286.03 o                         
  14   1   9         17.89        271.47       337.27 o                         
 -14   2   9        291.01         94.52       159.80 o                         
 -13   2   9        279.90        143.67       147.62 o                         
 -12   2   9        485.07        436.10       169.52 o                         
 -11   2   9        220.99        378.61       186.27 o                         
 -10   2   9        441.93        531.56       184.82 o                         
  -9   2   9        192.42        237.84       114.17 o                         
  -8   2   9       1823.64       1779.19       138.39 o                         
  -7   2   9        594.23        569.80        59.35 o                         
  -6   2   9          0.91         49.22        35.52 o                         
  -5   2   9       4083.88       3914.88       111.90 o                         
  -4   2   9       2204.90       2158.94        75.23 o                         
  -3   2   9       6040.34       5859.52       155.87 o                         
  -2   2   9       4471.27       4410.15       107.54 o                         
  -1   2   9      21373.94      21490.29       415.51 o                         
   0   2   9       2060.29       2016.28        96.36 o                         
   1   2   9        988.98       1013.01        64.41 o                         
   2   2   9       1747.90       1639.80       143.19 o                         
   3   2   9       5170.97       5255.32       125.31 o                         
   4   2   9       1198.66       1177.82        78.11 o                         
   5   2   9       5533.78       5168.75       128.58 o                         
   6   2   9         52.61        117.58        44.54 o                         
   7   2   9        954.53       1042.33        76.79 o                         
   8   2   9       2172.91       2113.91       113.01 o                         
   9   2   9        988.81       1037.65       126.44 o                         
  10   2   9        245.40        263.83       104.47 o                         
  11   2   9        407.52        416.41       188.17 o                         
  12   2   9        255.84        301.17       266.62 o                         
  13   2   9          1.29         81.54       187.55 o                         
 -14   3   9         61.96       -135.42       178.63 o                         
 -13   3   9        168.82         50.92       187.36 o                         
 -12   3   9         83.59        142.07       149.21 o                         
 -11   3   9        493.69        601.76       150.07 o                         
 -10   3   9         33.26        -89.32        89.32 o                         
  -9   3   9       1335.07       1328.99       148.00 o                         
  -8   3   9        160.61        293.99        96.71 o                         
  -7   3   9         43.80         37.99        78.75 o                         
  -6   3   9        385.69        474.18        68.38 o                         
  -5   3   9       2701.25       2735.34       107.12 o                         
  -4   3   9       4284.27       4172.47       116.29 o                         
  -3   3   9        843.05        928.87        68.28 o                         
  -2   3   9       9086.92       9039.88       286.32 o                         
  -1   3   9       2105.81       2194.09       148.28 o                         
   0   3   9       1114.23       1125.80        76.16 o                         
   1   3   9       3401.57       3409.39       113.88 o                         
   2   3   9       1023.52        992.10        65.51 o                         
   3   3   9         97.19        157.89        38.36 o                         
   4   3   9       4332.24       4175.35       100.35 o                         
   5   3   9       1002.93       1111.04        69.88 o                         
   6   3   9       3127.21       3186.83       142.39 o                         
   7   3   9       1122.10       1040.06       112.49 o                         
   8   3   9        978.97        888.51       146.01 o                         
   9   3   9        254.39        294.16        87.13 o                         
  10   3   9        587.41        719.82       332.49 o                         
  11   3   9        151.74        -59.99       164.42 o                         
  12   3   9          0.08        -58.14       175.79 o                         
  13   3   9        251.81        629.11       432.36 o                         
 -13   4   9         89.42        163.22       237.51 o                         
 -12   4   9        131.15        -77.86       190.58 o                         
 -11   4   9        247.07        350.53       138.18 o                         
 -10   4   9        427.55        455.86       130.55 o                         
  -9   4   9        874.33        828.87       141.93 o                         
  -8   4   9       1210.06       1170.74       142.47 o                         
  -7   4   9        713.16        691.65       109.16 o                         
  -6   4   9       1872.58       1990.99       163.46 o                         
  -5   4   9        152.40        255.98        59.04 o                         
  -4   4   9        265.11        313.93        69.24 o                         
  -3   4   9       1094.50        971.34       104.38 o                         
  -2   4   9         68.37         92.88        58.97 o                         
  -1   4   9       1085.91       1235.07        84.96 o                         
   0   4   9        359.70        434.63        50.40 o                         
   1   4   9        429.10        532.19        45.14 o                         
   2   4   9       1341.21       1430.73        85.20 o                         
   3   4   9       1737.25       1625.25        94.72 o                         
   4   4   9         53.41         95.16        48.66 o                         
   5   4   9       1543.72       1548.61       133.34 o                         
   6   4   9        212.13        345.30        80.86 o                         
   7   4   9        982.70       1044.44       164.03 o                         
   8   4   9       1051.30       1172.87       161.11 o                         
   9   4   9        249.70        304.59       127.77 o                         
  10   4   9         92.93        100.52       103.82 o                         
  11   4   9        313.22        639.53       469.24 o                         
  12   4   9        337.02        357.38       212.30 o                         
  13   4   9         19.74        -28.92       208.11 o                         
 -12   5   9         98.02        236.39       159.69 o                         
 -11   5   9        743.27        805.14       174.07 o                         
 -10   5   9        107.80        -25.78       154.39 o                         
  -9   5   9        505.49        407.31       124.74 o                         
  -8   5   9         56.01        166.33       101.65 o                         
  -7   5   9        326.73        391.84       105.28 o                         
  -6   5   9        412.91        473.48        78.63 o                         
  -5   5   9        156.06        178.68        62.97 o                         
  -4   5   9       1084.15       1257.14       117.78 o                         
  -3   5   9        230.20        220.46        82.16 o                         
  -2   5   9         38.54        109.86       200.64 o                         
  -1   5   9       1645.87       1651.12        94.68 o                         
   0   5   9       1620.18       1610.31        87.31 o                         
   1   5   9       1792.24       1812.41        83.83 o                         
   2   5   9       1135.61       1277.30       100.30 o                         
   3   5   9       1948.70       1977.51       154.84 o                         
   4   5   9         84.56         18.58        58.74 o                         
   5   5   9        757.45        755.60       111.04 o                         
   6   5   9        976.27        834.58       109.66 o                         
   7   5   9       1257.50       1304.25       210.53 o                         
   8   5   9        486.49        560.10       111.92 o                         
   9   5   9         59.82         83.64       100.39 o                         
  10   5   9         72.14        -16.95       149.28 o                         
  11   5   9        123.84         25.81       169.60 o                         
  12   5   9         25.10        -72.25       235.22 o                         
 -11   6   9        200.90         22.51       166.83 o                         
 -10   6   9        832.29        571.36       604.27 o                         
  -9   6   9        805.66       1013.24       210.18 o                         
  -8   6   9        622.76        742.00       182.12 o                         
  -7   6   9        688.13        960.34       263.52 o                         
  -6   6   9        707.12        819.00       128.21 o                         
  -5   6   9         47.35         65.01        84.95 o                         
  -4   6   9        973.25       1162.83       255.40 o                         
  -3   6   9        280.23        399.72       191.75 o                         
  -2   6   9        375.08        439.39       140.86 o                         
  -1   6   9       2156.53       2373.47       154.40 o                         
   0   6   9       1468.83       1387.49       133.55 o                         
   1   6   9        251.44        264.64        76.65 o                         
   2   6   9        128.05        139.87        69.35 o                         
   3   6   9       1590.40       1407.18       117.51 o                         
   4   6   9         55.09        124.59       167.50 o                         
   5   6   9       1122.19       1217.38       140.12 o                         
   6   6   9        247.44        215.10       106.82 o                         
   7   6   9        433.82        506.66       165.25 o                         
   8   6   9        967.22        744.34       125.70 o                         
   9   6   9         31.55         47.17       102.54 o                         
  10   6   9         20.13         41.19       204.38 o                         
  11   6   9          9.98       -156.30       156.30 o                         
 -10   7   9        143.74        462.44       215.27 o                         
  -9   7   9        207.57         44.27       190.68 o                         
  -8   7   9         13.09        105.39       160.92 o                         
  -7   7   9        395.43        332.67       168.06 o                         
  -6   7   9        298.74        380.23       156.10 o                         
  -5   7   9        260.21        103.10        85.87 o                         
  -4   7   9       1876.36       1908.38       215.24 o                         
  -3   7   9        485.44        598.00       158.18 o                         
  -2   7   9        512.48        744.99       107.74 o                         
  -1   7   9        171.31        206.03       112.95 o                         
   0   7   9       1031.97       1113.60       116.34 o                         
   1   7   9        158.55        172.79        93.77 o                         
   2   7   9        998.48       1073.00       113.10 o                         
   3   7   9        434.79        418.59        96.33 o                         
   4   7   9        791.79        899.52       139.50 o                         
   5   7   9        172.33        -25.17       103.73 o                         
   6   7   9          9.90       -102.54       102.54 o                         
   7   7   9        824.19        781.23       163.36 o                         
   8   7   9        152.59         78.77       106.17 o                         
   9   7   9         16.11         17.54       137.58 o                         
  10   7   9         35.86       -143.93       143.93 o                         
  -8   8   9         13.38        -45.78       611.26 o                         
  -7   8   9        293.87        -51.97       175.30 o                         
  -6   8   9         16.42         51.27       154.02 o                         
  -5   8   9        101.03        188.68       127.14 o                         
  -4   8   9        539.96        488.52       122.81 o                         
  -3   8   9        287.88        255.79       141.41 o                         
  -2   8   9        505.54        410.88       155.00 o                         
  -1   8   9       1058.84        886.04       174.20 o                         
   0   8   9         39.62        139.81       111.66 o                         
   1   8   9          7.50         98.06       104.23 o                         
   2   8   9        421.20        209.74       104.65 o                         
   3   8   9        216.10        141.26       119.32 o                         
   4   8   9        162.20         79.98       116.16 o                         
   5   8   9        205.44         54.44       118.37 o                         
   6   8   9        136.20         75.15       123.32 o                         
   7   8   9        260.10        158.58       123.43 o                         
   8   8   9        151.79        -12.28       120.15 o                         
  -6   9   9        223.37         43.47       370.30 o                         
  -5   9   9        146.01       -273.26       303.53 o                         
  -4   9   9        119.68         62.68       216.20 o                         
  -3   9   9        188.46        103.35       120.65 o                         
  -2   9   9        162.83       -148.66       148.66 o                         
  -1   9   9         35.78        185.41       121.20 o                         
   0   9   9       1348.38       1136.37       167.45 o                         
   1   9   9        144.36        334.66       134.38 o                         
   2   9   9        631.02        476.68       178.63 o                         
   3   9   9         51.41       -146.26       146.26 o                         
   4   9   9        130.35        -93.61       133.67 o                         
   5   9   9        288.55        159.92       161.76 o                         
   6   9   9          1.86       -116.39       125.54 o                         
  -1  10   9        462.71        518.49       233.09 o                         
   0  10   9         93.35        204.87       142.39 o                         
   1  10   9        525.49        585.26       334.59 o                         
  -1 -10  10        130.89        118.05        82.37 o                         
   0 -10  10        112.86         53.67        90.42 o                         
   1 -10  10         47.17         88.23       171.56 o                         
  -6  -9  10        569.84        435.75       144.77 o                         
  -5  -9  10         35.02        -67.10       114.49 o                         
  -4  -9  10         55.05        -40.21       109.60 o                         
  -3  -9  10        129.15        262.49       118.71 o                         
  -2  -9  10        165.44        109.78        82.96 o                         
  -1  -9  10        206.18        -33.85        76.75 o                         
   0  -9  10         74.39         46.48        73.37 o                         
   1  -9  10        386.43        361.21       131.00 o                         
   2  -9  10        123.54        178.87        83.88 o                         
   3  -9  10        150.49        241.31        91.39 o                         
   4  -9  10         60.37        -84.25        84.25 o                         
   5  -9  10        137.98         94.92       114.96 o                         
   6  -9  10         63.05        -66.25        88.31 o                         
  -8  -8  10        594.28        307.01       183.38 o                         
  -7  -8  10         89.06         50.34       123.96 o                         
  -6  -8  10        222.02        207.07       108.79 o                         
  -5  -8  10         15.94       -125.83       154.43 o                         
  -4  -8  10        212.48        144.72        91.31 o                         
  -3  -8  10        301.24        235.53        76.96 o                         
  -2  -8  10         74.97        101.52        64.14 o                         
  -1  -8  10         63.40         15.51        84.54 o                         
   0  -8  10        715.36        662.12       114.73 o                         
   1  -8  10         93.24        119.24        65.30 o                         
   2  -8  10         55.25        107.23        68.32 o                         
   3  -8  10        649.75        635.20        95.54 o                         
   4  -8  10        312.61        289.19        82.18 o                         
   5  -8  10         44.40         72.80        78.85 o                         
   6  -8  10        424.41        257.51        90.19 o                         
   7  -8  10         13.19        206.55       101.75 o                         
   8  -8  10        262.17        195.70       106.46 o                         
 -10  -7  10          5.30        -17.95        95.01 o                         
  -9  -7  10         31.14        -76.86        76.86 o                         
  -8  -7  10         61.66         92.83        74.22 o                         
  -7  -7  10        144.56        202.20        94.25 o                         
  -6  -7  10        297.76        289.89        83.31 o                         
  -5  -7  10        292.27        462.50       102.06 o                         
  -4  -7  10        520.29        548.02        75.82 o                         
  -3  -7  10        372.07        387.18        77.35 o                         
  -2  -7  10       1237.93       1350.44        75.27 o                         
  -1  -7  10        700.83        537.53        65.49 o                         
   0  -7  10        157.20         55.63        82.24 o                         
   1  -7  10       1546.91       1649.33       120.89 o                         
   2  -7  10         60.22        101.44        53.36 o                         
   3  -7  10       1303.24       1352.72       106.36 o                         
   4  -7  10        419.28        333.94        76.87 o                         
   5  -7  10        369.35        549.11        87.28 o                         
   6  -7  10         67.75        138.97        78.58 o                         
   7  -7  10        449.16        563.05       129.06 o                         
   8  -7  10        314.32        312.85       106.31 o                         
   9  -7  10         54.70        213.01       112.86 o                         
  10  -7  10         11.86        -11.15       129.97 o                         
 -11  -6  10        215.89        209.57       122.03 o                         
 -10  -6  10         45.14        -17.82        89.11 o                         
  -9  -6  10        627.88        781.68       105.94 o                         
  -8  -6  10        285.34        178.30        73.57 o                         
  -7  -6  10        240.08        310.51        73.97 o                         
  -6  -6  10        654.22        701.68        76.04 o                         
  -5  -6  10        902.68        896.87        58.83 o                         
  -4  -6  10        831.04        868.24        73.87 o                         
  -3  -6  10       3413.76       3372.07       111.95 o                         
  -2  -6  10        539.08        508.74        65.48 o                         
  -1  -6  10        181.40        211.20        35.29 o                         
   0  -6  10       1281.73       1321.07        69.67 o                         
   1  -6  10       1744.47       1818.47        87.81 o                         
   2  -6  10       2813.62       2672.64       107.71 o                         
   3  -6  10        318.13        381.19        61.09 o                         
   4  -6  10        373.89        437.61        66.43 o                         
   5  -6  10         13.15        -45.08        55.30 o                         
   6  -6  10        770.86        803.06        86.77 o                         
   7  -6  10        154.87        194.08        88.62 o                         
   8  -6  10        463.43        533.45       152.75 o                         
   9  -6  10        426.85        262.79       109.91 o                         
  10  -6  10        140.34         14.57       124.72 o                         
  11  -6  10        139.56         91.66       140.13 o                         
 -12  -5  10        246.15        136.43       121.22 o                         
 -11  -5  10          9.80        -99.17        99.17 o                         
 -10  -5  10         49.37        -58.49       109.70 o                         
  -9  -5  10        114.53        261.22        78.89 o                         
  -8  -5  10         19.13        122.32        85.98 o                         
  -7  -5  10        565.94        765.09       120.06 o                         
  -6  -5  10        523.09        724.92        66.08 o                         
  -5  -5  10        165.58        162.60        35.02 o                         
  -4  -5  10        227.96        186.88        47.82 o                         
  -3  -5  10         77.34         17.73        39.60 o                         
  -2  -5  10       1199.81       1162.91        63.88 o                         
  -1  -5  10        804.45        801.92        41.85 o                         
   0  -5  10       3317.46       3255.65        79.98 o                         
   1  -5  10       3700.56       3600.31        92.66 o                         
   2  -5  10         17.21         13.07        39.35 o                         
   3  -5  10       2267.24       2305.69        98.74 o                         
   4  -5  10        756.60        793.11        70.30 o                         
   5  -5  10        498.53        603.43        71.00 o                         
   6  -5  10        155.53        166.22        75.68 o                         
   7  -5  10        117.26        296.17        75.13 o                         
   8  -5  10        404.35        401.23        96.41 o                         
   9  -5  10        265.20        275.97        93.02 o                         
  10  -5  10        386.27        299.39       114.91 o                         
  11  -5  10         17.10          5.89       130.92 o                         
  12  -5  10        156.72         96.50       148.87 o                         
 -13  -4  10        164.61        -40.32       128.63 o                         
 -12  -4  10        149.49        377.51       131.80 o                         
 -11  -4  10         91.42        162.27       112.57 o                         
 -10  -4  10        223.53        112.86        97.87 o                         
  -9  -4  10        758.44        745.33        98.10 o                         
  -8  -4  10         38.97          8.62        56.27 o                         
  -7  -4  10        528.80        478.30        94.07 o                         
  -6  -4  10        122.92        201.14        48.29 o                         
  -5  -4  10       2058.35       2134.20        72.28 o                         
  -4  -4  10         89.13         97.76        22.77 o                         
  -3  -4  10       1574.93       1396.94        61.57 o                         
  -2  -4  10       1174.83       1292.58        53.66 o                         
  -1  -4  10        735.96        848.77        36.52 o                         
   0  -4  10       1008.41       1063.07        45.61 o                         
   1  -4  10       3895.90       3766.46        83.19 o                         
   2  -4  10       5700.66       5448.61        97.27 o                         
   3  -4  10       1026.27       1106.80        52.84 o                         
   4  -4  10       1606.67       1665.78        74.16 o                         
   5  -4  10         67.70        120.27        47.81 o                         
   6  -4  10       1086.80       1089.05        96.38 o                         
   7  -4  10         56.38        -27.59        51.16 o                         
   8  -4  10        378.42        350.11        73.88 o                         
   9  -4  10        209.79        119.31        75.17 o                         
  10  -4  10         21.56         34.05        82.11 o                         
  11  -4  10         18.26        -83.64        83.64 o                         
  12  -4  10        437.00        319.99       109.43 o                         
 -13  -3  10         88.03         22.34       122.44 o                         
 -12  -3  10         33.61         31.27       124.94 o                         
 -11  -3  10        351.16        346.56       114.27 o                         
 -10  -3  10        250.91        117.61        96.91 o                         
  -9  -3  10        143.17        126.85        70.31 o                         
  -8  -3  10       1723.54       1871.58       108.37 o                         
  -7  -3  10        285.10        203.27        44.57 o                         
  -6  -3  10       1508.78       1486.83        67.66 o                         
  -5  -3  10        348.86        387.00        35.76 o                         
  -4  -3  10        403.89        401.64        32.01 o                         
  -3  -3  10       2230.93       2327.30        52.93 o                         
  -2  -3  10       2214.69       2131.94        63.62 o                         
  -1  -3  10         79.14         79.88        19.98 o                         
   0  -3  10       4010.22       3968.45        77.11 o                         
   1  -3  10       7918.78       7817.22       126.40 o                         
   2  -3  10        744.48        734.42        36.76 o                         
   3  -3  10         37.39         69.86        26.49 o                         
   4  -3  10        389.73        474.90        38.89 o                         
   5  -3  10       1846.96       1702.82        77.35 o                         
   6  -3  10        140.12         87.34        48.43 o                         
   7  -3  10        754.77        929.58        79.09 o                         
   8  -3  10         37.74        135.54        62.21 o                         
   9  -3  10        383.68        482.31       105.45 o                         
  10  -3  10        494.39        611.81       107.10 o                         
  11  -3  10        439.93        479.45       139.08 o                         
  12  -3  10         13.68         30.57        96.12 o                         
  13  -3  10         18.05       -103.77       103.77 o                         
 -14  -2  10        277.71        489.14       159.17 o                         
 -13  -2  10        235.85        403.09       184.79 o                         
 -12  -2  10        394.95        454.10       120.42 o                         
 -11  -2  10       1187.71       1350.99       206.04 o                         
 -10  -2  10        163.38        274.45        98.98 o                         
  -9  -2  10       1661.54       1753.43       144.23 o                         
  -8  -2  10         78.77        -15.90        44.12 o                         
  -7  -2  10       2313.69       2350.39        82.06 o                         
  -6  -2  10       3029.87       3073.00        79.04 o                         
  -5  -2  10       1687.69       1741.79        57.60 o                         
  -4  -2  10       4698.59       4754.74        89.96 o                         
  -3  -2  10       3330.54       3099.50        62.09 o                         
  -2  -2  10        397.77        354.17        25.39 o                         
  -1  -2  10       2036.82       1971.39        50.26 o                         
   0  -2  10      13398.22      13273.63       191.68 o                         
   1  -2  10       2367.45       2399.88        51.52 o                         
   2  -2  10       5329.16       5213.79        91.25 o                         
   3  -2  10       2804.69       2908.04        68.26 o                         
   4  -2  10        212.97        217.85        34.83 o                         
   5  -2  10        337.63        285.29        46.16 o                         
   6  -2  10       5659.29       5758.95       146.39 o                         
   7  -2  10        200.40        249.24        57.37 o                         
   8  -2  10       1789.74       1686.21       103.75 o                         
   9  -2  10       1557.77       1677.41       122.83 o                         
  10  -2  10        852.58        841.33       106.17 o                         
  11  -2  10         94.90        195.07       170.02 o                         
  12  -2  10         38.43        125.64        93.91 o                         
  13  -2  10        198.37        165.80       124.89 o                         
 -14  -1  10         99.67        419.26       170.53 o                         
 -13  -1  10         72.71       -118.43       120.70 o                         
 -12  -1  10          0.59       -114.83       114.83 o                         
 -11  -1  10        764.16        620.27       108.96 o                         
 -10  -1  10         63.20        -68.34        68.34 o                         
  -9  -1  10         24.27        187.73        70.88 o                         
  -8  -1  10       3278.90       3155.28       107.03 o                         
  -7  -1  10         20.90        102.07        36.59 o                         
  -6  -1  10       2186.12       2116.71        70.43 o                         
  -5  -1  10        718.06        755.56        41.01 o                         
  -4  -1  10       3475.10       3515.15        80.73 o                         
  -3  -1  10        366.16        449.14        30.84 o                         
  -2  -1  10       3438.87       3547.94        64.13 o                         
  -1  -1  10       1139.89       1128.13        39.85 o                         
   0  -1  10       2078.62       2052.20        49.42 o                         
   1  -1  10       8741.66       8561.74       129.77 o                         
   2  -1  10       3019.34       2969.97        65.97 o                         
   3  -1  10       6992.39       7110.45       120.77 o                         
   4  -1  10        510.47        635.05        45.03 o                         
   5  -1  10       3591.81       3409.59       101.92 o                         
   6  -1  10        163.70        160.98        46.80 o                         
   7  -1  10        211.13        365.60        59.49 o                         
   8  -1  10         56.05        218.11        67.48 o                         
   9  -1  10       1116.14       1299.09       115.51 o                         
  10  -1  10        499.01        613.81       101.71 o                         
  11  -1  10        387.00        450.94        98.08 o                         
  12  -1  10        162.25        177.54       100.26 o                         
  13  -1  10        335.98        281.11       150.73 o                         
  14  -1  10         17.91        -75.03       204.56 o                         
 -14   0  10         11.47        -93.73       157.56 o                         
 -13   0  10          3.98         75.35       143.30 o                         
 -12   0  10          4.83        161.59       111.69 o                         
 -11   0  10         14.07         50.30       150.92 o                         
 -10   0  10        257.98        398.33       120.41 o                         
  -9   0  10        928.19        832.06        95.55 o                         
  -8   0  10        201.48        180.94        63.26 o                         
  -7   0  10       4342.26       4177.16       137.99 o                         
  -6   0  10       5589.86       5116.16       117.29 o                         
  -5   0  10        584.26        584.16        39.58 o                         
  -4   0  10       1125.52       1116.92        59.99 o                         
  -3   0  10        418.64        449.96        38.93 o                         
  -2   0  10        836.06        820.51        44.53 o                         
  -1   0  10        280.99        340.60        34.73 o                         
   0   0  10        100.22        123.87        26.50 o                         
   1   0  10       2347.67       2426.31        60.32 o                         
   2   0  10        492.91        623.35        39.52 o                         
   3   0  10      10601.84      10676.54       175.84 o                         
   4   0  10          2.59         32.46        29.39 o                         
   5   0  10         38.10         45.28        31.28 o                         
   6   0  10        290.94        342.11        41.75 o                         
   7   0  10         32.37        -26.35        43.59 o                         
   8   0  10        183.84        219.33       121.67 o                         
   9   0  10         29.97        119.93        68.62 o                         
  10   0  10        871.49        959.84       106.56 o                         
  11   0  10          0.37        -79.40        86.97 o                         
  12   0  10        109.30         75.08       109.51 o                         
  13   0  10        463.18        308.20       299.61 o                         
  14   0  10        313.18         99.03       168.46 o                         
 -14   1  10        105.61        112.17       151.28 o                         
 -13   1  10         67.87         64.04       141.23 o                         
 -12   1  10          2.88        205.20       136.61 o                         
 -11   1  10        802.52        627.78       121.64 o                         
 -10   1  10         86.21        122.41        96.91 o                         
  -9   1  10         24.65        104.38        72.64 o                         
  -8   1  10       3287.30       3117.51       156.52 o                         
  -7   1  10         24.07         30.38        35.23 o                         
  -6   1  10       2153.09       2047.73        77.07 o                         
  -5   1  10        687.93        792.49        86.29 o                         
  -4   1  10       3294.42       3244.27       104.97 o                         
  -3   1  10        393.35        428.83        45.74 o                         
  -2   1  10       3603.72       3686.87        83.35 o                         
  -1   1  10       1161.01       1209.31        48.12 o                         
   0   1  10       2143.55       2076.98        88.46 o                         
   1   1  10       9021.40       8687.95       153.15 o                         
   2   1  10       3013.89       3140.07        76.59 o                         
   3   1  10       6900.52       6893.70       125.91 o                         
   4   1  10        554.44        562.09        59.08 o                         
   5   1  10       3507.53       3378.72        90.94 o                         
   6   1  10        157.36        107.16        39.13 o                         
   7   1  10        213.75        194.78        52.52 o                         
   8   1  10         49.42        -16.15        58.68 o                         
   9   1  10       1081.16       1392.51       117.20 o                         
  10   1  10        498.48        539.56       111.03 o                         
  11   1  10        402.38        283.14       256.91 o                         
  12   1  10        139.00         87.49       232.89 o                         
  13   1  10        315.14        123.18       248.81 o                         
  14   1  10          9.47        -76.77       194.43 o                         
 -14   2  10        311.87        217.18       182.73 o                         
 -13   2  10        241.75        241.86       151.56 o                         
 -12   2  10        402.35        375.91       167.95 o                         
 -11   2  10       1186.76       1239.30       236.73 o                         
 -10   2  10        138.31         83.22        92.42 o                         
  -9   2  10       1703.85       1840.19       145.38 o                         
  -8   2  10         69.64        145.93        74.85 o                         
  -7   2  10       2295.54       2308.30       161.90 o                         
  -6   2  10       3052.34       3103.76       137.44 o                         
  -5   2  10       1627.41       1647.41        90.65 o                         
  -4   2  10       4793.60       4845.67       119.66 o                         
  -3   2  10       3503.87       3306.57        97.81 o                         
  -2   2  10        396.60        326.56        38.93 o                         
  -1   2  10       1958.19       1890.90        63.28 o                         
   0   2  10      13222.32      13248.12       248.36 o                         
   1   2  10       2495.03       2570.41        89.40 o                         
   2   2  10       5504.37       5483.89       137.38 o                         
   3   2  10       2748.31       2734.81        84.03 o                         
   4   2  10        235.67        316.05        50.73 o                         
   5   2  10        342.71        378.50        48.46 o                         
   6   2  10       5518.87       5368.23       140.50 o                         
   7   2  10        201.69        171.81        55.52 o                         
   8   2  10       1862.36       1704.61       104.06 o                         
   9   2  10       1540.39       1808.44       218.23 o                         
  10   2  10        782.65       1023.84       141.86 o                         
  11   2  10         92.53        224.06       117.56 o                         
  12   2  10         38.99        -52.05       167.56 o                         
  13   2  10        191.59        303.53       210.09 o                         
 -14   3  10        202.65        -45.03       298.88 o                         
 -13   3  10         92.04        345.36       222.85 o                         
 -12   3  10         42.24       -128.20       139.65 o                         
 -11   3  10        342.62        322.70       128.62 o                         
 -10   3  10        241.42        380.56       163.42 o                         
  -9   3  10        159.52        121.94       101.24 o                         
  -8   3  10       1598.95       1729.06       154.63 o                         
  -7   3  10        310.02        404.01        94.92 o                         
  -6   3  10       1435.61       1388.83        77.92 o                         
  -5   3  10        337.88        307.03        50.65 o                         
  -4   3  10        428.42        412.79        51.67 o                         
  -3   3  10       2246.50       2297.12        93.06 o                         
  -2   3  10       2341.37       2178.56        93.04 o                         
  -1   3  10         85.50        134.61        39.63 o                         
   0   3  10       4222.68       4321.77       131.11 o                         
   1   3  10       8113.25       8292.26       194.62 o                         
   2   3  10        686.73        696.16        58.14 o                         
   3   3  10         51.76         64.06        37.01 o                         
   4   3  10        410.11        466.42        41.28 o                         
   5   3  10       1850.28       1802.72        86.53 o                         
   6   3  10        142.93        160.75        76.29 o                         
   7   3  10        765.80        780.53        97.36 o                         
   8   3  10         34.95        141.98        74.93 o                         
   9   3  10        372.16        466.61        93.93 o                         
  10   3  10        459.30        464.78       121.08 o                         
  11   3  10        444.50        247.68       180.05 o                         
  12   3  10         17.89         82.88       180.65 o                         
  13   3  10         25.71        100.15       227.85 o                         
 -13   4  10        161.52        -24.31       159.72 o                         
 -12   4  10        123.05        282.56       192.91 o                         
 -11   4  10         77.47        221.80       203.40 o                         
 -10   4  10        208.08        294.38       180.34 o                         
  -9   4  10        763.93        814.25       137.62 o                         
  -8   4  10         30.79        -34.85        86.71 o                         
  -7   4  10        479.90        495.16       100.19 o                         
  -6   4  10        134.54        248.45        62.63 o                         
  -5   4  10       2038.01       2031.70       108.45 o                         
  -4   4  10         99.52         99.38        62.18 o                         
  -3   4  10       1712.07       1683.42       100.68 o                         
  -2   4  10       1197.90       1201.22        86.87 o                         
  -1   4  10        709.66        900.50        61.51 o                         
   0   4  10        968.01       1063.25        79.88 o                         
   1   4  10       3965.50       3883.24       102.99 o                         
   2   4  10       5730.28       5357.84       152.14 o                         
   3   4  10       1007.57       1005.41        95.29 o                         
   4   4  10       1658.43       1625.68        97.08 o                         
   5   4  10         55.10        131.21        77.53 o                         
   6   4  10        990.78       1034.42       128.72 o                         
   7   4  10         58.79        -15.89        74.03 o                         
   8   4  10        360.36        450.67       118.19 o                         
   9   4  10        196.62        271.13       107.43 o                         
  10   4  10         17.30         72.41       113.50 o                         
  11   4  10         23.02         -4.67       217.75 o                         
  12   4  10        427.11        340.90       258.08 o                         
 -12   5  10        253.12        103.57       153.12 o                         
 -11   5  10         18.89        118.32       131.49 o                         
 -10   5  10         57.14        -71.63       116.71 o                         
  -9   5  10        113.36        248.19       112.29 o                         
  -8   5  10         18.70        -73.60        88.67 o                         
  -7   5  10        544.26        545.75       134.85 o                         
  -6   5  10        560.54        599.21       112.03 o                         
  -5   5  10        168.35        227.37        64.42 o                         
  -4   5  10        180.05        271.88        77.85 o                         
  -3   5  10         68.72         12.87        71.11 o                         
  -2   5  10       1297.19       1265.85       104.31 o                         
  -1   5  10        806.42        742.95       112.92 o                         
   0   5  10       3252.74       3248.42       131.78 o                         
   1   5  10       3691.51       3591.54       135.07 o                         
   2   5  10         21.50          6.38        78.82 o                         
   3   5  10       2310.99       2532.95       125.77 o                         
   4   5  10        766.32        844.41        88.93 o                         
   5   5  10        505.60        590.16       108.97 o                         
   6   5  10        163.81        185.10        84.56 o                         
   7   5  10        117.70        127.29        84.64 o                         
   8   5  10        416.93        343.34       102.14 o                         
   9   5  10        281.94        264.53       136.02 o                         
  10   5  10        394.64        258.33       149.15 o                         
  11   5  10         19.09       -174.05       364.82 o                         
  12   5  10        143.73        -69.40       332.65 o                         
 -11   6  10        222.59       -107.39       184.98 o                         
 -10   6  10         41.51        428.14       539.49 o                         
  -9   6  10        630.25        419.63       181.15 o                         
  -8   6  10        290.53        140.71       168.46 o                         
  -7   6  10        223.00        386.63       150.21 o                         
  -6   6  10        669.60        720.44       157.94 o                         
  -5   6  10        943.39        969.12       112.35 o                         
  -4   6  10        820.18        496.57       128.97 o                         
  -3   6  10       3404.74       3969.63       360.98 o                         
  -2   6  10        567.44        615.80       107.54 o                         
  -1   6  10        188.65        280.24        90.15 o                         
   0   6  10       1298.93       1439.46       134.56 o                         
   1   6  10       1708.54       1689.80       126.04 o                         
   2   6  10       2933.79       2763.93       145.37 o                         
   3   6  10        322.17        283.60        82.33 o                         
   4   6  10        351.73        367.51       140.22 o                         
   5   6  10         14.15        -87.75        87.75 o                         
   6   6  10        856.86        834.27       136.55 o                         
   7   6  10        152.83        144.42        93.84 o                         
   8   6  10        474.93        575.96       115.97 o                         
   9   6  10        435.85        420.13       130.18 o                         
  10   6  10        152.81         98.12       151.19 o                         
  11   6  10        134.24        -84.82       177.55 o                         
 -10   7  10          5.79       -161.62       161.62 o                         
  -9   7  10         34.76         13.98       206.88 o                         
  -8   7  10         87.26       -139.40       139.40 o                         
  -7   7  10        134.41        171.63       165.56 o                         
  -6   7  10        294.06        282.91       149.22 o                         
  -5   7  10        265.28        219.05       109.07 o                         
  -4   7  10        543.00        546.82       129.78 o                         
  -3   7  10        373.13        228.47       122.46 o                         
  -2   7  10       1235.80       1381.65       133.76 o                         
  -1   7  10        711.87        914.76       128.91 o                         
   0   7  10        180.98        254.07        84.91 o                         
   1   7  10       1452.28       1608.76       132.54 o                         
   2   7  10         51.89        -28.52        76.62 o                         
   3   7  10       1282.31       1205.50       146.01 o                         
   4   7  10        409.43        272.44       114.77 o                         
   5   7  10        386.40        263.65       117.02 o                         
   6   7  10         71.39        -40.22       123.73 o                         
   7   7  10        437.02        502.42       115.11 o                         
   8   7  10        298.41         25.68       104.93 o                         
   9   7  10         50.61        141.29       187.17 o                         
  10   7  10         15.63       -153.37       238.71 o                         
  -8   8  10        600.08        374.29       226.03 o                         
  -7   8  10         88.30        111.68       178.32 o                         
  -6   8  10        206.59        161.41       161.53 o                         
  -5   8  10         17.52        -38.66       114.11 o                         
  -4   8  10        202.83        256.56       112.60 o                         
  -3   8  10        280.53        194.37       184.76 o                         
  -2   8  10         66.15         58.34       134.03 o                         
  -1   8  10         63.02        121.23        99.31 o                         
   0   8  10        712.58        579.96       110.40 o                         
   1   8  10        109.11        -46.26       148.22 o                         
   2   8  10         49.52         34.48        94.88 o                         
   3   8  10        648.32        921.34       152.62 o                         
   4   8  10        315.22        102.09       117.06 o                         
   5   8  10         43.20       -127.41       127.41 o                         
   6   8  10        423.13        449.23       140.56 o                         
   7   8  10         17.40        230.59       115.99 o                         
   8   8  10        259.46        181.45       159.87 o                         
  -6   9  10        552.59        -34.16       338.47 o                         
  -5   9  10         27.92       -174.67       305.86 o                         
  -4   9  10         69.20        -18.82       149.20 o                         
  -3   9  10        125.40        111.03       163.21 o                         
  -2   9  10        150.59       -102.56       143.07 o                         
  -1   9  10        195.89        213.95       125.72 o                         
   0   9  10         84.34        180.78       130.79 o                         
   1   9  10        376.82        202.69       128.08 o                         
   2   9  10        140.92        109.06       151.42 o                         
   3   9  10        156.87        107.24       155.61 o                         
   4   9  10         57.13        116.38       157.76 o                         
   5   9  10        141.80         18.77       190.19 o                         
   6   9  10         62.71        -40.01       194.85 o                         
   0  10  10        124.44       -142.72       306.21 o                         
   0 -10  11        141.74        113.71       163.73 o                         
  -6  -9  11        255.15        264.04       133.13 o                         
  -5  -9  11        709.19        516.92       143.16 o                         
  -4  -9  11         41.20          6.64       110.76 o                         
  -3  -9  11        515.92        487.59       143.10 o                         
  -2  -9  11        101.89        175.63       109.57 o                         
  -1  -9  11        709.49        534.54        91.87 o                         
   0  -9  11         23.30        -36.54        70.12 o                         
   1  -9  11         80.40         50.49        93.11 o                         
   2  -9  11        171.98        123.89       108.57 o                         
   3  -9  11        645.42        580.69       111.71 o                         
   4  -9  11        433.91        519.49       131.42 o                         
   5  -9  11         97.54        -47.09       123.14 o                         
   6  -9  11        159.00        328.82       128.51 o                         
  -8  -8  11         97.42        -17.45        79.09 o                         
  -7  -8  11        281.20        228.34       148.22 o                         
  -6  -8  11        205.55        314.30       123.25 o                         
  -5  -8  11         74.36         69.70       109.49 o                         
  -4  -8  11        186.52        222.64       113.42 o                         
  -3  -8  11        393.46        435.02        89.52 o                         
  -2  -8  11         90.24         80.25        53.58 o                         
  -1  -8  11         83.25        111.87        61.59 o                         
   0  -8  11        224.27        165.61        67.42 o                         
   1  -8  11        159.51        177.56        70.95 o                         
   2  -8  11        475.18        691.75       101.34 o                         
   3  -8  11         27.89        -77.06        77.06 o                         
   4  -8  11        127.79        163.50        79.16 o                         
   5  -8  11          8.45         53.38        88.75 o                         
   6  -8  11         66.41        -15.55        79.46 o                         
   7  -8  11         24.10        -24.72        91.04 o                         
   8  -8  11        236.75        271.33       113.32 o                         
 -10  -7  11        256.45        213.15       114.84 o                         
  -9  -7  11         86.08        -16.16        81.48 o                         
  -8  -7  11         55.74        113.75        74.84 o                         
  -7  -7  11        546.26        570.85        84.37 o                         
  -6  -7  11        163.57        114.00        62.37 o                         
  -5  -7  11        124.16        264.68        79.52 o                         
  -4  -7  11       1180.21       1200.33       100.38 o                         
  -3  -7  11       1073.74       1088.92       131.10 o                         
  -2  -7  11        495.16        517.57        61.16 o                         
  -1  -7  11       1750.88       1674.95        96.14 o                         
   0  -7  11          5.56          8.13        50.37 o                         
   1  -7  11        109.84        149.29        54.86 o                         
   2  -7  11       1100.55       1091.65        94.77 o                         
   3  -7  11        148.06         65.14        63.54 o                         
   4  -7  11        470.82        422.05        78.35 o                         
   5  -7  11        216.79         76.10        72.24 o                         
   6  -7  11         20.89          3.86        74.90 o                         
   7  -7  11         65.52        132.07        90.31 o                         
   8  -7  11        410.98        314.55       111.20 o                         
   9  -7  11        202.48        282.32       112.58 o                         
  10  -7  11        187.92          4.60       251.52 o                         
 -11  -6  11         78.89         19.77       148.68 o                         
 -10  -6  11        256.30        294.01       116.01 o                         
  -9  -6  11        537.94        556.60        92.47 o                         
  -8  -6  11        188.67        175.88        75.02 o                         
  -7  -6  11       1020.80       1120.45        97.60 o
[truncated: 1,056,889 more chars]
